# Supplementary material for: Reference genome and transcriptome informed by the sex chromosome complement of the sample increase ability to detect sex differences in gene expression from RNA-Seq data
Source: Biol Sex Differ. 2020 Jul 21;11:42. doi: 10.1186/s13293-020-00312-9 (PMC7374973; doi:10.1186/s13293-020-00312-9)
Supplement: Supplementary file 5 — Additional file 5: List of samples that were removed from downstream analysis. Samples that did not cluster with the reported sex or clustered in unexpected ways were removed from the differential expression analysis. One male XY whole blood, 4 female XX and 4 male XY brain cortex, and one female XX breast sample were removed. [file 13293_2020_312_MOESM5_ESM.xlsx]

## Sheet: Sheet1
Tissue	SampleID	Reason for removal
BLOOD	GTEX-P4QR-0006-SM-2I5GN	clustered with opposite sex
BRAIN	GTEX-13QIC-2926-SM-5J2NF
BRAIN	GTEX-13SLX-3126-SM-5S2Q5	low number of sequences, 28.3
BRAIN	GTEX-13OVJ-2826-SM-5L3GW
BRAIN	GTEX-1117F-3226-SM-5N9CT	high percentage of duplicates at 52.8% after trimming
BRAIN	GTEX-139UC-3126-SM-5J1OY	don't neatly cluster with the same sex
BRAIN	GTEX-13FLW-1426-SM-5K7YE	sample with the lowest number of sequences after trimming, 23.9 million sequences
BRAIN	GTEX-13FHO-3026-SM-5J1O9
BRAIN	GTEX-13OW8-2826-SM-5L3GC	don't neatly cluster with the same sex
BREAST	GTEX-ZVE2-1226-SM-5NQ8R
