# Supplementary material for: Reference genome and transcriptome informed by the sex chromosome complement of the sample increase ability to detect sex differences in gene expression from RNA-Seq data
Source: Biol Sex Differ. 2020 Jul 21;11:42. doi: 10.1186/s13293-020-00312-9 (PMC7374973; doi:10.1186/s13293-020-00312-9)
Supplement: Supplementary file 9 — Additional file 9: Paired t-test for mapped reads in default compared to sex chromosome complement reference genome. Mean difference in expression for average total reads mapped for each tissue and each sex when aligned to a sex chromosome informed versus a default reference genome. Paired t-test to test for significant difference in total reads mapped for the whole transcriptome (WT), chromosome 8, and chromosome X. Nonparametric Wilcox single rank sum test was used to test for significant difference in total reads mapped on the Y chromosome for male samples in each tissue separately. [file 13293_2020_312_MOESM9_ESM.xlsx]

## Sheet: Sheet1
HISAT		WT					chr8					chrX					chrY
Tissue	Sex	variance_pval	test	pval	mean of the difference		variance_pval	test	pval	mean of the difference		variance_pval	test	pval	mean of the difference		variance_pval	test	pval	mean of the difference
BLOOD	female	0.999667	pair_t-test	1.64101e-10	-49397.1		0.999974	pair_t-test	5.53847e-06	44.95		0.995085	pair_t-test	4.45483e-10	1786.1		NA	NA	NA	-53359.6
BLOOD	male	0.999605	pair_t-test	1.18731e-10	-65398.2		0.999994	pair_t-test	0.133953	2.15789		0.99672	pair_t-test	1.32479e-11	1857.68		0.00143088	Wilcox_SingleRankSum	3.815e-06	-68437.3
BRAIN_CORTEX	female	0.999158	pair_t-test	4.38814e-15	-41508.2		0.999865	pair_t-test	0.000142885	71.5625		0.998098	pair_t-test	7.11812e-10	1206.31		NA	NA	NA	-45607.8
BRAIN_CORTEX	male	0.998262	pair_t-test	8.11518e-11	-51756.3		1	pair_t-test	0.000258902	4.375		0.995591	pair_t-test	1.57608e-05	1831.62		0.0374724	Wilcox_SingleRankSum	3.052e-05	-54839.6
BREAST	female	0.99681	pair_t-test	4.15326e-15	-86090.4		0.999798	pair_t-test	7.92545e-08	77.55		0.995475	pair_t-test	2.08889e-12	2869.85		NA	NA	NA	-93765.5
BREAST	male	0.996583	pair_t-test	6.04359e-15	-82541.6		0.999995	pair_t-test	0.000720222	3.63158		0.990824	pair_t-test	5.75354e-09	2570.53		0.00403037	Wilcox_SingleRankSum	3.815e-06	-86691.2
LIVER	female	0.998537	pair_t-test	1.81999e-14	-39917.9		0.999851	pair_t-test	1.22232e-07	37.95		0.995541	pair_t-test	1.13555e-11	1256.25		NA	NA	NA	-43571.3
LIVER	male	0.998191	pair_t-test	5.40375e-14	-43677.3		0.999978	pair_t-test	0.00429825	3.6		0.995914	pair_t-test	1.1426e-09	1394.75		0.22621	pair_t-test	5.17589e-14	-46028.6
THYROID	female	0.996454	pair_t-test	1.68828e-15	-86977		0.999931	pair_t-test	0.000261004	126.2		0.994185	pair_t-test	9.99492e-11	2419.7		NA	NA	NA	-94576.4
THYROID	male	0.995067	pair_t-test	3.27508e-12	-86871.9		0.999996	pair_t-test	0.000198507	6.5		0.994882	pair_t-test	6.96754e-12	2722.7		0.00148627	Wilcox_SingleRankSum	1.907e-06	-91476.3
STAR		WT					chr8					chrX					chrY
Tissue	Sex	variance_pval	test	pval	mean of the difference		variance_pval	test	pval	mean of the difference		variance_pval	test	pval	mean of the difference		variance_pval	test	pval	mean of the difference
BLOOD	female	0.999732	pair_t-test	3.73325e-10	-38250.6		1	pair_t-test	3.76654e-06	42.2		0.997608	pair_t-test	1.56386e-06	1242.4		NA	NA	NA	-40600.3
BLOOD	male	0.999743	pair_t-test	1.38526e-10	-51037.5		0.999998	pair_t-test	0.103643	0.842105		0.997868	pair_t-test	2.73053e-08	1455.79		0.00734987	Wilcox_SingleRankSum	3.815e-06	-52590.6
BRAIN_CORTEX	female	0.999525	pair_t-test	2.45995e-15	-34622.5		0.99988	pair_t-test	3.33951e-07	50.25		0.998379	pair_t-test	2.6512e-07	646.375		NA	NA	NA	-36480.6
BRAIN_CORTEX	male	0.998116	pair_t-test	3.03009e-09	-43878.8		0.999996	pair_t-test	0.077805	2.375		0.996328	pair_t-test	0.00124909	1001.62		0.0297882	Wilcox_SingleRankSum	3.052e-05	-44968.8
BREAST	female	0.997393	pair_t-test	1.98379e-14	-70564.3		0.999838	pair_t-test	4.09974e-11	109.9		0.998655	pair_t-test	8.09862e-11	1118.9		NA	NA	NA	-74654.3
BREAST	male	0.997219	pair_t-test	3.02036e-14	-67863.8		0.999988	pair_t-test	4.42977e-05	5.57895		0.996902	pair_t-test	1.20447e-07	934.316		0.010427	Wilcox_SingleRankSum	3.815e-06	-68970.2
LIVER	female	0.998819	pair_t-test	9.32392e-14	-34086		0.999957	pair_t-test	1.31521e-10	68.5		0.998003	pair_t-test	4.18115e-09	651.7		NA	NA	NA	-36862.3
LIVER	male	0.998445	pair_t-test	9.24789e-14	-39618.8		0.999998	pair_t-test	0.000887232	3.2		0.998231	pair_t-test	8.11679e-08	733.3		0.150615	pair_t-test	1.0318e-13	-40503.8
THYROID	female	0.997183	pair_t-test	5.08218e-16	-76172.6		0.999992	pair_t-test	1.9864e-06	98.2		0.998632	pair_t-test	5.32228e-12	1022.6		NA	NA	NA	-79765.6
THYROID	male	0.996084	pair_t-test	2.24116e-12	-74398.6		0.999997	pair_t-test	7.94244e-09	5		0.997493	pair_t-test	1.62592e-11	1260.2		0.00998072	Wilcox_SingleRankSum	1.907e-06	-75805.6
