# Supplementary material for: Reference genome and transcriptome informed by the sex chromosome complement of the sample increase ability to detect sex differences in gene expression from RNA-Seq data
Source: Biol Sex Differ. 2020 Jul 21;11:42. doi: 10.1186/s13293-020-00312-9 (PMC7374973; doi:10.1186/s13293-020-00312-9)
Supplement: Supplementary file 13 — Additional file 13: Gene expression for XY homologous genes. X chromosome expression for 26 X and Y homologous genes (AMELX, ARSD, ARSE, ARSF, CASK, GYG2, HSFX1, HSFX2, NLGN4X, OFD1, PCDH11X, PRKX, RBMX, RPS4X, SOX3, STS, TBL1X, TGIF2LX, TMSB4X, TSPYL2, USP9X, VCX, VCX2, VCX3A, VCX3B, ZFX). Difference in gene expression for when male XY and female XX samples were aligned to a default and sex chromosome complement informed reference genome for each tissue. Little to no difference in gene expression between default and sex chromosome complement informed reference genome alignment was observed for 25 of the 26 X and Y homologous genes for both male XY and female XX samples using either HISAT or STAR. The log2 fold increase in expression for PCDH11X when aligned using HISAT was 0.4, 0.28, 0.33, 0.16, and 0.16 for whole blood, brain cortex, breast, liver, and thyroid, respectively. The greatest increase in expression was observed for PCDH11X in female whole blood at a log2 fold increase of 0.4. [file 13293_2020_312_MOESM13_ESM.xlsx]

## Sheet: BLOOD_HISAT
gene	chr	female_def_HI_cpm	female_SS_HI_cpm	SS_def_diff	SS_def_ratio	SS_def_logratio	SS_def_log2FC		gene	chr	male_def_HI_cpm	male_SS_HI_cpm	SS_def_diff	SS_def_ratio	SS_def_logratio	SS_def_log2FC
AMELX	X	0.00433387	0.00433137	-2.50369e-06	0.999422	-0.00057787	-0.00083369		AMELX	X	0.00397628	0.00397329	-2.99105e-06	0.999248	-0.000752506	-0.00108564
ARSD	X	42.1724	42.3089	0.136532	1.00324	0.00323225	0.00466314		ARSD	X	36.0238	35.9967	-0.0270979	0.999248	-0.000752506	-0.00108564
ARSE	X	0.0147984	0.0150055	0.000207096	1.01399	0.0138975	0.0200498		ARSE	X	0.0113745	0.011366	-8.55617e-06	0.999248	-0.000752506	-0.00108564
ARSF	X	0.00489448	0.00489166	-2.82756e-06	0.999422	-0.00057787	-0.00083369		ARSF	X	0.00351887	0.00351622	-2.64697e-06	0.999248	-0.000752506	-0.00108564
CASK	X	7.67501	7.67057	-0.00443387	0.999422	-0.00057787	-0.00083369		CASK	X	11.9688	11.9598	-0.00900319	0.999248	-0.000752506	-0.00108564
GYG2	X	0.0378144	0.0377925	-2.18455e-05	0.999422	-0.00057787	-0.00083369		GYG2	X	0.0120236	0.0120146	-9.04444e-06	0.999248	-0.000752506	-0.00108564
HSFX1	X	0.0829645	0.0829165	-4.79288e-05	0.999422	-0.00057787	-0.00083369		HSFX1	X	0.0939703	0.0938996	-7.06866e-05	0.999248	-0.000752506	-0.00108564
HSFX2	X	0.0552438	0.0552119	-3.19145e-05	0.999422	-0.00057787	-0.00083369		HSFX2	X	0.0775477	0.0774894	-5.83332e-05	0.999248	-0.000752506	-0.00108564
NLGN4X	X	0.00955312	0.0104938	0.00094064	1.09846	0.093913	0.135488		NLGN4X	X	0.00518537	0.00518147	-3.90055e-06	0.999248	-0.000752506	-0.00108564
OFD1	X	69.6993	69.4844	-0.214934	0.996916	-0.0030885	-0.00445576		OFD1	X	81.6903	81.6289	-0.0614493	0.999248	-0.000752506	-0.00108564
PCDH11X	X	0.00433387	0.00570005	0.00136618	1.31523	0.274015	0.39532		PCDH11X	X	0.0043222	0.00431895	-3.25126e-06	0.999248	-0.000752506	-0.00108564
PRKX	X	78.525	79.0692	0.544128	1.00693	0.00690546	0.00996247		PRKX	X	92.8876	92.8177	-0.0698722	0.999248	-0.000752506	-0.00108564
RBMX	X	307.902	307.724	-0.177876	0.999422	-0.00057787	-0.00083369		RBMX	X	467.325	466.973	-0.351532	0.999248	-0.000752506	-0.00108564
RPS4X	X	10554.9	10551.9	-3.00511	0.999715	-0.000284752	-0.000410811		RPS4X	X	8279.37	8273.14	-6.22793	0.999248	-0.000752506	-0.00108564
SOX3	X	0.00385883	0.0038566	-2.22926e-06	0.999422	-0.00057787	-0.00083369		SOX3	X	0.00351887	0.00351622	-2.64697e-06	0.999248	-0.000752506	-0.00108564
STS	X	10.5516	10.5455	-0.0060957	0.999422	-0.00057787	-0.00083369		STS	X	9.23489	9.22795	-0.0069467	0.999248	-0.000752506	-0.00108564
TBL1X	X	242.327	242.175	-0.151346	0.999375	-0.000624747	-0.000901319		TBL1X	X	278.727	278.518	-0.209665	0.999248	-0.000752506	-0.00108564
TGIF2LX	X	0.00433387	0.00433137	-2.50369e-06	0.999422	-0.00057787	-0.00083369		TGIF2LX	X	0.00351887	0.00351622	-2.64697e-06	0.999248	-0.000752506	-0.00108564
TMSB4X	X	52787.1	52770.1	-17.0599	0.999677	-0.000323236	-0.00046633		TMSB4X	X	63351.5	63303.8	-47.6544	0.999248	-0.000752506	-0.00108564
TSPYL2	X	139.929	139.847	-0.0828653	0.999408	-0.000592369	-0.000854608		TSPYL2	X	391.42	391.126	-0.294435	0.999248	-0.000752506	-0.00108564
USP9X	X	496.207	495.967	-0.239987	0.999516	-0.00048376	-0.000697917		USP9X	X	489.067	488.7	-0.367888	0.999248	-0.000752506	-0.00108564
VCX	X	0.0103686	0.0103626	-5.98997e-06	0.999422	-0.00057787	-0.00083369		VCX	X	0.00812809	0.00812197	-6.11413e-06	0.999248	-0.000752506	-0.00108564
VCX2	X	0.00489448	0.00489166	-2.82756e-06	0.999422	-0.00057787	-0.00083369		VCX2	X	0.00397628	0.00397329	-2.99105e-06	0.999248	-0.000752506	-0.00108564
VCX3A	X	0.0116976	0.0116909	-6.75776e-06	0.999422	-0.00057787	-0.00083369		VCX3A	X	0.00530893	0.00530494	-3.9935e-06	0.999248	-0.000752506	-0.00108564
VCX3B	X	0.0187621	0.0207964	0.00203432	1.10843	0.102942	0.148513		VCX3B	X	0.00627284	0.00626812	-4.71857e-06	0.999248	-0.000752506	-0.00108564
ZFX	X	56.7842	56.7514	-0.0328044	0.999422	-0.00057787	-0.00083369		ZFX	X	50.5329	50.4949	-0.038012	0.999248	-0.000752506	-0.00108564

## Sheet: BLOOD_STAR
gene	chr	female_def_STAR_cpm	female_SS_STAR_cpm	SS_def_diff	SS_def_ratio	SS_def_logratio	SS_def_log2FC		gene	chr	male_def_STAR_cpm	male_SS_STAR_cpm	SS_def_diff	SS_def_ratio	SS_def_logratio	SS_def_log2FC
AMELX	X	0.00790467	0.00790017	-4.50356e-06	0.99943	-0.000569897	-0.000822187		AMELX	X	0.00775582	0.00774956	-6.25902e-06	0.999193	-0.000807336	-0.00116474
ARSD	X	30.9678	31.0041	0.0362222	1.00117	0.00116899	0.00168649		ARSD	X	28.7054	28.6822	-0.0231655	0.999193	-0.000807336	-0.00116474
ARSE	X	0.0224087	0.0229462	0.000537463	1.02398	0.0237014	0.034194		ARSE	X	0.0179963	0.0179817	-1.45232e-05	0.999193	-0.000807336	-0.00116474
ARSF	X	0.00887777	0.00887271	-5.05797e-06	0.99943	-0.000569897	-0.000822187		ARSF	X	0.00775582	0.00774956	-6.25902e-06	0.999193	-0.000807336	-0.00116474
CASK	X	6.13222	6.12872	-0.00349373	0.99943	-0.000569897	-0.000822187		CASK	X	9.87599	9.86802	-0.00797003	0.999193	-0.000807336	-0.00116474
GYG2	X	0.0391903	0.039168	-2.23281e-05	0.99943	-0.000569897	-0.000822187		GYG2	X	0.01732	0.0173061	-1.39774e-05	0.999193	-0.000807336	-0.00116474
HSFX1	X	0.0290005	0.0289839	-1.65226e-05	0.99943	-0.000569897	-0.000822187		HSFX1	X	0.0433252	0.0432902	-3.49639e-05	0.999193	-0.000807336	-0.00116474
HSFX2	X	0.127597	0.127525	-7.26967e-05	0.99943	-0.000569897	-0.000822187		HSFX2	X	0.172979	0.17284	-0.000139596	0.999193	-0.000807336	-0.00116474
NLGN4X	X	0.0129573	0.0162654	0.00330807	1.2553	0.227378	0.328038		NLGN4X	X	0.0104541	0.0104456	-8.43654e-06	0.999193	-0.000807336	-0.00116474
OFD1	X	58.1859	58.1528	-0.0331505	0.99943	-0.000569897	-0.000822187		OFD1	X	73.2185	73.1594	-0.0590881	0.999193	-0.000807336	-0.00116474
PCDH11X	X	0.00790467	0.00960447	0.0016998	1.21504	0.194775	0.281		PCDH11X	X	0.00916399	0.00915659	-7.39543e-06	0.999193	-0.000807336	-0.00116474
PRKX	X	59.6049	59.6563	0.0513476	1.00086	0.000861095	0.0012423		PRKX	X	75.7823	75.7212	-0.0611571	0.999193	-0.000807336	-0.00116474
RBMX	X	242.338	242.2	-0.138069	0.99943	-0.000569897	-0.000822187		RBMX	X	386.87	386.558	-0.312208	0.999193	-0.000807336	-0.00116474
RPS4X	X	8626.8	8622.18	-4.62271	0.999464	-0.000535999	-0.000773283		RPS4X	X	7359.44	7353.5	-5.93914	0.999193	-0.000807336	-0.00116474
SOX3	X	0.00730242	0.00729826	-4.16044e-06	0.99943	-0.000569897	-0.000822187		SOX3	X	0.00713508	0.00712933	-5.75809e-06	0.999193	-0.000807336	-0.00116474
STS	X	7.73187	7.72746	-0.00440511	0.99943	-0.000569897	-0.000822187		STS	X	7.11541	7.10967	-0.00574221	0.999193	-0.000807336	-0.00116474
TBL1X	X	175.457	175.376	-0.0809696	0.999539	-0.000461586	-0.000665928		TBL1X	X	217.202	217.027	-0.175284	0.999193	-0.000807336	-0.00116474
TGIF2LX	X	0.00790467	0.00790017	-4.50356e-06	0.99943	-0.000569897	-0.000822187		TGIF2LX	X	0.00713508	0.00712933	-5.75809e-06	0.999193	-0.000807336	-0.00116474
TMSB4X	X	42427.6	42403.6	-24.0375	0.999433	-0.000566712	-0.000817593		TMSB4X	X	54801.5	54757.3	-44.2254	0.999193	-0.000807336	-0.00116474
TSPYL2	X	102.244	102.185	-0.0582517	0.99943	-0.000569897	-0.000822187		TSPYL2	X	304.15	303.905	-0.245452	0.999193	-0.000807336	-0.00116474
USP9X	X	372.724	372.589	-0.135362	0.999637	-0.000363235	-0.000524038		USP9X	X	392.298	391.981	-0.316588	0.999193	-0.000807336	-0.00116474
VCX	X	0.0205426	0.0205309	-1.17038e-05	0.99943	-0.000569897	-0.000822187		VCX	X	0.0141009	0.0140895	-1.13796e-05	0.999193	-0.000807336	-0.00116474
VCX2	X	0.00730242	0.00729826	-4.16044e-06	0.99943	-0.000569897	-0.000822187		VCX2	X	0.00775582	0.00774956	-6.25902e-06	0.999193	-0.000807336	-0.00116474
VCX3A	X	0.017374	0.0187962	0.00142217	1.08186	0.0786782	0.113509		VCX3A	X	0.00996123	0.00995319	-8.03881e-06	0.999193	-0.000807336	-0.00116474
VCX3B	X	0.0157264	0.0157174	-8.95985e-06	0.99943	-0.000569897	-0.000822187		VCX3B	X	0.00977294	0.00976506	-7.88686e-06	0.999193	-0.000807336	-0.00116474
ZFX	X	40.2968	40.2738	-0.0229585	0.99943	-0.000569897	-0.000822187		ZFX	X	38.2332	38.2024	-0.0308546	0.999193	-0.000807336	-0.00116474

## Sheet: BRAIN_HISAT
gene	chr	female_def_HI_cpm	female_SS_HI_cpm	SS_def_diff	SS_def_ratio	SS_def_logratio	SS_def_log2FC		gene	chr	male_def_HI_cpm	male_SS_HI_cpm	SS_def_diff	SS_def_ratio	SS_def_logratio	SS_def_log2FC
AMELX	X	0.00383255	0.003831	-1.54489e-06	0.999597	-0.000403178	-0.000581664		AMELX	X	0.0055052	0.00550263	-2.56705e-06	0.999534	-0.000466403	-0.000672878
ARSD	X	25.5544	25.5952	0.0407138	1.00159	0.00159195	0.0022967		ARSD	X	19.2964	19.2874	-0.0089978	0.999534	-0.000466403	-0.000672878
ARSE	X	1.69609	1.71775	0.0216643	1.01277	0.0126922	0.018311		ARSE	X	1.23553	1.23495	-0.000576121	0.999534	-0.000466403	-0.000672878
ARSF	X	1.57863	1.57799	-0.000636341	0.999597	-0.000403178	-0.000581664		ARSF	X	1.01706	1.01659	-0.000474251	0.999534	-0.000466403	-0.000672878
CASK	X	104.428	104.386	-0.0420945	0.999597	-0.000403178	-0.000581664		CASK	X	93.4516	93.408	-0.043576	0.999534	-0.000466403	-0.000672878
GYG2	X	23.0507	23.0663	0.0155428	1.00067	0.000674059	0.000972462		GYG2	X	26.5591	26.5467	-0.0123843	0.999534	-0.000466403	-0.000672878
HSFX1	X	2.38152	2.38056	-0.000959984	0.999597	-0.000403178	-0.000581664		HSFX1	X	2.25514	2.25409	-0.00105156	0.999534	-0.000466403	-0.000672878
HSFX2	X	1.9373	1.93652	-0.000780921	0.999597	-0.000403178	-0.000581664		HSFX2	X	1.60933	1.60858	-0.000750421	0.999534	-0.000466403	-0.000672878
NLGN4X	X	79.7654	80.9159	1.15058	1.01442	0.0143215	0.0206616		NLGN4X	X	58.2379	58.2107	-0.027156	0.999534	-0.000466403	-0.000672878
OFD1	X	91.3615	90.8355	-0.525981	0.994243	-0.00577377	-0.00832979		OFD1	X	75.1074	75.0723	-0.0350222	0.999534	-0.000466403	-0.000672878
PCDH11X	X	8.19227	9.96996	1.77769	1.217	0.196385	0.283324		PCDH11X	X	6.43565	6.43265	-0.00300091	0.999534	-0.000466403	-0.000672878
PRKX	X	36.692	36.9115	0.219571	1.00598	0.00596634	0.0086076		PRKX	X	29.7537	29.7399	-0.013874	0.999534	-0.000466403	-0.000672878
RBMX	X	379.46	379.325	-0.135192	0.999644	-0.000356338	-0.000514087		RBMX	X	391.984	391.801	-0.18278	0.999534	-0.000466403	-0.000672878
RPS4X	X	3391.89	3391.22	-0.671548	0.999802	-0.000198006	-0.000285662		RPS4X	X	2515.85	2514.68	-1.17313	0.999534	-0.000466403	-0.000672878
SOX3	X	0.640316	0.640058	-0.00025811	0.999597	-0.000403178	-0.000581664		SOX3	X	0.587191	0.586917	-0.000273804	0.999534	-0.000466403	-0.000672878
STS	X	113.174	113.136	-0.0374215	0.999669	-0.00033071	-0.000477114		STS	X	78.0049	77.9685	-0.0363733	0.999534	-0.000466403	-0.000672878
TBL1X	X	120.698	120.666	-0.031802	0.999737	-0.000263519	-0.000380177		TBL1X	X	109.007	108.956	-0.0508294	0.999534	-0.000466403	-0.000672878
TGIF2LX	X	0.00275438	0.00275327	-1.11028e-06	0.999597	-0.000403178	-0.000581664		TGIF2LX	X	0.00256719	0.00256599	-1.19707e-06	0.999534	-0.000466403	-0.000672878
TMSB4X	X	6061.05	6067.52	6.46295	1.00107	0.00106574	0.00153754		TMSB4X	X	5906.35	5903.59	-2.7541	0.999534	-0.000466403	-0.000672878
TSPYL2	X	4355.29	4353.14	-2.14895	0.999507	-0.000493533	-0.000712018		TSPYL2	X	3446.15	3444.54	-1.60692	0.999534	-0.000466403	-0.000672878
USP9X	X	600.05	599.787	-0.262481	0.999563	-0.000437528	-0.00063122		USP9X	X	540.942	540.69	-0.252238	0.999534	-0.000466403	-0.000672878
VCX	X	0.0698326	0.070487	0.00065444	1.00937	0.00932792	0.0134573		VCX	X	0.072544	0.0725102	-3.38269e-05	0.999534	-0.000466403	-0.000672878
VCX2	X	0.00647659	0.0053474	-0.00112919	0.82565	-0.191584	-0.276397		VCX2	X	0.0081254	0.00812161	-3.78883e-06	0.999534	-0.000466403	-0.000672878
VCX3A	X	0.0324323	0.0363809	0.00394867	1.12175	0.114891	0.165753		VCX3A	X	0.0177009	0.0176926	-8.25382e-06	0.999534	-0.000466403	-0.000672878
VCX3B	X	0.112296	0.128891	0.0165948	1.14778	0.137828	0.198843		VCX3B	X	0.070392	0.0703592	-3.28234e-05	0.999534	-0.000466403	-0.000672878
ZFX	X	71.6224	71.6069	-0.0155318	0.999783	-0.00021688	-0.000312892		ZFX	X	37.2448	37.2275	-0.0173671	0.999534	-0.000466403	-0.000672878

## Sheet: BRAIN_STAR
gene	chr	female_def_STAR_cpm	female_SS_STAR_cpm	SS_def_diff	SS_def_ratio	SS_def_logratio	SS_def_log2FC		gene	chr	male_def_STAR_cpm	male_SS_STAR_cpm	SS_def_diff	SS_def_ratio	SS_def_logratio	SS_def_log2FC
AMELX	X	0.00923249	0.00922787	-4.61709e-06	0.9995	-0.000500216	-0.00072166		AMELX	X	0.0127076	0.0127002	-7.38671e-06	0.999419	-0.000581451	-0.000838857
ARSD	X	25.5001	25.512	0.0119093	1.00047	0.00046692	0.000673623		ARSD	X	19.3317	19.3205	-0.0112372	0.999419	-0.000581451	-0.000838857
ARSE	X	1.84854	1.86127	0.012733	1.00689	0.00686456	0.00990347		ARSE	X	1.39137	1.39056	-0.000808778	0.999419	-0.000581451	-0.000838857
ARSF	X	1.59502	1.59422	-0.000797654	0.9995	-0.000500216	-0.00072166		ARSF	X	1.08177	1.10592	0.0241502	1.02232	0.0220792	0.0318535
CASK	X	100.843	100.793	-0.050431	0.9995	-0.000500216	-0.00072166		CASK	X	90.5579	90.5053	-0.0526397	0.999419	-0.000581451	-0.000838857
GYG2	X	22.444	22.4328	-0.0112241	0.9995	-0.000500216	-0.00072166		GYG2	X	25.8229	25.8079	-0.0150104	0.999419	-0.000581451	-0.000838857
HSFX1	X	0.774854	0.774467	-0.000387498	0.9995	-0.000500216	-0.00072166		HSFX1	X	0.83141	0.830926	-0.000483284	0.999419	-0.000581451	-0.000838857
HSFX2	X	4.80161	4.79921	-0.00240124	0.9995	-0.000500216	-0.00072166		HSFX2	X	4.15711	4.1547	-0.00241646	0.999419	-0.000581451	-0.000838857
NLGN4X	X	76.2221	76.7771	0.554934	1.00728	0.00725411	0.0104655		NLGN4X	X	56.0356	56.003	-0.0325725	0.999419	-0.000581451	-0.000838857
OFD1	X	100.745	100.695	-0.0503819	0.9995	-0.000500216	-0.00072166		OFD1	X	83.5204	83.4719	-0.0485489	0.999419	-0.000581451	-0.000838857
PCDH11X	X	7.14647	9.54685	2.40039	1.33588	0.289594	0.417795		PCDH11X	X	5.60095	5.59769	-0.00325573	0.999419	-0.000581451	-0.000838857
PRKX	X	36.0158	36.1248	0.109016	1.00303	0.00302232	0.00436028		PRKX	X	29.6304	29.6132	-0.0172236	0.999419	-0.000581451	-0.000838857
RBMX	X	389.04	388.845	-0.194555	0.9995	-0.000500216	-0.00072166		RBMX	X	401.546	401.313	-0.233412	0.999419	-0.000581451	-0.000838857
RPS4X	X	3792.48	3790.59	-1.89659	0.9995	-0.000500216	-0.00072166		RPS4X	X	2817.95	2816.31	-1.63802	0.999419	-0.000581451	-0.000838857
SOX3	X	0.629784	0.629469	-0.00031495	0.9995	-0.000500216	-0.00072166		SOX3	X	0.578982	0.578645	-0.000336552	0.999419	-0.000581451	-0.000838857
STS	X	107.367	107.313	-0.0536931	0.9995	-0.000500216	-0.00072166		STS	X	74.3492	74.306	-0.0432179	0.999419	-0.000581451	-0.000838857
TBL1X	X	116.29	116.258	-0.0310711	0.999733	-0.000267223	-0.000385521		TBL1X	X	105.308	105.247	-0.0612138	0.999419	-0.000581451	-0.000838857
TGIF2LX	X	0.00701611	0.0070126	-3.50869e-06	0.9995	-0.000500216	-0.00072166		TGIF2LX	X	0.00654289	0.00653909	-3.80327e-06	0.999419	-0.000581451	-0.000838857
TMSB4X	X	7454.05	7450.32	-3.72771	0.9995	-0.000500216	-0.00072166		TMSB4X	X	7385.35	7381.06	-4.29298	0.999419	-0.000581451	-0.000838857
TSPYL2	X	4259.32	4257.19	-2.13005	0.9995	-0.000500216	-0.00072166		TSPYL2	X	3367.63	3365.67	-1.95754	0.999419	-0.000581451	-0.000838857
USP9X	X	589.886	589.628	-0.258	0.999563	-0.000437469	-0.000631134		USP9X	X	533.451	533.141	-0.310085	0.999419	-0.000581451	-0.000838857
VCX	X	0.175048	0.174961	-8.75401e-05	0.9995	-0.000500216	-0.00072166		VCX	X	0.0946953	0.0946403	-5.50447e-05	0.999419	-0.000581451	-0.000838857
VCX2	X	0.014596	0.0145887	-7.29936e-06	0.9995	-0.000500216	-0.00072166		VCX2	X	0.0167096	0.0166999	-9.71298e-06	0.999419	-0.000581451	-0.000838857
VCX3A	X	0.0399036	0.0444361	0.00453244	1.11358	0.107584	0.155211		VCX3A	X	0.0386777	0.0386552	-2.24826e-05	0.999419	-0.000581451	-0.000838857
VCX3B	X	0.0840043	0.0852366	0.00123229	1.01467	0.0145628	0.0210097		VCX3B	X	0.0552908	0.0552587	-3.21396e-05	0.999419	-0.000581451	-0.000838857
ZFX	X	66.8334	66.8501	0.0166857	1.00025	0.000249629	0.000360139		ZFX	X	34.9282	34.9079	-0.0203032	0.999419	-0.000581451	-0.000838857

## Sheet: BREAST_HISAT
gene	chr	female_def_HI_cpm	female_SS_HI_cpm	SS_def_diff	SS_def_ratio	SS_def_logratio	SS_def_log2FC		gene	chr	male_def_HI_cpm	male_SS_HI_cpm	SS_def_diff	SS_def_ratio	SS_def_logratio	SS_def_log2FC
AMELX	X	0.00939384	0.00938627	-7.57868e-06	0.999193	-0.000807097	-0.00116439		AMELX	X	0.0113471	0.0113375	-9.63799e-06	0.999151	-0.000849741	-0.00122592
ARSD	X	289.067	291.158	2.09075	1.00723	0.00720672	0.0103971		ARSD	X	166.756	166.615	-0.141639	0.999151	-0.000849741	-0.00122592
ARSE	X	0.903517	0.920034	0.0165168	1.01828	0.0181154	0.0261351		ARSE	X	0.257333	0.257114	-0.000218573	0.999151	-0.000849741	-0.00122592
ARSF	X	0.0140474	0.0140361	-1.1333e-05	0.999193	-0.000807097	-0.00116439		ARSF	X	0.00846754	0.00846035	-7.19216e-06	0.999151	-0.000849741	-0.00122592
CASK	X	136.669	136.558	-0.11026	0.999193	-0.000807097	-0.00116439		CASK	X	93.1021	93.0231	-0.0790791	0.999151	-0.000849741	-0.00122592
GYG2	X	152.14	152.183	0.0435346	1.00029	0.000286108	0.000412767		GYG2	X	162.133	161.995	-0.137713	0.999151	-0.000849741	-0.00122592
HSFX1	X	0.8543	0.853611	-0.000689225	0.999193	-0.000807097	-0.00116439		HSFX1	X	1.00045	0.999602	-0.000849764	0.999151	-0.000849741	-0.00122592
HSFX2	X	0.578696	0.578229	-0.000466875	0.999193	-0.000807097	-0.00116439		HSFX2	X	0.829215	0.82851	-0.000704318	0.999151	-0.000849741	-0.00122592
NLGN4X	X	19.8522	20.3975	0.54535	1.02747	0.0271	0.039097		NLGN4X	X	11.5136	11.5038	-0.00977944	0.999151	-0.000849741	-0.00122592
OFD1	X	280.131	278.283	-1.84749	0.993405	-0.00661695	-0.00954624		OFD1	X	160.967	160.83	-0.136722	0.999151	-0.000849741	-0.00122592
PCDH11X	X	0.573626	0.722414	0.148788	1.25938	0.230621	0.332716		PCDH11X	X	0.115304	0.115206	-9.7937e-05	0.999151	-0.000849741	-0.00122592
PRKX	X	90.0312	91.4386	1.40737	1.01563	0.015511	0.0223777		PRKX	X	89.1115	89.0359	-0.0756896	0.999151	-0.000849741	-0.00122592
RBMX	X	1509.54	1508.32	-1.21785	0.999193	-0.000807097	-0.00116439		RBMX	X	1421.03	1419.82	-1.20699	0.999151	-0.000849741	-0.00122592
RPS4X	X	28794.1	28783.9	-10.2162	0.999645	-0.000354865	-0.000511962		RPS4X	X	14047	14035	-11.997	0.999146	-0.000854426	-0.00123268
SOX3	X	0.00635579	0.00635066	-5.12766e-06	0.999193	-0.000807097	-0.00116439		SOX3	X	0.0115125	0.0115028	-9.77852e-06	0.999151	-0.000849741	-0.00122592
STS	X	101.465	101.454	-0.0109597	0.999892	-0.000108021	-0.000155842		STS	X	100.757	100.672	-0.0855812	0.999151	-0.000849741	-0.00122592
TBL1X	X	117.86	117.811	-0.0496456	0.999579	-0.000421312	-0.000607825		TBL1X	X	127.682	127.574	-0.108451	0.999151	-0.000849741	-0.00122592
TGIF2LX	X	0.00587154	0.00586681	-4.73699e-06	0.999193	-0.000807097	-0.00116439		TGIF2LX	X	0.0070924	0.00708638	-6.02415e-06	0.999151	-0.000849741	-0.00122592
TMSB4X	X	24031.3	24028.9	-2.43072	0.999899	-0.000101153	-0.000145933		TMSB4X	X	33838.5	33809.8	-28.7418	0.999151	-0.000849741	-0.00122592
TSPYL2	X	1613.52	1612.22	-1.30174	0.999193	-0.000807097	-0.00116439		TSPYL2	X	1321.63	1320.5	-1.12256	0.999151	-0.000849741	-0.00122592
USP9X	X	855.979	855.355	-0.624367	0.999271	-0.000729685	-0.00105271		USP9X	X	695.152	694.562	-0.590448	0.999151	-0.000849741	-0.00122592
VCX	X	0.0139614	0.0151006	0.00113924	1.0816	0.078441	0.113166		VCX	X	0.0318642	0.0318371	-2.70648e-05	0.999151	-0.000849741	-0.00122592
VCX2	X	0.0117731	0.0112062	-0.000566894	0.951848	-0.0493498	-0.0711967		VCX2	X	0.0132223	0.0132111	-1.12308e-05	0.999151	-0.000849741	-0.00122592
VCX3A	X	0.0131664	0.0165942	0.0034278	1.26035	0.231386	0.333819		VCX3A	X	0.0206863	0.0206687	-1.75705e-05	0.999151	-0.000849741	-0.00122592
VCX3B	X	0.048042	0.0466292	-0.00141284	0.970592	-0.0298494	-0.0430636		VCX3B	X	0.0671307	0.0670737	-5.70195e-05	0.999151	-0.000849741	-0.00122592
ZFX	X	232.341	232.181	-0.16021	0.99931	-0.000689786	-0.000995151		ZFX	X	126.937	126.829	-0.107818	0.999151	-0.000849741	-0.00122592

## Sheet: BREAST_STAR
gene	chr	female_def_STAR_cpm	female_SS_STAR_cpm	SS_def_diff	SS_def_ratio	SS_def_logratio	SS_def_log2FC		gene	chr	male_def_STAR_cpm	male_SS_STAR_cpm	SS_def_diff	SS_def_ratio	SS_def_logratio	SS_def_log2FC
AMELX	X	0.00957836	0.00956921	-9.15804e-06	0.999044	-0.000956575	-0.00138005		AMELX	X	0.0111545	0.0111434	-1.1083e-05	0.999006	-0.00099408	-0.00143415
ARSD	X	287.978	288.114	0.136248	1.00047	0.00047301	0.000682409		ARSD	X	165.669	165.505	-0.164607	0.999006	-0.00099408	-0.00143415
ARSE	X	0.908443	0.916322	0.00787825	1.00867	0.00863487	0.0124575		ARSE	X	0.255822	0.255568	-0.000254181	0.999006	-0.00099408	-0.00143415
ARSF	X	0.0138052	0.013792	-1.31993e-05	0.999044	-0.000956575	-0.00138005		ARSF	X	0.00901032	0.00900137	-8.95252e-06	0.999006	-0.00099408	-0.00143415
CASK	X	135.825	135.695	-0.129864	0.999044	-0.000956575	-0.00138005		CASK	X	92.0994	92.0079	-0.0915087	0.999006	-0.00099408	-0.00143415
GYG2	X	149.342	149.202	-0.139815	0.999064	-0.000936648	-0.0013513		GYG2	X	160.07	159.911	-0.159044	0.999006	-0.00099408	-0.00143415
HSFX1	X	0.354018	0.35368	-0.000338483	0.999044	-0.000956575	-0.00138005		HSFX1	X	0.435661	0.435229	-0.000432867	0.999006	-0.00099408	-0.00143415
HSFX2	X	1.33385	1.33257	-0.00127531	0.999044	-0.000956575	-0.00138005		HSFX2	X	1.77691	1.77515	-0.00176551	0.999006	-0.00099408	-0.00143415
NLGN4X	X	19.4668	19.7668	0.300021	1.01541	0.0152944	0.0220651		NLGN4X	X	11.5661	11.5546	-0.0114919	0.999006	-0.00099408	-0.00143415
OFD1	X	303.047	302.775	-0.272277	0.999102	-0.000898867	-0.00129679		OFD1	X	173.496	173.324	-0.172384	0.999006	-0.00099408	-0.00143415
PCDH11X	X	0.577195	0.685738	0.108543	1.18805	0.172316	0.2486		PCDH11X	X	0.106082	0.105976	-0.000105401	0.999006	-0.00099408	-0.00143415
PRKX	X	89.0255	89.3088	0.283327	1.00318	0.00317748	0.00458414		PRKX	X	87.6511	87.564	-0.0870888	0.999006	-0.00099408	-0.00143415
RBMX	X	1612.03	1610.52	-1.50921	0.999064	-0.000936659	-0.00135131		RBMX	X	1515.6	1514.09	-1.50587	0.999006	-0.00099408	-0.00143415
RPS4X	X	32400.5	32370.2	-30.3241	0.999064	-0.000936352	-0.00135087		RPS4X	X	16643.9	16627.4	-16.5371	0.999006	-0.00099408	-0.00143415
SOX3	X	0.00624618	0.0062402	-5.97208e-06	0.999044	-0.000956575	-0.00138005		SOX3	X	0.0113171	0.0113059	-1.12446e-05	0.999006	-0.00099408	-0.00143415
STS	X	98.999	98.9135	-0.0854722	0.999137	-0.000863737	-0.00124611		STS	X	97.9755	97.8781	-0.097347	0.999006	-0.00099408	-0.00143415
TBL1X	X	115.462	115.362	-0.100318	0.999131	-0.000869214	-0.00125401		TBL1X	X	124.647	124.523	-0.123848	0.999006	-0.00099408	-0.00143415
TGIF2LX	X	0.00577028	0.00576477	-5.51707e-06	0.999044	-0.000956575	-0.00138005		TGIF2LX	X	0.00644083	0.00643443	-6.39952e-06	0.999006	-0.00099408	-0.00143415
TMSB4X	X	26245.8	26221.7	-24.08	0.999083	-0.000917901	-0.00132425		TMSB4X	X	37019.8	36983	-36.7824	0.999006	-0.00099408	-0.00143415
TSPYL2	X	1579.92	1578.41	-1.51059	0.999044	-0.000956575	-0.00138005		TSPYL2	X	1294.52	1293.24	-1.28622	0.999006	-0.00099408	-0.00143415
USP9X	X	842.485	842.199	-0.286365	0.99966	-0.000339963	-0.000490463		USP9X	X	685.129	684.448	-0.680734	0.999006	-0.00099408	-0.00143415
VCX	X	0.0211699	0.0211496	-2.02409e-05	0.999044	-0.000956575	-0.00138005		VCX	X	0.0351025	0.0350676	-3.48773e-05	0.999006	-0.00099408	-0.00143415
VCX2	X	0.0121491	0.0121374	-1.16159e-05	0.999044	-0.000956575	-0.00138005		VCX2	X	0.0123711	0.0123588	-1.22917e-05	0.999006	-0.00099408	-0.00143415
VCX3A	X	0.0134741	0.0157157	0.00224153	1.16636	0.153887	0.222011		VCX3A	X	0.0209981	0.0209772	-2.08634e-05	0.999006	-0.00099408	-0.00143415
VCX3B	X	0.0399147	0.0398765	-3.81631e-05	0.999044	-0.000956575	-0.00138005		VCX3B	X	0.0434035	0.0433604	-4.31251e-05	0.999006	-0.00099408	-0.00143415
ZFX	X	221.203	221.035	-0.167784	0.999241	-0.000758797	-0.00109471		ZFX	X	121.099	120.978	-0.120322	0.999006	-0.00099408	-0.00143415

## Sheet: LIVER_HISAT
gene	chr	female_def_HI_cpm	female_SS_HI_cpm	SS_def_diff	SS_def_ratio	SS_def_logratio	SS_def_log2FC		gene	chr	male_def_HI_cpm	male_SS_HI_cpm	SS_def_diff	SS_def_ratio	SS_def_logratio	SS_def_log2FC
AMELX	X	0.00655401	0.00655151	-2.50187e-06	0.999618	-0.000381805	-0.000550827		AMELX	X	0.00679061	0.0067878	-2.81127e-06	0.999586	-0.00041408	-0.000597391
ARSD	X	382.456	383.959	1.50233	1.00393	0.00392041	0.00565596		ARSD	X	202.328	202.245	-0.0837628	0.999586	-0.00041408	-0.000597391
ARSE	X	151.44	154.247	2.80643	1.01853	0.018362	0.0264907		ARSE	X	61.4496	61.4242	-0.0254398	0.999586	-0.00041408	-0.000597391
ARSF	X	0.767635	0.767342	-0.000293031	0.999618	-0.000381805	-0.000550827		ARSF	X	1.52043	1.5198	-0.000629451	0.999586	-0.00041408	-0.000597391
CASK	X	33.7703	33.7574	-0.0128912	0.999618	-0.000381805	-0.000550827		CASK	X	34.0511	34.037	-0.014097	0.999586	-0.00041408	-0.000597391
GYG2	X	124.694	124.854	0.160066	1.00128	0.00128284	0.00185075		GYG2	X	80.5053	80.472	-0.0333287	0.999586	-0.00041408	-0.000597391
HSFX1	X	0.39317	0.39302	-0.000150085	0.999618	-0.000381805	-0.000550827		HSFX1	X	0.56047	0.560238	-0.000232031	0.999586	-0.00041408	-0.000597391
HSFX2	X	0.313085	0.312965	-0.000119514	0.999618	-0.000381805	-0.000550827		HSFX2	X	0.287733	0.287614	-0.00011912	0.999586	-0.00041408	-0.000597391
NLGN4X	X	1.65244	1.70899	0.056553	1.03422	0.0336513	0.0485486		NLGN4X	X	1.64659	1.6459	-0.000681677	0.999586	-0.00041408	-0.000597391
OFD1	X	99.9453	99.2712	-0.674165	0.993255	-0.00676819	-0.00976444		OFD1	X	70.1019	70.0729	-0.0290218	0.999586	-0.00041408	-0.000597391
PCDH11X	X	0.013876	0.015492	0.001616	1.11646	0.110163	0.158932		PCDH11X	X	0.0109247	0.0109202	-4.52278e-06	0.999586	-0.00041408	-0.000597391
PRKX	X	9.21808	9.517	0.298917	1.03243	0.0319126	0.0460402		PRKX	X	6.93992	6.93704	-0.00287309	0.999586	-0.00041408	-0.000597391
RBMX	X	284.828	284.74	-0.0877269	0.999692	-0.000308047	-0.000444418		RBMX	X	330.672	330.535	-0.136896	0.999586	-0.00041408	-0.000597391
RPS4X	X	2525.23	2525.26	0.0321023	1.00001	1.27125e-05	1.83403e-05		RPS4X	X	1634.29	1633.61	-0.676587	0.999586	-0.00041408	-0.000597391
SOX3	X	0.00831301	0.00830983	-3.17334e-06	0.999618	-0.000381805	-0.000550827		SOX3	X	0.00679061	0.0067878	-2.81127e-06	0.999586	-0.00041408	-0.000597391
STS	X	34.497	34.5664	0.0693484	1.00201	0.00200825	0.0028973		STS	X	17.916	17.9086	-0.00741711	0.999586	-0.00041408	-0.000597391
TBL1X	X	139.748	139.701	-0.0473942	0.999661	-0.000339198	-0.00048936		TBL1X	X	122.91	122.859	-0.0508839	0.999586	-0.00041408	-0.000597391
TGIF2LX	X	0.00655401	0.00655151	-2.50187e-06	0.999618	-0.000381805	-0.000550827		TGIF2LX	X	0.0070455	0.00704258	-2.9168e-06	0.999586	-0.00041408	-0.000597391
TMSB4X	X	1696.34	1697.77	1.43514	1.00085	0.000845668	0.00122004		TMSB4X	X	1683.85	1683.16	-0.697106	0.999586	-0.00041408	-0.000597391
TSPYL2	X	245.161	245.12	-0.0413174	0.999831	-0.000168546	-0.00024316		TSPYL2	X	204.391	204.306	-0.0846166	0.999586	-0.00041408	-0.000597391
USP9X	X	540.866	540.742	-0.123399	0.999772	-0.000228177	-0.00032919		USP9X	X	358.332	358.184	-0.148348	0.999586	-0.00041408	-0.000597391
VCX	X	0.0150204	0.0150146	-5.73375e-06	0.999618	-0.000381805	-0.000550827		VCX	X	0.0127302	0.0127249	-5.27022e-06	0.999586	-0.00041408	-0.000597391
VCX2	X	0.0125885	0.0147449	0.00215641	1.1713	0.158114	0.228111		VCX2	X	0.0113348	0.0113301	-4.69254e-06	0.999586	-0.00041408	-0.000597391
VCX3A	X	0.0220772	0.0231664	0.00108928	1.04934	0.0481609	0.0694815		VCX3A	X	0.0170694	0.0170623	-7.06663e-06	0.999586	-0.00041408	-0.000597391
VCX3B	X	0.0280189	0.0239029	-0.00411597	0.8531	-0.158878	-0.229213		VCX3B	X	0.0356185	0.0356038	-1.47459e-05	0.999586	-0.00041408	-0.000597391
ZFX	X	115.072	115.091	0.0187881	1.00016	0.000163258	0.000235532		ZFX	X	63.0368	63.0107	-0.0260969	0.999586	-0.00041408	-0.000597391

## Sheet: LIVER_STAR
gene	chr	female_def_STAR_cpm	female_SS_STAR_cpm	SS_def_diff	SS_def_ratio	SS_def_logratio	SS_def_log2FC		gene	chr	male_def_STAR_cpm	male_SS_STAR_cpm	SS_def_diff	SS_def_ratio	SS_def_logratio	SS_def_log2FC
AMELX	X	0.00642081	0.00641774	-3.07479e-06	0.999521	-0.000478993	-0.000691041		AMELX	X	0.00662163	0.00661809	-3.53399e-06	0.999466	-0.000533846	-0.000770177
ARSD	X	372.199	372.265	0.066605	1.00018	0.000178934	0.000258147		ARSD	X	195.856	195.752	-0.104529	0.999466	-0.000533846	-0.000770177
ARSE	X	153.199	154.653	1.45427	1.00949	0.00944794	0.0136305		ARSE	X	62.4309	62.3976	-0.0333196	0.999466	-0.000533846	-0.000770177
ARSF	X	0.754742	0.75438	-0.000361429	0.999521	-0.000478993	-0.000691041		ARSF	X	1.47597	1.47518	-0.000787729	0.999466	-0.000533846	-0.000770177
CASK	X	32.7571	32.7414	-0.0156867	0.999521	-0.000478993	-0.000691041		CASK	X	32.6873	32.6699	-0.0174453	0.999466	-0.000533846	-0.000770177
GYG2	X	121.685	121.684	-0.00145468	0.999988	-1.19545e-05	-1.72467e-05		GYG2	X	78.6106	78.5686	-0.0419548	0.999466	-0.000533846	-0.000770177
HSFX1	X	0.110926	0.110873	-5.312e-05	0.999521	-0.000478993	-0.000691041		HSFX1	X	0.254387	0.254251	-0.000135767	0.999466	-0.000533846	-0.000770177
HSFX2	X	0.701331	0.700995	-0.000335852	0.999521	-0.000478993	-0.000691041		HSFX2	X	0.752722	0.75232	-0.000401731	0.999466	-0.000533846	-0.000770177
NLGN4X	X	1.58632	1.62178	0.0354614	1.02235	0.0221084	0.0318956		NLGN4X	X	1.5462	1.54537	-0.000825211	0.999466	-0.000533846	-0.000770177
OFD1	X	105.365	105.314	-0.0504568	0.999521	-0.000478993	-0.000691041		OFD1	X	73.4709	73.4317	-0.0392117	0.999466	-0.000533846	-0.000770177
PCDH11X	X	0.00914663	0.0120312	0.00288452	1.31536	0.274114	0.395462		PCDH11X	X	0.00839877	0.00839429	-4.48246e-06	0.999466	-0.000533846	-0.000770177
PRKX	X	8.79803	8.91776	0.119727	1.01361	0.0135167	0.0195004		PRKX	X	6.43467	6.43124	-0.00343421	0.999466	-0.000533846	-0.000770177
RBMX	X	305.722	305.576	-0.146404	0.999521	-0.000478993	-0.000691041		RBMX	X	356.259	356.069	-0.190137	0.999466	-0.000533846	-0.000770177
RPS4X	X	3126.91	3125.42	-1.48751	0.999524	-0.000475827	-0.000686473		RPS4X	X	1994.98	1993.92	-1.06473	0.999466	-0.000533846	-0.000770177
SOX3	X	0.00695036	0.00694703	-3.32837e-06	0.999521	-0.000478993	-0.000691041		SOX3	X	0.00611713	0.00611387	-3.26474e-06	0.999466	-0.000533846	-0.000770177
STS	X	33.2256	33.2096	-0.015911	0.999521	-0.000478993	-0.000691041		STS	X	17.1602	17.151	-0.00915845	0.999466	-0.000533846	-0.000770177
TBL1X	X	135.552	135.487	-0.0649131	0.999521	-0.000478993	-0.000691041		TBL1X	X	118.593	118.529	-0.0632934	0.999466	-0.000533846	-0.000770177
TGIF2LX	X	0.00642081	0.00641774	-3.07479e-06	0.999521	-0.000478993	-0.000691041		TGIF2LX	X	0.00687017	0.00686651	-3.66664e-06	0.999466	-0.000533846	-0.000770177
TMSB4X	X	2084.48	2083.57	-0.908822	0.999564	-0.000436089	-0.000629143		TMSB4X	X	2008.63	2007.56	-1.07202	0.999466	-0.000533846	-0.000770177
TSPYL2	X	235.465	235.352	-0.112759	0.999521	-0.000478993	-0.000691041		TSPYL2	X	195.133	195.028	-0.104143	0.999466	-0.000533846	-0.000770177
USP9X	X	528.908	528.895	-0.0125682	0.999976	-2.37628e-05	-3.42825e-05		USP9X	X	348.613	348.427	-0.186056	0.999466	-0.000533846	-0.000770177
VCX	X	0.0184583	0.0184495	-8.83929e-06	0.999521	-0.000478993	-0.000691041		VCX	X	0.0237558	0.0237431	-1.26786e-05	0.999466	-0.000533846	-0.000770177
VCX2	X	0.0123326	0.0123267	-5.90583e-06	0.999521	-0.000478993	-0.000691041		VCX2	X	0.0101541	0.0101487	-5.41929e-06	0.999466	-0.000533846	-0.000770177
VCX3A	X	0.0198408	0.0198313	-9.50131e-06	0.999521	-0.000478993	-0.000691041		VCX3A	X	0.0154621	0.0154538	-8.25217e-06	0.999466	-0.000533846	-0.000770177
VCX3B	X	0.0214898	0.0214795	-1.0291e-05	0.999521	-0.000478993	-0.000691041		VCX3B	X	0.0269429	0.0269285	-1.43795e-05	0.999466	-0.000533846	-0.000770177
ZFX	X	107.022	107.052	0.0300863	1.00028	0.000281082	0.000405516		ZFX	X	58.3008	58.2697	-0.0311154	0.999466	-0.000533846	-0.000770177

## Sheet: THYROID_HISAT
gene	chr	female_def_HI_cpm	female_SS_HI_cpm	SS_def_diff	SS_def_ratio	SS_def_logratio	SS_def_log2FC		gene	chr	male_def_HI_cpm	male_SS_HI_cpm	SS_def_diff	SS_def_ratio	SS_def_logratio	SS_def_log2FC
AMELX	X	0.0217503	0.021731	-1.93649e-05	0.99911	-0.000890725	-0.00128504		AMELX	X	0.0206103	0.0205918	-1.84252e-05	0.999106	-0.000894383	-0.00129032
ARSD	X	318.112	319.242	1.13004	1.00355	0.00354605	0.00511587		ARSD	X	264.444	264.207	-0.236408	0.999106	-0.000894383	-0.00129032
ARSE	X	0.0704787	0.0710883	0.00060966	1.00865	0.00861308	0.012426		ARSE	X	0.0917498	0.0916678	-8.20228e-05	0.999106	-0.000894383	-0.00129032
ARSF	X	0.0212814	0.0212625	-1.89475e-05	0.99911	-0.000890725	-0.00128504		ARSF	X	0.0162492	0.0162347	-1.45265e-05	0.999106	-0.000894383	-0.00129032
CASK	X	88.3115	88.2329	-0.0786262	0.99911	-0.000890725	-0.00128504		CASK	X	82.331	82.2574	-0.0736025	0.999106	-0.000894383	-0.00129032
GYG2	X	4.91632	4.92453	0.00821067	1.00167	0.00166869	0.00240741		GYG2	X	3.02218	3.01948	-0.00270178	0.999106	-0.000894383	-0.00129032
HSFX1	X	1.74838	1.74683	-0.00155664	0.99911	-0.000890725	-0.00128504		HSFX1	X	2.0883	2.08643	-0.0018669	0.999106	-0.000894383	-0.00129032
HSFX2	X	1.25995	1.25883	-0.00112177	0.99911	-0.000890725	-0.00128504		HSFX2	X	1.28314	1.28199	-0.0011471	0.999106	-0.000894383	-0.00129032
NLGN4X	X	3.81201	3.91955	0.107531	1.02821	0.0278178	0.0401326		NLGN4X	X	4.49267	4.48865	-0.00401637	0.999106	-0.000894383	-0.00129032
OFD1	X	632.419	628.29	-4.12827	0.993472	-0.00654915	-0.00944842		OFD1	X	487.115	486.679	-0.435472	0.999106	-0.000894383	-0.00129032
PCDH11X	X	0.174204	0.194536	0.0203319	1.11671	0.110389	0.159258		PCDH11X	X	0.386094	0.385749	-0.000345161	0.999106	-0.000894383	-0.00129032
PRKX	X	1270.91	1284.12	13.2013	1.01039	0.0103337	0.0149083		PRKX	X	681.645	681.035	-0.609378	0.999106	-0.000894383	-0.00129032
RBMX	X	1876.2	1874.52	-1.67043	0.99911	-0.000890725	-0.00128504		RBMX	X	2115.8	2113.91	-1.89149	0.999106	-0.000894383	-0.00129032
RPS4X	X	14400.6	14396.9	-3.69031	0.999744	-0.000256294	-0.000369754		RPS4X	X	9280.1	9271.8	-8.29625	0.999106	-0.000894383	-0.00129032
SOX3	X	0.0892074	0.0891279	-7.94238e-05	0.99911	-0.000890725	-0.00128504		SOX3	X	0.0908402	0.090759	-8.12095e-05	0.999106	-0.000894383	-0.00129032
STS	X	67.6138	67.6183	0.00453409	1.00007	6.70564e-05	9.67419e-05		STS	X	50.7592	50.7138	-0.0453778	0.999106	-0.000894383	-0.00129032
TBL1X	X	184.138	184.004	-0.134156	0.999271	-0.000728824	-0.00105147		TBL1X	X	267.129	266.89	-0.238808	0.999106	-0.000894383	-0.00129032
TGIF2LX	X	0.00825754	0.00825018	-7.35192e-06	0.99911	-0.000890725	-0.00128504		TGIF2LX	X	0.00938262	0.00937423	-8.3879e-06	0.999106	-0.000894383	-0.00129032
TMSB4X	X	7729	7729.26	0.258579	1.00003	3.34551e-05	4.82655e-05		TMSB4X	X	7050.89	7044.59	-6.30338	0.999106	-0.000894383	-0.00129032
TSPYL2	X	2318.22	2315.78	-2.43709	0.998949	-0.00105183	-0.00151747		TSPYL2	X	2016.19	2014.39	-1.80244	0.999106	-0.000894383	-0.00129032
USP9X	X	1011.23	1010.64	-0.586665	0.99942	-0.000580319	-0.000837223		USP9X	X	837.352	836.604	-0.748578	0.999106	-0.000894383	-0.00129032
VCX	X	0.0310862	0.0310585	-2.76769e-05	0.99911	-0.000890725	-0.00128504		VCX	X	0.0546395	0.0545906	-4.88467e-05	0.999106	-0.000894383	-0.00129032
VCX2	X	0.0288767	0.0270533	-0.00182343	0.936855	-0.0652272	-0.0941029		VCX2	X	0.0377333	0.0376995	-3.37329e-05	0.999106	-0.000894383	-0.00129032
VCX3A	X	0.0417915	0.0428348	0.00104331	1.02496	0.0246581	0.0355741		VCX3A	X	0.0713009	0.0712372	-6.37418e-05	0.999106	-0.000894383	-0.00129032
VCX3B	X	0.260336	0.26776	0.00742394	1.02852	0.0281177	0.0405653		VCX3B	X	0.191812	0.19164	-0.000171476	0.999106	-0.000894383	-0.00129032
ZFX	X	292.993	292.863	-0.129822	0.999557	-0.000443188	-0.000639385		ZFX	X	161.918	161.774	-0.144752	0.999106	-0.000894383	-0.00129032

## Sheet: THYROID_STAR
gene	chr	female_def_STAR_cpm	female_SS_STAR_cpm	SS_def_diff	SS_def_ratio	SS_def_logratio	SS_def_log2FC		gene	chr	male_def_STAR_cpm	male_SS_STAR_cpm	SS_def_diff	SS_def_ratio	SS_def_logratio	SS_def_log2FC
AMELX	X	0.0216253	0.0216023	-2.30353e-05	0.998935	-0.00106577	-0.00153758		AMELX	X	0.0204664	0.0204426	-2.37699e-05	0.998839	-0.00116209	-0.00167654
ARSD	X	314.422	314.472	0.0502095	1.00016	0.000159676	0.000230363		ARSD	X	262.05	261.746	-0.304348	0.998839	-0.00116209	-0.00167654
ARSE	X	0.0693162	0.0692424	-7.38357e-05	0.998935	-0.00106577	-0.00153758		ARSE	X	0.0911095	0.0910037	-0.000105816	0.998839	-0.00116209	-0.00167654
ARSF	X	0.0195797	0.0195589	-2.08563e-05	0.998935	-0.00106577	-0.00153758		ARSF	X	0.0149064	0.0148891	-1.73125e-05	0.998839	-0.00116209	-0.00167654
CASK	X	87.5637	87.4704	-0.0932729	0.998935	-0.00106577	-0.00153758		CASK	X	81.476	81.3813	-0.0946271	0.998839	-0.00116209	-0.00167654
GYG2	X	4.85976	4.85459	-0.00517662	0.998935	-0.00106577	-0.00153758		GYG2	X	3.00194	2.99845	-0.00348649	0.998839	-0.00116209	-0.00167654
HSFX1	X	0.829494	0.828611	-0.000883578	0.998935	-0.00106577	-0.00153758		HSFX1	X	0.801888	0.800957	-0.000931322	0.998839	-0.00116209	-0.00167654
HSFX2	X	2.78889	2.78592	-0.00297073	0.998935	-0.00106577	-0.00153758		HSFX2	X	3.10976	3.10615	-0.00361172	0.998839	-0.00116209	-0.00167654
NLGN4X	X	3.85443	3.86911	0.0146778	1.00381	0.00380079	0.00548338		NLGN4X	X	4.44998	4.44481	-0.00516826	0.998839	-0.00116209	-0.00167654
OFD1	X	666.349	665.639	-0.709796	0.998935	-0.00106577	-0.00153758		OFD1	X	511.418	510.824	-0.593967	0.998839	-0.00116209	-0.00167654
PCDH11X	X	0.169106	0.193384	0.024278	1.14357	0.134152	0.193541		PCDH11X	X	0.324719	0.324342	-0.000377133	0.998839	-0.00116209	-0.00167654
PRKX	X	1261.02	1261.89	0.868381	1.00069	0.000688397	0.000993146		PRKX	X	679.589	678.835	-0.754232	0.99889	-0.00111045	-0.00160204
RBMX	X	1974.25	1972.15	-2.10297	0.998935	-0.00106577	-0.00153758		RBMX	X	2226.13	2223.54	-2.58545	0.998839	-0.00116209	-0.00167654
RPS4X	X	16840.2	16822.2	-17.9381	0.998935	-0.00106577	-0.00153758		RPS4X	X	11102.7	11089.8	-12.8948	0.998839	-0.00116209	-0.00167654
SOX3	X	0.0886945	0.0886001	-9.44775e-05	0.998935	-0.00106577	-0.00153758		SOX3	X	0.0902062	0.0901014	-0.000104766	0.998839	-0.00116209	-0.00167654
STS	X	66.7143	66.6432	-0.0710641	0.998935	-0.00106577	-0.00153758		STS	X	50.1406	50.0824	-0.0582339	0.998839	-0.00116209	-0.00167654
TBL1X	X	181.509	181.316	-0.193344	0.998935	-0.00106577	-0.00153758		TBL1X	X	263.197	262.891	-0.30568	0.998839	-0.00116209	-0.00167654
TGIF2LX	X	0.00821007	0.00820132	-8.74537e-06	0.998935	-0.00106577	-0.00153758		TGIF2LX	X	0.00931713	0.00930631	-1.0821e-05	0.998839	-0.00116209	-0.00167654
TMSB4X	X	9246.49	9236.64	-9.84936	0.998935	-0.00106577	-0.00153758		TMSB4X	X	9015.19	9004.72	-10.4704	0.998839	-0.00116209	-0.00167654
TSPYL2	X	2284.45	2282.01	-2.4334	0.998935	-0.00106577	-0.00153758		TSPYL2	X	1987.27	1984.96	-2.30803	0.998839	-0.00116209	-0.00167654
USP9X	X	1001.39	1000.4	-0.991293	0.99901	-0.00099041	-0.00142886		USP9X	X	827.282	826.321	-0.960815	0.998839	-0.00116209	-0.00167654
VCX	X	0.0558768	0.0565299	0.000653012	1.01169	0.0116189	0.0167625		VCX	X	0.0807793	0.0806855	-9.3818e-05	0.998839	-0.00116209	-0.00167654
VCX2	X	0.0146355	0.0146199	-1.55898e-05	0.998935	-0.00106577	-0.00153758		VCX2	X	0.0254929	0.0254633	-2.96078e-05	0.998839	-0.00116209	-0.00167654
VCX3A	X	0.0534011	0.0573584	0.00395727	1.0741	0.0714875	0.103135		VCX3A	X	0.0811229	0.0810287	-9.42171e-05	0.998839	-0.00116209	-0.00167654
VCX3B	X	0.170024	0.169843	-0.000181109	0.998935	-0.00106577	-0.00153758		VCX3B	X	0.17142	0.171221	-0.000199089	0.998839	-0.00116209	-0.00167654
ZFX	X	282.697	282.452	-0.24515	0.999133	-0.000867559	-0.00125162		ZFX	X	156.674	156.492	-0.181963	0.998839	-0.00116209	-0.00167654
