# Supplementary material for: Reference genome and transcriptome informed by the sex chromosome complement of the sample increase ability to detect sex differences in gene expression from RNA-Seq data
Source: Biol Sex Differ. 2020 Jul 21;11:42. doi: 10.1186/s13293-020-00312-9 (PMC7374973; doi:10.1186/s13293-020-00312-9)
Supplement: Supplementary file 14 — Additional file 14: Differentially expressed genes between the sexes that were uniquely and jointly called between reference genomes. Genes that are differentially expressed between the sexes, male XY and female XX, for whole blood, brain cortex, breast, liver, and thyroid samples. Differentially expressed genes that are uniquely called when using either the default or sex chromosome complement informed reference genome and differentially expressed genes that were jointly called between the reference genomes. [file 13293_2020_312_MOESM14_ESM.xlsx]

## Sheet: BLOOD_HISAT
gene	chr	sex_biased
TSIX	X	f_sharedbt_defAndSS
XIST	X	f_sharedbt_defAndSS
RPS4Y1	Y	m_sharedbt_defAndSS
ZFY	Y	m_sharedbt_defAndSS
PRKY	Y	m_sharedbt_defAndSS
TTTY15	Y	m_sharedbt_defAndSS
USP9Y	Y	m_sharedbt_defAndSS
DDX3Y	Y	m_sharedbt_defAndSS
UTY	Y	m_sharedbt_defAndSS
BCORP1	Y	m_sharedbt_defAndSS
TXLNGY	Y	m_sharedbt_defAndSS
AC010889.1	Y	m_sharedbt_defAndSS
KDM5D	Y	m_sharedbt_defAndSS
EIF1AY	Y	m_sharedbt_defAndSS
HLA-L	6	m_SS_only
EIF4A1P2	Y	m_SS_only
PSMA6P1	Y	m_SS_only

## Sheet: BRAIN_CORTEX_HISAT
gene	chr	sex_biased
PUDP	X	f_sharedbt_defAndSS
ZFX	X	f_sharedbt_defAndSS
TSIX	X	f_sharedbt_defAndSS
XIST	X	f_sharedbt_defAndSS
JPX	X	f_sharedbt_defAndSS
TTC16	9	f_sharedbt_defAndSS
ZBED1	X	m_sharedbt_defAndSS
RPS4Y1	Y	m_sharedbt_defAndSS
ZFY	Y	m_sharedbt_defAndSS
PCDH11Y	Y	m_sharedbt_defAndSS
PRKY	Y	m_sharedbt_defAndSS
TTTY15	Y	m_sharedbt_defAndSS
USP9Y	Y	m_sharedbt_defAndSS
DDX3Y	Y	m_sharedbt_defAndSS
UTY	Y	m_sharedbt_defAndSS
TMSB4Y	Y	m_sharedbt_defAndSS
NLGN4Y	Y	m_sharedbt_defAndSS
HSFY2	Y	m_sharedbt_defAndSS
TTTY14	Y	m_sharedbt_defAndSS
TXLNGY	Y	m_sharedbt_defAndSS
AC010889.1	Y	m_sharedbt_defAndSS
KDM5D	Y	m_sharedbt_defAndSS
EIF1AY	Y	m_sharedbt_defAndSS
PLCXD1	X	m_SS_only
VDAC1P6	Y	m_SS_only
EIF4A1P2	Y	m_SS_only
PSMA6P1	Y	m_SS_only

## Sheet: BREAST_HISAT
gene	chr	sex_biased
FHAD1	1	f_sharedbt_defAndSS
EIF1AXP1	1	f_sharedbt_defAndSS
MYOM3	1	f_sharedbt_defAndSS
SFN	1	f_sharedbt_defAndSS
CITED4	1	f_sharedbt_defAndSS
CYP4Z1	1	f_sharedbt_defAndSS
AL356479.1	1	f_sharedbt_defAndSS
PHGDH	1	f_sharedbt_defAndSS
RORC	1	f_sharedbt_defAndSS
THEM5	1	f_sharedbt_defAndSS
FCRL5	1	f_sharedbt_defAndSS
ADORA1	1	f_sharedbt_defAndSS
LAMB3	1	f_sharedbt_defAndSS
SDC1	2	f_sharedbt_defAndSS
KLHL29	2	f_sharedbt_defAndSS
CGREF1	2	f_sharedbt_defAndSS
GALNT14	2	f_sharedbt_defAndSS
EHD3	2	f_sharedbt_defAndSS
LINC01819	2	f_sharedbt_defAndSS
EFEMP1	2	f_sharedbt_defAndSS
VAX2	2	f_sharedbt_defAndSS
ATP6V1B1	2	f_sharedbt_defAndSS
SFXN5	2	f_sharedbt_defAndSS
SMYD1	2	f_sharedbt_defAndSS
IGKC	2	f_sharedbt_defAndSS
IGKV1-12	2	f_sharedbt_defAndSS
IGKV1-16	2	f_sharedbt_defAndSS
IGKV2-24	2	f_sharedbt_defAndSS
IGKV1-27	2	f_sharedbt_defAndSS
IGKV2-28	2	f_sharedbt_defAndSS
IGKV2-30	2	f_sharedbt_defAndSS
IGKV1-33	2	f_sharedbt_defAndSS
IGKV1-39	2	f_sharedbt_defAndSS
IGKV2D-30	2	f_sharedbt_defAndSS
IGKV3D-20	2	f_sharedbt_defAndSS
IGKV1D-12	2	f_sharedbt_defAndSS
IGKV3D-11	2	f_sharedbt_defAndSS
STEAP3	2	f_sharedbt_defAndSS
STEAP3-AS1	2	f_sharedbt_defAndSS
FZD7	2	f_sharedbt_defAndSS
IRS1	2	f_sharedbt_defAndSS
COL4A3	2	f_sharedbt_defAndSS
ROPN1	3	f_sharedbt_defAndSS
SEC61A1	3	f_sharedbt_defAndSS
PPP2R3A	3	f_sharedbt_defAndSS
MME	3	f_sharedbt_defAndSS
PLCH1	3	f_sharedbt_defAndSS
TP63	3	f_sharedbt_defAndSS
SLC2A9	4	f_sharedbt_defAndSS
FDCSP	4	f_sharedbt_defAndSS
ENAM	4	f_sharedbt_defAndSS
JCHAIN	4	f_sharedbt_defAndSS
RASSF6	4	f_sharedbt_defAndSS
BBS12	4	f_sharedbt_defAndSS
DCHS2	4	f_sharedbt_defAndSS
ZNF622	5	f_sharedbt_defAndSS
CCNO	5	f_sharedbt_defAndSS
EFNA5	5	f_sharedbt_defAndSS
TCF7	5	f_sharedbt_defAndSS
FAT2	5	f_sharedbt_defAndSS
AC011337.1	5	f_sharedbt_defAndSS
ADTRP	6	f_sharedbt_defAndSS
PPP1R14C	6	f_sharedbt_defAndSS
WIPF3	7	f_sharedbt_defAndSS
CCDC129	7	f_sharedbt_defAndSS
SND1	7	f_sharedbt_defAndSS
ATP6V0A4	7	f_sharedbt_defAndSS
JHDM1D-AS1	7	f_sharedbt_defAndSS
ARHGEF35	7	f_sharedbt_defAndSS
PUDP	X	f_sharedbt_defAndSS
EIF1AX	X	f_sharedbt_defAndSS
ZFX	X	f_sharedbt_defAndSS
KDM6A	X	f_sharedbt_defAndSS
KDM5C	X	f_sharedbt_defAndSS
SMC1A	X	f_sharedbt_defAndSS
RPS4X	X	f_sharedbt_defAndSS
TSIX	X	f_sharedbt_defAndSS
XIST	X	f_sharedbt_defAndSS
Xist_exon1	X	f_sharedbt_defAndSS
JPX	X	f_sharedbt_defAndSS
SSR4	X	f_sharedbt_defAndSS
SFRP1	8	f_sharedbt_defAndSS
PSCA	8	f_sharedbt_defAndSS
CDKN2A	9	f_sharedbt_defAndSS
PTGS1	9	f_sharedbt_defAndSS
MUC5B	11	f_sharedbt_defAndSS
SYT8	11	f_sharedbt_defAndSS
GLYATL2	11	f_sharedbt_defAndSS
TCN1	11	f_sharedbt_defAndSS
PRDX5	11	f_sharedbt_defAndSS
KCTD14	11	f_sharedbt_defAndSS
POU2AF1	11	f_sharedbt_defAndSS
NECTIN1	11	f_sharedbt_defAndSS
TP53AIP1	11	f_sharedbt_defAndSS
CALML5	10	f_sharedbt_defAndSS
CALML3-AS1	10	f_sharedbt_defAndSS
CALML3	10	f_sharedbt_defAndSS
AL732437.1	10	f_sharedbt_defAndSS
ANTXRL	10	f_sharedbt_defAndSS
ANXA8L1	10	f_sharedbt_defAndSS
PPP1R3C	10	f_sharedbt_defAndSS
CNNM1	10	f_sharedbt_defAndSS
AMIGO2	12	f_sharedbt_defAndSS
VDR	12	f_sharedbt_defAndSS
KRT81	12	f_sharedbt_defAndSS
KRT6B	12	f_sharedbt_defAndSS
MYO1H	12	f_sharedbt_defAndSS
CCNA1	13	f_sharedbt_defAndSS
OLFM4	13	f_sharedbt_defAndSS
FP565324.1	13	f_sharedbt_defAndSS
RNASE7	14	f_sharedbt_defAndSS
IGHA2	14	f_sharedbt_defAndSS
IGHA1	14	f_sharedbt_defAndSS
IGHG1	14	f_sharedbt_defAndSS
IGHM	14	f_sharedbt_defAndSS
IGHV2-5	14	f_sharedbt_defAndSS
IGHV3-7	14	f_sharedbt_defAndSS
IGHV3-11	14	f_sharedbt_defAndSS
IGHV3-15	14	f_sharedbt_defAndSS
IGHV3-33	14	f_sharedbt_defAndSS
IGHV4-39	14	f_sharedbt_defAndSS
IGHV3-49	14	f_sharedbt_defAndSS
IGHV4-59	14	f_sharedbt_defAndSS
AC245369.3	14	f_sharedbt_defAndSS
IGHV3-72	14	f_sharedbt_defAndSS
IGHV3-74	14	f_sharedbt_defAndSS
SALL1	16	f_sharedbt_defAndSS
KRT17P2	17	f_sharedbt_defAndSS
KRT17P3	17	f_sharedbt_defAndSS
P4HB	17	f_sharedbt_defAndSS
RBBP8	18	f_sharedbt_defAndSS
DSC3	18	f_sharedbt_defAndSS
DSG3	18	f_sharedbt_defAndSS
TMX4	20	f_sharedbt_defAndSS
PYGB	20	f_sharedbt_defAndSS
BPIFB2	20	f_sharedbt_defAndSS
JPH2	20	f_sharedbt_defAndSS
EYA2	20	f_sharedbt_defAndSS
CNN2	19	f_sharedbt_defAndSS
UHRF1	19	f_sharedbt_defAndSS
C3	19	f_sharedbt_defAndSS
CXCL17	19	f_sharedbt_defAndSS
SLC1A5	19	f_sharedbt_defAndSS
AC008622.2	19	f_sharedbt_defAndSS
TTYH1	19	f_sharedbt_defAndSS
AC245884.1	19	f_sharedbt_defAndSS
IGLV1-51	22	f_sharedbt_defAndSS
IGLV7-43	22	f_sharedbt_defAndSS
IGLV1-40	22	f_sharedbt_defAndSS
IGLV2-23	22	f_sharedbt_defAndSS
IGLV2-18	22	f_sharedbt_defAndSS
IGLV2-14	22	f_sharedbt_defAndSS
IGLV2-11	22	f_sharedbt_defAndSS
IGLV2-8	22	f_sharedbt_defAndSS
IGLC2	22	f_sharedbt_defAndSS
IGLC3	22	f_sharedbt_defAndSS
IGLC7	22	f_sharedbt_defAndSS
DERL3	22	f_sharedbt_defAndSS
SLC5A1	22	f_sharedbt_defAndSS
KLHDC7B	22	f_sharedbt_defAndSS
MAPK8IP2	22	f_sharedbt_defAndSS
KCNE1B	21	f_sharedbt_defAndSS
AC233755.1	KI270726.1	f_sharedbt_defAndSS
IGKV3-11	2	f_SS_only
TIGD2	4	f_SS_only
TMEM139	7	f_SS_only
PNPLA4	X	f_SS_only
GRIA4	11	f_SS_only
ACTN1	14	f_SS_only
KLK6	19	f_SS_only
AC008750.2	19	f_SS_only
AP000688.1	21	f_SS_only
SRGAP2C	1	m_sharedbt_defAndSS
SRGAP2B	1	m_sharedbt_defAndSS
SELP	1	m_sharedbt_defAndSS
NR5A2	1	m_sharedbt_defAndSS
ZNF281	1	m_sharedbt_defAndSS
LINC00989	4	m_sharedbt_defAndSS
MIR4458HG	5	m_sharedbt_defAndSS
HLA-DQB1-AS1	6	m_sharedbt_defAndSS
XKR4	8	m_sharedbt_defAndSS
FAM13C	10	m_sharedbt_defAndSS
AGAP11	10	m_sharedbt_defAndSS
AL136982.2	10	m_sharedbt_defAndSS
DPY19L2	12	m_sharedbt_defAndSS
KCTD12	13	m_sharedbt_defAndSS
ADCY4	14	m_sharedbt_defAndSS
RIPK3	14	m_sharedbt_defAndSS
AL049830.3	14	m_sharedbt_defAndSS
PRKCH	14	m_sharedbt_defAndSS
EMP2	16	m_sharedbt_defAndSS
AC027277.1	16	m_sharedbt_defAndSS
RNF125	18	m_sharedbt_defAndSS
PCAT19	19	m_sharedbt_defAndSS
RPS4Y1	Y	m_sharedbt_defAndSS
ZFY	Y	m_sharedbt_defAndSS
ZFY-AS1	Y	m_sharedbt_defAndSS
AC011297.1	Y	m_sharedbt_defAndSS
PRKY	Y	m_sharedbt_defAndSS
GYG2P1	Y	m_sharedbt_defAndSS
TTTY15	Y	m_sharedbt_defAndSS
USP9Y	Y	m_sharedbt_defAndSS
DDX3Y	Y	m_sharedbt_defAndSS
UTY	Y	m_sharedbt_defAndSS
TMSB4Y	Y	m_sharedbt_defAndSS
NLGN4Y	Y	m_sharedbt_defAndSS
TTTY14	Y	m_sharedbt_defAndSS
TXLNGY	Y	m_sharedbt_defAndSS
AC010889.1	Y	m_sharedbt_defAndSS
KDM5D	Y	m_sharedbt_defAndSS
EIF1AY	Y	m_sharedbt_defAndSS
CYYR1	21	m_sharedbt_defAndSS
ERG	21	m_sharedbt_defAndSS
IL3RA	X	m_SS_only
CD99P1	X	m_SS_only
EIF4A1P2	Y	m_SS_only
PSMA6P1	Y	m_SS_only

## Sheet: LIVER_HISAT
gene	chr	sex_biased
NKIRAS1	3	f_sharedbt_defAndSS
RETREG1	5	f_sharedbt_defAndSS
ARSD	X	f_sharedbt_defAndSS
PUDP	X	f_sharedbt_defAndSS
PNPLA4	X	f_sharedbt_defAndSS
ZFX	X	f_sharedbt_defAndSS
DDX3X	X	f_sharedbt_defAndSS
KDM6A	X	f_sharedbt_defAndSS
KDM5C	X	f_sharedbt_defAndSS
TSIX	X	f_sharedbt_defAndSS
XIST	X	f_sharedbt_defAndSS
AC083843.2	8	f_sharedbt_defAndSS
RPS4Y1	Y	m_sharedbt_defAndSS
ZFY	Y	m_sharedbt_defAndSS
ZFY-AS1	Y	m_sharedbt_defAndSS
AC011297.1	Y	m_sharedbt_defAndSS
PRKY	Y	m_sharedbt_defAndSS
TTTY15	Y	m_sharedbt_defAndSS
USP9Y	Y	m_sharedbt_defAndSS
DDX3Y	Y	m_sharedbt_defAndSS
UTY	Y	m_sharedbt_defAndSS
NLGN4Y	Y	m_sharedbt_defAndSS
TTTY14	Y	m_sharedbt_defAndSS
TXLNGY	Y	m_sharedbt_defAndSS
AC010889.1	Y	m_sharedbt_defAndSS
KDM5D	Y	m_sharedbt_defAndSS
EIF1AY	Y	m_sharedbt_defAndSS
TMEM44-AS1	3	m_SS_only
EIF4A1P2	Y	m_SS_only
PSMA6P1	Y	m_SS_only

## Sheet: THYROID_HISAT
gene	chr	sex_biased
ZFX	X	f_sharedbt_defAndSS
KDM6A	X	f_sharedbt_defAndSS
KDM5C	X	f_sharedbt_defAndSS
TSIX	X	f_sharedbt_defAndSS
XIST	X	f_sharedbt_defAndSS
Xist_exon1	X	f_sharedbt_defAndSS
SMC1A	X	f_SS_only
ERFE	2	m_sharedbt_defAndSS
EPHA6	3	m_sharedbt_defAndSS
B3GALNT1	3	m_sharedbt_defAndSS
DCTD	4	m_sharedbt_defAndSS
FAM169A	5	m_sharedbt_defAndSS
PMP2	8	m_sharedbt_defAndSS
GRIK4	11	m_sharedbt_defAndSS
HS6ST3	13	m_sharedbt_defAndSS
SPESP1	15	m_sharedbt_defAndSS
RPS4Y1	Y	m_sharedbt_defAndSS
ZFY	Y	m_sharedbt_defAndSS
ZFY-AS1	Y	m_sharedbt_defAndSS
TBL1Y	Y	m_sharedbt_defAndSS
AC011297.1	Y	m_sharedbt_defAndSS
PRKY	Y	m_sharedbt_defAndSS
TTTY15	Y	m_sharedbt_defAndSS
USP9Y	Y	m_sharedbt_defAndSS
DDX3Y	Y	m_sharedbt_defAndSS
UTY	Y	m_sharedbt_defAndSS
TMSB4Y	Y	m_sharedbt_defAndSS
ANOS2P	Y	m_sharedbt_defAndSS
NLGN4Y	Y	m_sharedbt_defAndSS
FAM224B	Y	m_sharedbt_defAndSS
FAM224A	Y	m_sharedbt_defAndSS
TTTY14	Y	m_sharedbt_defAndSS
TXLNGY	Y	m_sharedbt_defAndSS
AC010889.1	Y	m_sharedbt_defAndSS
KDM5D	Y	m_sharedbt_defAndSS
EIF1AY	Y	m_sharedbt_defAndSS
KIAA0556	16	m_SS_only
EIF4A1P2	Y	m_SS_only
PSMA6P1	Y	m_SS_only
CD24P4	Y	m_SS_only

## Sheet: BLOOD_STAR
gene	chr	sex_biased
TSIX	X	f_sharedbt_defAndSS
XIST	X	f_sharedbt_defAndSS
RPS4Y1	Y	m_sharedbt_defAndSS
ZFY	Y	m_sharedbt_defAndSS
PRKY	Y	m_sharedbt_defAndSS
TTTY15	Y	m_sharedbt_defAndSS
USP9Y	Y	m_sharedbt_defAndSS
DDX3Y	Y	m_sharedbt_defAndSS
UTY	Y	m_sharedbt_defAndSS
BCORP1	Y	m_sharedbt_defAndSS
TXLNGY	Y	m_sharedbt_defAndSS
AC010889.1	Y	m_sharedbt_defAndSS
KDM5D	Y	m_sharedbt_defAndSS
EIF1AY	Y	m_sharedbt_defAndSS
CD24P4	Y	m_SS_only

## Sheet: BRAIN_CORTEX_STAR
gene	chr	sex_biased
ZFX	X	f_sharedbt_defAndSS
TSIX	X	f_sharedbt_defAndSS
XIST	X	f_sharedbt_defAndSS
Xist_exon1	X	f_sharedbt_defAndSS
RPS4Y1	Y	m_sharedbt_defAndSS
ZFY	Y	m_sharedbt_defAndSS
PCDH11Y	Y	m_sharedbt_defAndSS
PRKY	Y	m_sharedbt_defAndSS
TTTY15	Y	m_sharedbt_defAndSS
USP9Y	Y	m_sharedbt_defAndSS
DDX3Y	Y	m_sharedbt_defAndSS
UTY	Y	m_sharedbt_defAndSS
TMSB4Y	Y	m_sharedbt_defAndSS
NLGN4Y	Y	m_sharedbt_defAndSS
HSFY2	Y	m_sharedbt_defAndSS
TTTY14	Y	m_sharedbt_defAndSS
TXLNGY	Y	m_sharedbt_defAndSS
AC010889.1	Y	m_sharedbt_defAndSS
KDM5D	Y	m_sharedbt_defAndSS
EIF1AY	Y	m_sharedbt_defAndSS
ZBED1	X	m_SS_only
VDAC1P6	Y	m_SS_only

## Sheet: BREAST_STAR
gene	chr	sex_biased
KLHL21	1	f_sharedbt_defAndSS
PIK3CD-AS2	1	f_sharedbt_defAndSS
FHAD1	1	f_sharedbt_defAndSS
MYOM3	1	f_sharedbt_defAndSS
SFN	1	f_sharedbt_defAndSS
CITED4	1	f_sharedbt_defAndSS
CYP4Z1	1	f_sharedbt_defAndSS
AL356479.1	1	f_sharedbt_defAndSS
PHGDH	1	f_sharedbt_defAndSS
RORC	1	f_sharedbt_defAndSS
THEM5	1	f_sharedbt_defAndSS
FCRL5	1	f_sharedbt_defAndSS
EEF1A1P14	1	f_sharedbt_defAndSS
LAD1	1	f_sharedbt_defAndSS
ADORA1	1	f_sharedbt_defAndSS
LAMB3	1	f_sharedbt_defAndSS
CENPF	1	f_sharedbt_defAndSS
VSNL1	2	f_sharedbt_defAndSS
SDC1	2	f_sharedbt_defAndSS
KLHL29	2	f_sharedbt_defAndSS
CGREF1	2	f_sharedbt_defAndSS
GALNT14	2	f_sharedbt_defAndSS
EHD3	2	f_sharedbt_defAndSS
LINC01819	2	f_sharedbt_defAndSS
EFEMP1	2	f_sharedbt_defAndSS
VAX2	2	f_sharedbt_defAndSS
ATP6V1B1	2	f_sharedbt_defAndSS
SFXN5	2	f_sharedbt_defAndSS
SMYD1	2	f_sharedbt_defAndSS
IGKC	2	f_sharedbt_defAndSS
IGKV4-1	2	f_sharedbt_defAndSS
IGKV1-5	2	f_sharedbt_defAndSS
IGKV1-6	2	f_sharedbt_defAndSS
IGKV1-9	2	f_sharedbt_defAndSS
IGKV3-11	2	f_sharedbt_defAndSS
IGKV1-12	2	f_sharedbt_defAndSS
IGKV1-16	2	f_sharedbt_defAndSS
IGKV1-17	2	f_sharedbt_defAndSS
IGKV3-20	2	f_sharedbt_defAndSS
IGKV2-24	2	f_sharedbt_defAndSS
IGKV1-27	2	f_sharedbt_defAndSS
IGKV2-28	2	f_sharedbt_defAndSS
IGKV2-30	2	f_sharedbt_defAndSS
IGKV1-33	2	f_sharedbt_defAndSS
IGKV1-39	2	f_sharedbt_defAndSS
IGKV1D-39	2	f_sharedbt_defAndSS
IGKV1D-33	2	f_sharedbt_defAndSS
IGKV2D-30	2	f_sharedbt_defAndSS
IGKV2D-28	2	f_sharedbt_defAndSS
IGKV3D-20	2	f_sharedbt_defAndSS
IGKV3D-15	2	f_sharedbt_defAndSS
IGKV3D-11	2	f_sharedbt_defAndSS
STEAP3	2	f_sharedbt_defAndSS
STEAP3-AS1	2	f_sharedbt_defAndSS
FZD7	2	f_sharedbt_defAndSS
SGPP2	2	f_sharedbt_defAndSS
IRS1	2	f_sharedbt_defAndSS
COL4A3	2	f_sharedbt_defAndSS
ROPN1	3	f_sharedbt_defAndSS
SEC61A1	3	f_sharedbt_defAndSS
PPP2R3A	3	f_sharedbt_defAndSS
MME	3	f_sharedbt_defAndSS
PLCH1	3	f_sharedbt_defAndSS
TP63	3	f_sharedbt_defAndSS
SLC2A9	4	f_sharedbt_defAndSS
FDCSP	4	f_sharedbt_defAndSS
ENAM	4	f_sharedbt_defAndSS
JCHAIN	4	f_sharedbt_defAndSS
RASSF6	4	f_sharedbt_defAndSS
BBS12	4	f_sharedbt_defAndSS
DCHS2	4	f_sharedbt_defAndSS
ZNF622	5	f_sharedbt_defAndSS
CCNO	5	f_sharedbt_defAndSS
EFNA5	5	f_sharedbt_defAndSS
TCF7	5	f_sharedbt_defAndSS
FAT2	5	f_sharedbt_defAndSS
AC011337.1	5	f_sharedbt_defAndSS
ADTRP	6	f_sharedbt_defAndSS
DLK2	6	f_sharedbt_defAndSS
PPP1R14C	6	f_sharedbt_defAndSS
WIPF3	7	f_sharedbt_defAndSS
CCDC129	7	f_sharedbt_defAndSS
SND1	7	f_sharedbt_defAndSS
ATP6V0A4	7	f_sharedbt_defAndSS
JHDM1D-AS1	7	f_sharedbt_defAndSS
TMEM139	7	f_sharedbt_defAndSS
ARHGEF35	7	f_sharedbt_defAndSS
PUDP	X	f_sharedbt_defAndSS
PNPLA4	X	f_sharedbt_defAndSS
EIF1AX	X	f_sharedbt_defAndSS
ZFX	X	f_sharedbt_defAndSS
KDM6A	X	f_sharedbt_defAndSS
KDM5C	X	f_sharedbt_defAndSS
SMC1A	X	f_sharedbt_defAndSS
RPS4X	X	f_sharedbt_defAndSS
TSIX	X	f_sharedbt_defAndSS
XIST	X	f_sharedbt_defAndSS
Xist_exon1	X	f_sharedbt_defAndSS
JPX	X	f_sharedbt_defAndSS
SSR4	X	f_sharedbt_defAndSS
SFRP1	8	f_sharedbt_defAndSS
PSCA	8	f_sharedbt_defAndSS
CDKN2A	9	f_sharedbt_defAndSS
C9orf129	9	f_sharedbt_defAndSS
FAM225B	9	f_sharedbt_defAndSS
PTGS1	9	f_sharedbt_defAndSS
MUC5B	11	f_sharedbt_defAndSS
SYT8	11	f_sharedbt_defAndSS
NAV2-AS2	11	f_sharedbt_defAndSS
GLYATL2	11	f_sharedbt_defAndSS
TCN1	11	f_sharedbt_defAndSS
PRDX5	11	f_sharedbt_defAndSS
KCTD14	11	f_sharedbt_defAndSS
GRIA4	11	f_sharedbt_defAndSS
POU2AF1	11	f_sharedbt_defAndSS
NECTIN1	11	f_sharedbt_defAndSS
TP53AIP1	11	f_sharedbt_defAndSS
CALML5	10	f_sharedbt_defAndSS
CALML3-AS1	10	f_sharedbt_defAndSS
CALML3	10	f_sharedbt_defAndSS
AL732437.1	10	f_sharedbt_defAndSS
ANTXRL	10	f_sharedbt_defAndSS
ANXA8L1	10	f_sharedbt_defAndSS
PPP1R3C	10	f_sharedbt_defAndSS
CNNM1	10	f_sharedbt_defAndSS
AMIGO2	12	f_sharedbt_defAndSS
VDR	12	f_sharedbt_defAndSS
KRT81	12	f_sharedbt_defAndSS
KRT6B	12	f_sharedbt_defAndSS
KRT6C	12	f_sharedbt_defAndSS
MYO1H	12	f_sharedbt_defAndSS
CCNA1	13	f_sharedbt_defAndSS
OLFM4	13	f_sharedbt_defAndSS
FP565324.1	13	f_sharedbt_defAndSS
RNASE7	14	f_sharedbt_defAndSS
GPX2	14	f_sharedbt_defAndSS
ACTN1	14	f_sharedbt_defAndSS
IGHA2	14	f_sharedbt_defAndSS
IGHA1	14	f_sharedbt_defAndSS
IGHG1	14	f_sharedbt_defAndSS
IGHG3	14	f_sharedbt_defAndSS
IGHM	14	f_sharedbt_defAndSS
IGHV6-1	14	f_sharedbt_defAndSS
IGHV2-5	14	f_sharedbt_defAndSS
IGHV3-7	14	f_sharedbt_defAndSS
IGHV3-11	14	f_sharedbt_defAndSS
IGHV3-15	14	f_sharedbt_defAndSS
IGHV1-18	14	f_sharedbt_defAndSS
IGHV3-21	14	f_sharedbt_defAndSS
IGHV3-30	14	f_sharedbt_defAndSS
IGHV4-31	14	f_sharedbt_defAndSS
IGHV3-33	14	f_sharedbt_defAndSS
IGHV4-34	14	f_sharedbt_defAndSS
IGHV4-39	14	f_sharedbt_defAndSS
IGHV3-43	14	f_sharedbt_defAndSS
IGHV1-46	14	f_sharedbt_defAndSS
IGHV3-49	14	f_sharedbt_defAndSS
IGHV5-51	14	f_sharedbt_defAndSS
IGHV3-53	14	f_sharedbt_defAndSS
IGHV4-59	14	f_sharedbt_defAndSS
IGHV4-61	14	f_sharedbt_defAndSS
IGHV1-69	14	f_sharedbt_defAndSS
AC245369.3	14	f_sharedbt_defAndSS
IGHV3-72	14	f_sharedbt_defAndSS
IGHV3-73	14	f_sharedbt_defAndSS
IGHV3-74	14	f_sharedbt_defAndSS
CKMT1B	15	f_sharedbt_defAndSS
CKMT1A	15	f_sharedbt_defAndSS
AC011270.2	15	f_sharedbt_defAndSS
SALL1	16	f_sharedbt_defAndSS
AC126773.2	16	f_sharedbt_defAndSS
P4HB	17	f_sharedbt_defAndSS
RBBP8	18	f_sharedbt_defAndSS
DSC3	18	f_sharedbt_defAndSS
DSG3	18	f_sharedbt_defAndSS
FERMT1	20	f_sharedbt_defAndSS
TMX4	20	f_sharedbt_defAndSS
PYGB	20	f_sharedbt_defAndSS
BPIFB2	20	f_sharedbt_defAndSS
MYBL2	20	f_sharedbt_defAndSS
JPH2	20	f_sharedbt_defAndSS
EYA2	20	f_sharedbt_defAndSS
CNN2	19	f_sharedbt_defAndSS
UHRF1	19	f_sharedbt_defAndSS
C3	19	f_sharedbt_defAndSS
NCCRP1	19	f_sharedbt_defAndSS
CXCL17	19	f_sharedbt_defAndSS
KCNN4	19	f_sharedbt_defAndSS
FKRP	19	f_sharedbt_defAndSS
SLC1A5	19	f_sharedbt_defAndSS
AC008622.2	19	f_sharedbt_defAndSS
KLK8	19	f_sharedbt_defAndSS
TTYH1	19	f_sharedbt_defAndSS
AC245884.1	19	f_sharedbt_defAndSS
DUXAP8	22	f_sharedbt_defAndSS
AP000523.1	22	f_sharedbt_defAndSS
IGLV4-69	22	f_sharedbt_defAndSS
IGLV6-57	22	f_sharedbt_defAndSS
IGLV1-51	22	f_sharedbt_defAndSS
IGLV1-47	22	f_sharedbt_defAndSS
IGLV1-44	22	f_sharedbt_defAndSS
IGLV7-43	22	f_sharedbt_defAndSS
IGLV1-40	22	f_sharedbt_defAndSS
IGLV2-23	22	f_sharedbt_defAndSS
IGLV3-21	22	f_sharedbt_defAndSS
IGLV3-19	22	f_sharedbt_defAndSS
IGLV2-18	22	f_sharedbt_defAndSS
IGLV2-14	22	f_sharedbt_defAndSS
IGLV2-11	22	f_sharedbt_defAndSS
IGLV2-8	22	f_sharedbt_defAndSS
IGLV3-1	22	f_sharedbt_defAndSS
IGLL5	22	f_sharedbt_defAndSS
IGLC2	22	f_sharedbt_defAndSS
IGLC3	22	f_sharedbt_defAndSS
DERL3	22	f_sharedbt_defAndSS
SLC5A1	22	f_sharedbt_defAndSS
KLHDC7B	22	f_sharedbt_defAndSS
MAPK8IP2	22	f_sharedbt_defAndSS
AP000688.1	21	f_sharedbt_defAndSS
AC233755.1	KI270726.1	f_sharedbt_defAndSS
XDH	2	f_SS_only
TIGD2	4	f_SS_only
UNC5C	4	f_SS_only
PITX2	4	f_SS_only
IGHV1-2	14	f_SS_only
SRGAP2C	1	m_sharedbt_defAndSS
SRGAP2B	1	m_sharedbt_defAndSS
SELP	1	m_sharedbt_defAndSS
NR5A2	1	m_sharedbt_defAndSS
ZNF281	1	m_sharedbt_defAndSS
PPP2R5A	1	m_sharedbt_defAndSS
LINC00989	4	m_sharedbt_defAndSS
MIR4458HG	5	m_sharedbt_defAndSS
IL3RA	X	m_sharedbt_defAndSS
STARD8	X	m_sharedbt_defAndSS
XKR4	8	m_sharedbt_defAndSS
MS4A14	11	m_sharedbt_defAndSS
FAM13C	10	m_sharedbt_defAndSS
AGAP11	10	m_sharedbt_defAndSS
AL136982.2	10	m_sharedbt_defAndSS
DPY19L2	12	m_sharedbt_defAndSS
KCTD12	13	m_sharedbt_defAndSS
ADCY4	14	m_sharedbt_defAndSS
RIPK3	14	m_sharedbt_defAndSS
AL049830.3	14	m_sharedbt_defAndSS
PRKCH	14	m_sharedbt_defAndSS
TJP1	15	m_sharedbt_defAndSS
EMP2	16	m_sharedbt_defAndSS
AC027277.1	16	m_sharedbt_defAndSS
RNF125	18	m_sharedbt_defAndSS
PCAT19	19	m_sharedbt_defAndSS
RPS4Y1	Y	m_sharedbt_defAndSS
ZFY	Y	m_sharedbt_defAndSS
ZFY-AS1	Y	m_sharedbt_defAndSS
AC011297.1	Y	m_sharedbt_defAndSS
PRKY	Y	m_sharedbt_defAndSS
GYG2P1	Y	m_sharedbt_defAndSS
TTTY15	Y	m_sharedbt_defAndSS
USP9Y	Y	m_sharedbt_defAndSS
DDX3Y	Y	m_sharedbt_defAndSS
UTY	Y	m_sharedbt_defAndSS
TMSB4Y	Y	m_sharedbt_defAndSS
NLGN4Y	Y	m_sharedbt_defAndSS
TTTY14	Y	m_sharedbt_defAndSS
TXLNGY	Y	m_sharedbt_defAndSS
AC010889.1	Y	m_sharedbt_defAndSS
KDM5D	Y	m_sharedbt_defAndSS
EIF1AY	Y	m_sharedbt_defAndSS
CYYR1	21	m_sharedbt_defAndSS
ERG	21	m_sharedbt_defAndSS
METTL21A	2	m_SS_only
CD99P1	X	m_SS_only
SHROOM4	X	m_SS_only

## Sheet: LIVER_STAR
gene	chr	sex_biased
NKIRAS1	3	f_sharedbt_defAndSS
RETREG1	5	f_sharedbt_defAndSS
ARSD	X	f_sharedbt_defAndSS
PUDP	X	f_sharedbt_defAndSS
PNPLA4	X	f_sharedbt_defAndSS
ZFX	X	f_sharedbt_defAndSS
DDX3X	X	f_sharedbt_defAndSS
KDM6A	X	f_sharedbt_defAndSS
KDM5C	X	f_sharedbt_defAndSS
TSIX	X	f_sharedbt_defAndSS
XIST	X	f_sharedbt_defAndSS
AC083843.2	8	f_sharedbt_defAndSS
TMEM44-AS1	3	m_sharedbt_defAndSS
RPS4Y1	Y	m_sharedbt_defAndSS
ZFY	Y	m_sharedbt_defAndSS
ZFY-AS1	Y	m_sharedbt_defAndSS
AC011297.1	Y	m_sharedbt_defAndSS
PRKY	Y	m_sharedbt_defAndSS
TTTY15	Y	m_sharedbt_defAndSS
USP9Y	Y	m_sharedbt_defAndSS
DDX3Y	Y	m_sharedbt_defAndSS
UTY	Y	m_sharedbt_defAndSS
NLGN4Y	Y	m_sharedbt_defAndSS
TTTY14	Y	m_sharedbt_defAndSS
TXLNGY	Y	m_sharedbt_defAndSS
AC010889.1	Y	m_sharedbt_defAndSS
KDM5D	Y	m_sharedbt_defAndSS
EIF1AY	Y	m_sharedbt_defAndSS
VDAC1P6	Y	m_SS_only

## Sheet: THYROID_STAR
gene	chr	sex_biased
EIF1AX	X	f_sharedbt_defAndSS
ZFX	X	f_sharedbt_defAndSS
KDM6A	X	f_sharedbt_defAndSS
KDM5C	X	f_sharedbt_defAndSS
TSIX	X	f_sharedbt_defAndSS
XIST	X	f_sharedbt_defAndSS
Xist_exon1	X	f_sharedbt_defAndSS
ERFE	2	m_sharedbt_defAndSS
B3GALNT1	3	m_sharedbt_defAndSS
DCTD	4	m_sharedbt_defAndSS
FAM169A	5	m_sharedbt_defAndSS
PMP2	8	m_sharedbt_defAndSS
GRIK4	11	m_sharedbt_defAndSS
HS6ST3	13	m_sharedbt_defAndSS
SPESP1	15	m_sharedbt_defAndSS
RPS4Y1	Y	m_sharedbt_defAndSS
ZFY	Y	m_sharedbt_defAndSS
ZFY-AS1	Y	m_sharedbt_defAndSS
TBL1Y	Y	m_sharedbt_defAndSS
AC011297.1	Y	m_sharedbt_defAndSS
PRKY	Y	m_sharedbt_defAndSS
TTTY15	Y	m_sharedbt_defAndSS
USP9Y	Y	m_sharedbt_defAndSS
DDX3Y	Y	m_sharedbt_defAndSS
UTY	Y	m_sharedbt_defAndSS
TMSB4Y	Y	m_sharedbt_defAndSS
ANOS2P	Y	m_sharedbt_defAndSS
NLGN4Y	Y	m_sharedbt_defAndSS
FAM224B	Y	m_sharedbt_defAndSS
FAM224A	Y	m_sharedbt_defAndSS
TTTY14	Y	m_sharedbt_defAndSS
TXLNGY	Y	m_sharedbt_defAndSS
AC010889.1	Y	m_sharedbt_defAndSS
KDM5D	Y	m_sharedbt_defAndSS
EIF1AY	Y	m_sharedbt_defAndSS
KIAA0556	16	m_SS_only
CD24P4	Y	m_SS_only
