# Supplementary material for: Reference genome and transcriptome informed by the sex chromosome complement of the sample increase ability to detect sex differences in gene expression from RNA-Seq data
Source: Biol Sex Differ. 2020 Jul 21;11:42. doi: 10.1186/s13293-020-00312-9 (PMC7374973; doi:10.1186/s13293-020-00312-9)
Supplement: Supplementary file 16 — Additional file 16: GO analysis of differentially expressed genes in female and male samples with HISAT aligner. Gene enrichment analysis of genes that are more highly expressed in one sex versus the other sex for each tissue, whole blood, brain cortex, breast, liver and thyroid, when samples were aligned to a default or sex chromosome complement informed reference genome using HISAT. [file 13293_2020_312_MOESM16_ESM.txt]

#Genes more highly expressed in female blood aligned using HISAT to a default reference genome
GO Term	Description	P-value	FDR q-value	Enrichment	N	B	n	b	Genes
GO:0019566	arabinose metabolic process	7.13E-04	1.00E+00	1,403.00	11224	1	8	1	[OTOGL  -  otogelin-like]
GO:0046373	L-arabinose metabolic process	7.13E-04	1.00E+00	1,403.00	11224	1	8	1	[OTOGL  -  otogelin-like]

#Genes more highly expressed in male blood aligned using HISAT to a default reference genome
GO Term	Description	P-value	FDR q-value	Enrichment	N	B	n	b	Genes
GO:0070076	histone lysine demethylation	2.57E-04	1.00E+00	82.21	11221	21	13	2	[UTY  -  ubiquitously transcribed tetratricopeptide repeat containing, y-linked, KDM5D  -  lysine (k)-specific demethylase 5d]
GO:0016577	histone demethylation	2.83E-04	1.00E+00	78.47	11221	22	13	2	[UTY  -  ubiquitously transcribed tetratricopeptide repeat containing, y-linked, KDM5D  -  lysine (k)-specific demethylase 5d]
GO:0006482	protein demethylation	3.37E-04	1.00E+00	71.93	11221	24	13	2	[UTY  -  ubiquitously transcribed tetratricopeptide repeat containing, y-linked, KDM5D  -  lysine (k)-specific demethylase 5d]
GO:0008214	protein dealkylation	3.37E-04	1.00E+00	71.93	11221	24	13	2	[UTY  -  ubiquitously transcribed tetratricopeptide repeat containing, y-linked, KDM5D  -  lysine (k)-specific demethylase 5d]

#Genes more highly expressed in female blood aligned using HISAT to a sex chromosome complement informed reference genome
GO Term	Description	P-value	FDR q-value	Enrichment	N	B	n	b	Genes
GO:0019566	arabinose metabolic process	8.02E-04	1.00E+00	1,246.89	11222	1	9	1	[OTOGL  -  otogelin-like]
GO:0046373	L-arabinose metabolic process	8.02E-04	1.00E+00	1,246.89	11222	1	9	1	[OTOGL  -  otogelin-like]

#Genes more highly expressed in male blood aligned using HISAT to a sex chromosome complement informed reference genome
GO Term	Description	P-value	FDR q-value	Enrichment	N	B	n	b	Genes
GO:0070076	histone lysine demethylation	3.00E-04	1.00E+00	76.32	11219	21	14	2	[UTY  -  ubiquitously transcribed tetratricopeptide repeat containing, y-linked, KDM5D  -  lysine (k)-specific demethylase 5d]
GO:0016577	histone demethylation	3.29E-04	1.00E+00	72.85	11219	22	14	2	[UTY  -  ubiquitously transcribed tetratricopeptide repeat containing, y-linked, KDM5D  -  lysine (k)-specific demethylase 5d]
GO:0006482	protein demethylation	3.93E-04	1.00E+00	66.78	11219	24	14	2	[UTY  -  ubiquitously transcribed tetratricopeptide repeat containing, y-linked, KDM5D  -  lysine (k)-specific demethylase 5d]
GO:0008214	protein dealkylation	3.93E-04	1.00E+00	66.78	11219	24	14	2	[UTY  -  ubiquitously transcribed tetratricopeptide repeat containing, y-linked, KDM5D  -  lysine (k)-specific demethylase 5d]

#Genes more highly expressed in female brain cortex aligned using HISAT to a default reference genome
GO Term	Description	P-value	FDR q-value	Enrichment	N	B	n	b	Genes
GO:0052332	modification by organism of membrane in other organism involved in symbiotic interaction	4.51E-04	1.00E+00	2,216.67	13300	2	3	1	[DEFA1  -  defensin, alpha 1]
GO:0052188	modification of cellular component in other organism involved in symbiotic interaction	4.51E-04	1.00E+00	2,216.67	13300	2	3	1	[DEFA1  -  defensin, alpha 1]
GO:0052185	modification of structure of other organism involved in symbiotic interaction	4.51E-04	1.00E+00	2,216.67	13300	2	3	1	[DEFA1  -  defensin, alpha 1]
GO:0052111	modification by symbiont of host structure	4.51E-04	1.00E+00	2,216.67	13300	2	3	1	[DEFA1  -  defensin, alpha 1]
GO:0052043	modification by symbiont of host cellular component	4.51E-04	1.00E+00	2,216.67	13300	2	3	1	[DEFA1  -  defensin, alpha 1]
GO:0052025	modification by symbiont of host cell membrane	4.51E-04	1.00E+00	2,216.67	13300	2	3	1	[DEFA1  -  defensin, alpha 1]
GO:0044657	pore formation in membrane of other organism during symbiotic interaction	4.51E-04	9.46E-01	2,216.67	13300	2	3	1	[DEFA1  -  defensin, alpha 1]
GO:0035915	pore formation in membrane of other organism	9.02E-04	1.00E+00	1,108.33	13300	4	3	1	[DEFA1  -  defensin, alpha 1]

#Genes more highly expressed in male brain cortex aligned using HISAT to a default reference genome
GO Term	Description	P-value	FDR q-value	Enrichment	N	B	n	b	Genes
GO:0061408	positive regulation of transcription from RNA polymerase II promoter in response to heat stress	1.35E-05	1.99E-01	332.53	13301	5	16	2	[HSFY1  -  heat shock transcription factor, y-linked 1, HSFY2  -  heat shock transcription factor, y linked 2]
GO:0070076	histone lysine demethylation	3.38E-04	1.00E+00	72.29	13301	23	16	2	[UTY  -  ubiquitously transcribed tetratricopeptide repeat containing, y-linked, KDM5D  -  lysine (k)-specific demethylase 5d]
GO:0016577	histone demethylation	3.69E-04	1.00E+00	69.28	13301	24	16	2	[UTY  -  ubiquitously transcribed tetratricopeptide repeat containing, y-linked, KDM5D  -  lysine (k)-specific demethylase 5d]
GO:0006482	protein demethylation	4.34E-04	1.00E+00	63.95	13301	26	16	2	[UTY  -  ubiquitously transcribed tetratricopeptide repeat containing, y-linked, KDM5D  -  lysine (k)-specific demethylase 5d]
GO:0008214	protein dealkylation	4.34E-04	1.00E+00	63.95	13301	26	16	2	[UTY  -  ubiquitously transcribed tetratricopeptide repeat containing, y-linked, KDM5D  -  lysine (k)-specific demethylase 5d]
GO:0036003	positive regulation of transcription from RNA polymerase II promoter in response to stress	4.68E-04	1.00E+00	61.58	13301	27	16	2	[HSFY1  -  heat shock transcription factor, y-linked 1, HSFY2  -  heat shock transcription factor, y linked 2]

#Genes more highly expressed in female brain cortex aligned using HISAT to a sex chromosome complement informed reference genome
GO Term	Description	P-value	FDR q-value	Enrichment	N	B	n	b	Genes
GO:0052332	modification by organism of membrane in other organism involved in symbiotic interaction	4.51E-04	1.00E+00	2,216.17	13297	2	3	1	[DEFA1  -  defensin, alpha 1]
GO:0052188	modification of cellular component in other organism involved in symbiotic interaction	4.51E-04	1.00E+00	2,216.17	13297	2	3	1	[DEFA1  -  defensin, alpha 1]
GO:0052185	modification of structure of other organism involved in symbiotic interaction	4.51E-04	1.00E+00	2,216.17	13297	2	3	1	[DEFA1  -  defensin, alpha 1]
GO:0052111	modification by symbiont of host structure	4.51E-04	1.00E+00	2,216.17	13297	2	3	1	[DEFA1  -  defensin, alpha 1]
GO:0052043	modification by symbiont of host cellular component	4.51E-04	1.00E+00	2,216.17	13297	2	3	1	[DEFA1  -  defensin, alpha 1]
GO:0052025	modification by symbiont of host cell membrane	4.51E-04	1.00E+00	2,216.17	13297	2	3	1	[DEFA1  -  defensin, alpha 1]
GO:0044657	pore formation in membrane of other organism during symbiotic interaction	4.51E-04	9.46E-01	2,216.17	13297	2	3	1	[DEFA1  -  defensin, alpha 1]
GO:0035915	pore formation in membrane of other organism	9.02E-04	1.00E+00	1,108.08	13297	4	3	1	[DEFA1  -  defensin, alpha 1]

#Genes more highly expressed in male brain cortex aligned using HISAT to a sex chromosome complement informed reference genome
GO Term	Description	P-value	FDR q-value	Enrichment	N	B	n	b	Genes
GO:0061408	positive regulation of transcription from RNA polymerase II promoter in response to heat stress	1.53E-05	2.25E-01	312.92	13299	5	17	2	[HSFY1  -  heat shock transcription factor, y-linked 1, HSFY2  -  heat shock transcription factor, y linked 2]
GO:0070076	histone lysine demethylation	3.83E-04	1.00E+00	68.03	13299	23	17	2	[UTY  -  ubiquitously transcribed tetratricopeptide repeat containing, y-linked, KDM5D  -  lysine (k)-specific demethylase 5d]
GO:0016577	histone demethylation	4.18E-04	1.00E+00	65.19	13299	24	17	2	[UTY  -  ubiquitously transcribed tetratricopeptide repeat containing, y-linked, KDM5D  -  lysine (k)-specific demethylase 5d]
GO:0006482	protein demethylation	4.91E-04	1.00E+00	60.18	13299	26	17	2	[UTY  -  ubiquitously transcribed tetratricopeptide repeat containing, y-linked, KDM5D  -  lysine (k)-specific demethylase 5d]
GO:0008214	protein dealkylation	4.91E-04	1.00E+00	60.18	13299	26	17	2	[UTY  -  ubiquitously transcribed tetratricopeptide repeat containing, y-linked, KDM5D  -  lysine (k)-specific demethylase 5d]
GO:0036003	positive regulation of transcription from RNA polymerase II promoter in response to stress	5.30E-04	1.00E+00	57.95	13299	27	17	2	[HSFY1  -  heat shock transcription factor, y-linked 1, HSFY2  -  heat shock transcription factor, y linked 2]

#Genes more highly expressed in female breast aligned using HISAT to a default reference genome
GO Term	Description	P-value	FDR q-value	Enrichment	N	B	n	b	Genes
GO:0006958	complement activation, classical pathway	1.73E-82	2.58E-78	20.9	13586	101	457	71	[IGKV3D-20  -  immunoglobulin kappa variable 3d-20, IGKV2-28  -  immunoglobulin kappa variable 2-28, IGHV3-15  -  immunoglobulin heavy variable 3-15, IGHV3-11  -  immunoglobulin heavy variable 3-11 (gene/pseudogene), IGKV3D-11  -  immunoglobulin kappa variable 3d-11, IGHV3-7  -  immunoglobulin heavy variable 3-7, IGHV2-26  -  immunoglobulin heavy variable 2-26, IGHV2-5  -  immunoglobulin heavy variable 2-5, IGKV3-15  -  immunoglobulin kappa variable 3-15, IGKV3-20  -  immunoglobulin kappa variable 3-20, IGKV2-30  -  immunoglobulin kappa variable 2-30, IGHV1-69  -  immunoglobulin heavy variable 1-69, IGHV3-33  -  immunoglobulin heavy variable 3-33, IGKV4-1  -  immunoglobulin kappa variable 4-1, IGKV1D-39  -  immunoglobulin kappa variable 1d-39, IGKV2D-28  -  immunoglobulin kappa variable 2d-28, IGHV3-30  -  immunoglobulin heavy variable 3-30, IGKV2D-30  -  immunoglobulin kappa variable 2d-30, IGHV3-23  -  immunoglobulin heavy variable 3-23, IGKV1D-12  -  immunoglobulin kappa variable 1d-12, IGHV3-21  -  immunoglobulin heavy variable 3-21, IGHV3-20  -  immunoglobulin heavy variable 3-20, IGLV1-51  -  immunoglobulin lambda variable 1-51, IGKV1-5  -  immunoglobulin kappa variable 1-5, IGLV1-47  -  immunoglobulin lambda variable 1-47, IGHV3-66  -  immunoglobulin heavy variable 3-66, IGLV1-44  -  immunoglobulin lambda variable 1-44, IGLV1-40  -  immunoglobulin lambda variable 1-40, IGHV3-49  -  immunoglobulin heavy variable 3-49, IGLV2-23  -  immunoglobulin lambda variable 2-23, IGHV3-53  -  immunoglobulin heavy variable 3-53, IGLV2-11  -  immunoglobulin lambda variable 2-11, IGLV2-14  -  immunoglobulin lambda variable 2-14, IGLV2-8  -  immunoglobulin lambda variable 2-8, IGHV3-48  -  immunoglobulin heavy variable 3-48, IGKV1-17  -  immunoglobulin kappa variable 1-17, IGHV4-34  -  immunoglobulin heavy variable 4-34, IGKV1-16  -  immunoglobulin kappa variable 1-16, IGHV4-31  -  immunoglobulin heavy variable 4-31, IGHV4-4  -  immunoglobulin heavy variable 4-4, IGKV1-12  -  immunoglobulin kappa variable 1-12, IGHV4-28  -  immunoglobulin heavy variable 4-28, IGKV1-39  -  immunoglobulin kappa variable 1-39 (gene/pseudogene), IGHV3-72  -  immunoglobulin heavy variable 3-72, IGHV3-74  -  immunoglobulin heavy variable 3-74, IGHV3-73  -  immunoglobulin heavy variable 3-73, IGLC7  -  immunoglobulin lambda constant 7, IGHM  -  immunoglobulin heavy constant mu, IGLV3-25  -  immunoglobulin lambda variable 3-25, IGHV6-1  -  immunoglobulin heavy variable 6-1, IGKC  -  immunoglobulin kappa constant, IGHV4-59  -  immunoglobulin heavy variable 4-59, IGHV4-61  -  immunoglobulin heavy variable 4-61, IGHV4-39  -  immunoglobulin heavy variable 4-39, IGHV5-51  -  immunoglobulin heavy variable 5-51, IGLV3-1  -  immunoglobulin lambda variable 3-1, IGLC3  -  immunoglobulin lambda constant 3 (kern-oz+ marker), IGLC2  -  immunoglobulin lambda constant 2 (kern-oz- marker), IGLC6  -  immunoglobulin lambda constant 6 (kern+oz- marker, gene/pseudogene), IGLV3-19  -  immunoglobulin lambda variable 3-19, IGLL5  -  immunoglobulin lambda-like polypeptide 5, IGHA1  -  immunoglobulin heavy constant alpha 1, IGLV7-43  -  immunoglobulin lambda variable 7-43, C3  -  complement component 3, IGLV6-57  -  immunoglobulin lambda variable 6-57, IGHV1-3  -  immunoglobulin heavy variable 1-3, IGHA2  -  immunoglobulin heavy constant alpha 2 (a2m marker), IGHG2  -  immunoglobulin heavy constant gamma 2 (g2m marker), IGHG1  -  immunoglobulin heavy constant gamma 1 (g1m marker), IGHG4  -  immunoglobulin heavy constant gamma 4 (g4m marker), IGHG3  -  immunoglobulin heavy constant gamma 3 (g3m marker)]
GO:0006956	complement activation	2.10E-77	1.56E-73	18.85	13586	112	457	71	[IGKV3D-20  -  immunoglobulin kappa variable 3d-20, IGKV2-28  -  immunoglobulin kappa variable 2-28, IGHV3-15  -  immunoglobulin heavy variable 3-15, IGHV3-11  -  immunoglobulin heavy variable 3-11 (gene/pseudogene), IGKV3D-11  -  immunoglobulin kappa variable 3d-11, IGHV3-7  -  immunoglobulin heavy variable 3-7, IGHV2-26  -  immunoglobulin heavy variable 2-26, IGHV2-5  -  immunoglobulin heavy variable 2-5, IGKV3-15  -  immunoglobulin kappa variable 3-15, IGKV3-20  -  immunoglobulin kappa variable 3-20, IGKV2-30  -  immunoglobulin kappa variable 2-30, IGHV1-69  -  immunoglobulin heavy variable 1-69, IGHV3-33  -  immunoglobulin heavy variable 3-33, IGKV4-1  -  immunoglobulin kappa variable 4-1, IGKV1D-39  -  immunoglobulin kappa variable 1d-39, IGKV2D-28  -  immunoglobulin kappa variable 2d-28, IGHV3-30  -  immunoglobulin heavy variable 3-30, IGKV2D-30  -  immunoglobulin kappa variable 2d-30, IGHV3-23  -  immunoglobulin heavy variable 3-23, IGKV1D-12  -  immunoglobulin kappa variable 1d-12, IGHV3-21  -  immunoglobulin heavy variable 3-21, IGHV3-20  -  immunoglobulin heavy variable 3-20, IGLV1-51  -  immunoglobulin lambda variable 1-51, IGKV1-5  -  immunoglobulin kappa variable 1-5, IGLV1-47  -  immunoglobulin lambda variable 1-47, IGHV3-66  -  immunoglobulin heavy variable 3-66, IGLV1-44  -  immunoglobulin lambda variable 1-44, IGLV1-40  -  immunoglobulin lambda variable 1-40, IGHV3-49  -  immunoglobulin heavy variable 3-49, IGLV2-23  -  immunoglobulin lambda variable 2-23, IGHV3-53  -  immunoglobulin heavy variable 3-53, IGLV2-11  -  immunoglobulin lambda variable 2-11, IGLV2-14  -  immunoglobulin lambda variable 2-14, IGLV2-8  -  immunoglobulin lambda variable 2-8, IGHV3-48  -  immunoglobulin heavy variable 3-48, IGKV1-17  -  immunoglobulin kappa variable 1-17, IGHV4-34  -  immunoglobulin heavy variable 4-34, IGKV1-16  -  immunoglobulin kappa variable 1-16, IGHV4-31  -  immunoglobulin heavy variable 4-31, IGHV4-4  -  immunoglobulin heavy variable 4-4, IGKV1-12  -  immunoglobulin kappa variable 1-12, IGHV4-28  -  immunoglobulin heavy variable 4-28, IGKV1-39  -  immunoglobulin kappa variable 1-39 (gene/pseudogene), IGHV3-72  -  immunoglobulin heavy variable 3-72, IGHV3-74  -  immunoglobulin heavy variable 3-74, IGHV3-73  -  immunoglobulin heavy variable 3-73, IGLC7  -  immunoglobulin lambda constant 7, IGHM  -  immunoglobulin heavy constant mu, IGLV3-25  -  immunoglobulin lambda variable 3-25, IGHV6-1  -  immunoglobulin heavy variable 6-1, IGKC  -  immunoglobulin kappa constant, IGHV4-59  -  immunoglobulin heavy variable 4-59, IGHV4-61  -  immunoglobulin heavy variable 4-61, IGHV4-39  -  immunoglobulin heavy variable 4-39, IGHV5-51  -  immunoglobulin heavy variable 5-51, IGLV3-1  -  immunoglobulin lambda variable 3-1, IGLC3  -  immunoglobulin lambda constant 3 (kern-oz+ marker), IGLC2  -  immunoglobulin lambda constant 2 (kern-oz- marker), IGLC6  -  immunoglobulin lambda constant 6 (kern+oz- marker, gene/pseudogene), IGLV3-19  -  immunoglobulin lambda variable 3-19, IGLL5  -  immunoglobulin lambda-like polypeptide 5, IGHA1  -  immunoglobulin heavy constant alpha 1, C3  -  complement component 3, IGLV7-43  -  immunoglobulin lambda variable 7-43, IGLV6-57  -  immunoglobulin lambda variable 6-57, IGHV1-3  -  immunoglobulin heavy variable 1-3, IGHA2  -  immunoglobulin heavy constant alpha 2 (a2m marker), IGHG2  -  immunoglobulin heavy constant gamma 2 (g2m marker), IGHG1  -  immunoglobulin heavy constant gamma 1 (g1m marker), IGHG4  -  immunoglobulin heavy constant gamma 4 (g4m marker), IGHG3  -  immunoglobulin heavy constant gamma 3 (g3m marker)]
GO:0072376	protein activation cascade	7.33E-74	3.63E-70	17.44	13586	121	457	71	[IGKV3D-20  -  immunoglobulin kappa variable 3d-20, IGKV2-28  -  immunoglobulin kappa variable 2-28, IGHV3-15  -  immunoglobulin heavy variable 3-15, IGHV3-11  -  immunoglobulin heavy variable 3-11 (gene/pseudogene), IGKV3D-11  -  immunoglobulin kappa variable 3d-11, IGHV3-7  -  immunoglobulin heavy variable 3-7, IGHV2-26  -  immunoglobulin heavy variable 2-26, IGHV2-5  -  immunoglobulin heavy variable 2-5, IGKV3-15  -  immunoglobulin kappa variable 3-15, IGKV3-20  -  immunoglobulin kappa variable 3-20, IGKV2-30  -  immunoglobulin kappa variable 2-30, IGHV1-69  -  immunoglobulin heavy variable 1-69, IGHV3-33  -  immunoglobulin heavy variable 3-33, IGKV4-1  -  immunoglobulin kappa variable 4-1, IGKV1D-39  -  immunoglobulin kappa variable 1d-39, IGKV2D-28  -  immunoglobulin kappa variable 2d-28, IGHV3-30  -  immunoglobulin heavy variable 3-30, IGKV2D-30  -  immunoglobulin kappa variable 2d-30, IGHV3-23  -  immunoglobulin heavy variable 3-23, IGKV1D-12  -  immunoglobulin kappa variable 1d-12, IGHV3-21  -  immunoglobulin heavy variable 3-21, IGHV3-20  -  immunoglobulin heavy variable 3-20, IGLV1-51  -  immunoglobulin lambda variable 1-51, IGKV1-5  -  immunoglobulin kappa variable 1-5, IGLV1-47  -  immunoglobulin lambda variable 1-47, IGHV3-66  -  immunoglobulin heavy variable 3-66, IGLV1-44  -  immunoglobulin lambda variable 1-44, IGLV1-40  -  immunoglobulin lambda variable 1-40, IGHV3-49  -  immunoglobulin heavy variable 3-49, IGLV2-23  -  immunoglobulin lambda variable 2-23, IGHV3-53  -  immunoglobulin heavy variable 3-53, IGLV2-11  -  immunoglobulin lambda variable 2-11, IGLV2-14  -  immunoglobulin lambda variable 2-14, IGLV2-8  -  immunoglobulin lambda variable 2-8, IGHV3-48  -  immunoglobulin heavy variable 3-48, IGKV1-17  -  immunoglobulin kappa variable 1-17, IGHV4-34  -  immunoglobulin heavy variable 4-34, IGKV1-16  -  immunoglobulin kappa variable 1-16, IGHV4-31  -  immunoglobulin heavy variable 4-31, IGHV4-4  -  immunoglobulin heavy variable 4-4, IGKV1-12  -  immunoglobulin kappa variable 1-12, IGHV4-28  -  immunoglobulin heavy variable 4-28, IGKV1-39  -  immunoglobulin kappa variable 1-39 (gene/pseudogene), IGHV3-72  -  immunoglobulin heavy variable 3-72, IGHV3-74  -  immunoglobulin heavy variable 3-74, IGHV3-73  -  immunoglobulin heavy variable 3-73, IGLC7  -  immunoglobulin lambda constant 7, IGHM  -  immunoglobulin heavy constant mu, IGLV3-25  -  immunoglobulin lambda variable 3-25, IGHV6-1  -  immunoglobulin heavy variable 6-1, IGKC  -  immunoglobulin kappa constant, IGHV4-59  -  immunoglobulin heavy variable 4-59, IGHV4-61  -  immunoglobulin heavy variable 4-61, IGHV4-39  -  immunoglobulin heavy variable 4-39, IGHV5-51  -  immunoglobulin heavy variable 5-51, IGLV3-1  -  immunoglobulin lambda variable 3-1, IGLC3  -  immunoglobulin lambda constant 3 (kern-oz+ marker), IGLC2  -  immunoglobulin lambda constant 2 (kern-oz- marker), IGLC6  -  immunoglobulin lambda constant 6 (kern+oz- marker, gene/pseudogene), IGLV3-19  -  immunoglobulin lambda variable 3-19, IGLL5  -  immunoglobulin lambda-like polypeptide 5, IGHA1  -  immunoglobulin heavy constant alpha 1, IGLV7-43  -  immunoglobulin lambda variable 7-43, C3  -  complement component 3, IGLV6-57  -  immunoglobulin lambda variable 6-57, IGHV1-3  -  immunoglobulin heavy variable 1-3, IGHA2  -  immunoglobulin heavy constant alpha 2 (a2m marker), IGHG2  -  immunoglobulin heavy constant gamma 2 (g2m marker), IGHG1  -  immunoglobulin heavy constant gamma 1 (g1m marker), IGHG4  -  immunoglobulin heavy constant gamma 4 (g4m marker), IGHG3  -  immunoglobulin heavy constant gamma 3 (g3m marker)]
GO:0006959	humoral immune response	8.23E-68	3.06E-64	12.69	13586	185	457	79	[IGKV3D-20  -  immunoglobulin kappa variable 3d-20, IGKV2-28  -  immunoglobulin kappa variable 2-28, IGHV3-15  -  immunoglobulin heavy variable 3-15, IGHV3-11  -  immunoglobulin heavy variable 3-11 (gene/pseudogene), IGKV3D-11  -  immunoglobulin kappa variable 3d-11, IGHV3-7  -  immunoglobulin heavy variable 3-7, IGHV2-26  -  immunoglobulin heavy variable 2-26, IGHV2-5  -  immunoglobulin heavy variable 2-5, IGKV3-15  -  immunoglobulin kappa variable 3-15, IGKV3-20  -  immunoglobulin kappa variable 3-20, IGKV2-30  -  immunoglobulin kappa variable 2-30, IGHV1-69  -  immunoglobulin heavy variable 1-69, IGHV3-33  -  immunoglobulin heavy variable 3-33, IGKV4-1  -  immunoglobulin kappa variable 4-1, IGKV1D-39  -  immunoglobulin kappa variable 1d-39, IGKV2D-28  -  immunoglobulin kappa variable 2d-28, IGHV3-30  -  immunoglobulin heavy variable 3-30, IGKV2D-30  -  immunoglobulin kappa variable 2d-30, IGHV3-23  -  immunoglobulin heavy variable 3-23, IGKV1D-12  -  immunoglobulin kappa variable 1d-12, IGHV3-21  -  immunoglobulin heavy variable 3-21, IGHV3-20  -  immunoglobulin heavy variable 3-20, IGLV1-51  -  immunoglobulin lambda variable 1-51, IGKV1-5  -  immunoglobulin kappa variable 1-5, IGLV1-47  -  immunoglobulin lambda variable 1-47, IGHV3-66  -  immunoglobulin heavy variable 3-66, IGLV1-44  -  immunoglobulin lambda variable 1-44, IGLV1-40  -  immunoglobulin lambda variable 1-40, IGHV3-49  -  immunoglobulin heavy variable 3-49, IGHV3-53  -  immunoglobulin heavy variable 3-53, IGLV2-23  -  immunoglobulin lambda variable 2-23, IGLV2-11  -  immunoglobulin lambda variable 2-11, IGLV2-14  -  immunoglobulin lambda variable 2-14, IGHV3-48  -  immunoglobulin heavy variable 3-48, IGLV2-8  -  immunoglobulin lambda variable 2-8, IGKV1-17  -  immunoglobulin kappa variable 1-17, IGKV1-16  -  immunoglobulin kappa variable 1-16, IGHV4-34  -  immunoglobulin heavy variable 4-34, IGHV4-31  -  immunoglobulin heavy variable 4-31, BPIFB2  -  bpi fold containing family b, member 2, IGHV4-4  -  immunoglobulin heavy variable 4-4, IGKV1-12  -  immunoglobulin kappa variable 1-12, CXCL5  -  chemokine (c-x-c motif) ligand 5, IGHV4-28  -  immunoglobulin heavy variable 4-28, IGKV1-39  -  immunoglobulin kappa variable 1-39 (gene/pseudogene), CXCL6  -  chemokine (c-x-c motif) ligand 6, IGHV3-72  -  immunoglobulin heavy variable 3-72, IGHV3-74  -  immunoglobulin heavy variable 3-74, IGHV3-73  -  immunoglobulin heavy variable 3-73, IGLC7  -  immunoglobulin lambda constant 7, IGHM  -  immunoglobulin heavy constant mu, IGLV3-25  -  immunoglobulin lambda variable 3-25, IGHV6-1  -  immunoglobulin heavy variable 6-1, IGKC  -  immunoglobulin kappa constant, IGHV4-59  -  immunoglobulin heavy variable 4-59, IGHV4-61  -  immunoglobulin heavy variable 4-61, IGHV4-39  -  immunoglobulin heavy variable 4-39, IGHV5-51  -  immunoglobulin heavy variable 5-51, CCR2  -  chemokine (c-c motif) receptor 2, IGLV3-1  -  immunoglobulin lambda variable 3-1, IGLC3  -  immunoglobulin lambda constant 3 (kern-oz+ marker), IGLC2  -  immunoglobulin lambda constant 2 (kern-oz- marker), IGLC6  -  immunoglobulin lambda constant 6 (kern+oz- marker, gene/pseudogene), IGLV3-19  -  immunoglobulin lambda variable 3-19, LTF  -  lactotransferrin, IGLL5  -  immunoglobulin lambda-like polypeptide 5, POU2AF1  -  pou class 2 associating factor 1, LCN2  -  lipocalin 2, IGHA1  -  immunoglobulin heavy constant alpha 1, C3  -  complement component 3, IGLV7-43  -  immunoglobulin lambda variable 7-43, IGLV6-57  -  immunoglobulin lambda variable 6-57, IGHV1-3  -  immunoglobulin heavy variable 1-3, IGHA2  -  immunoglobulin heavy constant alpha 2 (a2m marker), IGHG2  -  immunoglobulin heavy constant gamma 2 (g2m marker), IGHG1  -  immunoglobulin heavy constant gamma 1 (g1m marker), RNASE7  -  ribonuclease, rnase a family, 7, IGHG4  -  immunoglobulin heavy constant gamma 4 (g4m marker), IGHG3  -  immunoglobulin heavy constant gamma 3 (g3m marker)]
GO:0002377	immunoglobulin production	1.21E-62	3.61E-59	24.28	13586	60	457	49	[IGKV3D-15  -  immunoglobulin kappa variable 3d-15 (gene/pseudogene), IGKV2-24  -  immunoglobulin kappa variable 2-24, IGKV3D-20  -  immunoglobulin kappa variable 3d-20, IGKV2-28  -  immunoglobulin kappa variable 2-28, IGKV3D-7  -  immunoglobulin kappa variable 3d-7, IGKV3D-11  -  immunoglobulin kappa variable 3d-11, IGKV3-15  -  immunoglobulin kappa variable 3-15, IGKV3-20  -  immunoglobulin kappa variable 3-20, IGKV2-30  -  immunoglobulin kappa variable 2-30, IGKV6-21  -  immunoglobulin kappa variable 6-21 (non-functional), IGKV1D-8  -  immunoglobulin kappa variable 1d-8, IGKV4-1  -  immunoglobulin kappa variable 4-1, IGKV1D-39  -  immunoglobulin kappa variable 1d-39, IGKV2D-29  -  immunoglobulin kappa variable 2d-29, IGKV2D-28  -  immunoglobulin kappa variable 2d-28, IGKV2D-30  -  immunoglobulin kappa variable 2d-30, IGKV1D-13  -  immunoglobulin kappa variable 1d-13, IGKV1D-12  -  immunoglobulin kappa variable 1d-12, IGKV1D-17  -  immunoglobulin kappa variable 1d-17, IGLV1-51  -  immunoglobulin lambda variable 1-51, IGKV1-5  -  immunoglobulin kappa variable 1-5, IGLV1-47  -  immunoglobulin lambda variable 1-47, IGLV1-44  -  immunoglobulin lambda variable 1-44, IGLV1-40  -  immunoglobulin lambda variable 1-40, IGLV2-18  -  immunoglobulin lambda variable 2-18, IGLV2-23  -  immunoglobulin lambda variable 2-23, IGLV2-11  -  immunoglobulin lambda variable 2-11, IGLV2-14  -  immunoglobulin lambda variable 2-14, IGLV2-8  -  immunoglobulin lambda variable 2-8, IGKV1-17  -  immunoglobulin kappa variable 1-17, IGKV1-16  -  immunoglobulin kappa variable 1-16, IGKV1-13  -  immunoglobulin kappa variable 1-13 (gene/pseudogene), IGKV1-12  -  immunoglobulin kappa variable 1-12, IGKV1-9  -  immunoglobulin kappa variable 1-9, IGKV1-8  -  immunoglobulin kappa variable 1-8, IGKV1-6  -  immunoglobulin kappa variable 1-6, IGKV1-39  -  immunoglobulin kappa variable 1-39 (gene/pseudogene), IGKV1-27  -  immunoglobulin kappa variable 1-27, IGLV3-25  -  immunoglobulin lambda variable 3-25, IGKC  -  immunoglobulin kappa constant, IGLV4-60  -  immunoglobulin lambda variable 4-60, IGLV4-69  -  immunoglobulin lambda variable 4-69, IGLV5-45  -  immunoglobulin lambda variable 5-45, IGLV3-1  -  immunoglobulin lambda variable 3-1, IGLV3-10  -  immunoglobulin lambda variable 3-10, IGLV3-19  -  immunoglobulin lambda variable 3-19, IGLV7-43  -  immunoglobulin lambda variable 7-43, IGLV6-57  -  immunoglobulin lambda variable 6-57, IGLV10-54  -  immunoglobulin lambda variable 10-54]
GO:0002440	production of molecular mediator of immune response	1.05E-55	2.59E-52	19.56	13586	76	457	50	[IGKV3D-15  -  immunoglobulin kappa variable 3d-15 (gene/pseudogene), IGKV2-24  -  immunoglobulin kappa variable 2-24, IGKV3D-20  -  immunoglobulin kappa variable 3d-20, IGKV2-28  -  immunoglobulin kappa variable 2-28, IGKV3D-7  -  immunoglobulin kappa variable 3d-7, IGKV3D-11  -  immunoglobulin kappa variable 3d-11, IGKV3-15  -  immunoglobulin kappa variable 3-15, IGKV3-20  -  immunoglobulin kappa variable 3-20, IGKV2-30  -  immunoglobulin kappa variable 2-30, IGKV6-21  -  immunoglobulin kappa variable 6-21 (non-functional), IGKV1D-8  -  immunoglobulin kappa variable 1d-8, IGKV4-1  -  immunoglobulin kappa variable 4-1, IGKV1D-39  -  immunoglobulin kappa variable 1d-39, IGKV2D-29  -  immunoglobulin kappa variable 2d-29, IGKV2D-28  -  immunoglobulin kappa variable 2d-28, IGKV2D-30  -  immunoglobulin kappa variable 2d-30, IGKV1D-13  -  immunoglobulin kappa variable 1d-13, IGKV1D-12  -  immunoglobulin kappa variable 1d-12, IGKV1D-17  -  immunoglobulin kappa variable 1d-17, IGLV1-51  -  immunoglobulin lambda variable 1-51, IGKV1-5  -  immunoglobulin kappa variable 1-5, IGLV1-47  -  immunoglobulin lambda variable 1-47, IGLV1-44  -  immunoglobulin lambda variable 1-44, IGLV1-40  -  immunoglobulin lambda variable 1-40, IGLV2-18  -  immunoglobulin lambda variable 2-18, IGLV2-23  -  immunoglobulin lambda variable 2-23, IGLV2-11  -  immunoglobulin lambda variable 2-11, IGLV2-14  -  immunoglobulin lambda variable 2-14, IGLV2-8  -  immunoglobulin lambda variable 2-8, IGKV1-17  -  immunoglobulin kappa variable 1-17, IGKV1-16  -  immunoglobulin kappa variable 1-16, IGKV1-13  -  immunoglobulin kappa variable 1-13 (gene/pseudogene), IGKV1-12  -  immunoglobulin kappa variable 1-12, IGKV1-9  -  immunoglobulin kappa variable 1-9, IGKV1-8  -  immunoglobulin kappa variable 1-8, IGKV1-6  -  immunoglobulin kappa variable 1-6, IGKV1-39  -  immunoglobulin kappa variable 1-39 (gene/pseudogene), C1orf106  -  chromosome 1 open reading frame 106, IGKV1-27  -  immunoglobulin kappa variable 1-27, IGLV3-25  -  immunoglobulin lambda variable 3-25, IGKC  -  immunoglobulin kappa constant, IGLV4-60  -  immunoglobulin lambda variable 4-60, IGLV4-69  -  immunoglobulin lambda variable 4-69, IGLV5-45  -  immunoglobulin lambda variable 5-45, IGLV3-1  -  immunoglobulin lambda variable 3-1, IGLV3-10  -  immunoglobulin lambda variable 3-10, IGLV3-19  -  immunoglobulin lambda variable 3-19, IGLV7-43  -  immunoglobulin lambda variable 7-43, IGLV6-57  -  immunoglobulin lambda variable 6-57, IGLV10-54  -  immunoglobulin lambda variable 10-54]
GO:0030449	regulation of complement activation	2.37E-53	5.03E-50	17.63	13586	86	457	51	[IGKV3D-20  -  immunoglobulin kappa variable 3d-20, IGKV2-28  -  immunoglobulin kappa variable 2-28, IGHV3-11  -  immunoglobulin heavy variable 3-11 (gene/pseudogene), IGHV3-7  -  immunoglobulin heavy variable 3-7, IGKV3D-11  -  immunoglobulin kappa variable 3d-11, IGHV2-5  -  immunoglobulin heavy variable 2-5, IGKV3-15  -  immunoglobulin kappa variable 3-15, IGKV3-20  -  immunoglobulin kappa variable 3-20, IGKV2-30  -  immunoglobulin kappa variable 2-30, IGHV1-69  -  immunoglobulin heavy variable 1-69, IGHV3-33  -  immunoglobulin heavy variable 3-33, IGKV4-1  -  immunoglobulin kappa variable 4-1, IGKV1D-39  -  immunoglobulin kappa variable 1d-39, IGHV3-30  -  immunoglobulin heavy variable 3-30, IGKV2D-28  -  immunoglobulin kappa variable 2d-28, IGKV2D-30  -  immunoglobulin kappa variable 2d-30, IGHV3-23  -  immunoglobulin heavy variable 3-23, IGKV1D-12  -  immunoglobulin kappa variable 1d-12, IGLV1-51  -  immunoglobulin lambda variable 1-51, IGKV1-5  -  immunoglobulin kappa variable 1-5, IGLV1-47  -  immunoglobulin lambda variable 1-47, IGLV1-44  -  immunoglobulin lambda variable 1-44, IGLV1-40  -  immunoglobulin lambda variable 1-40, IGHV3-53  -  immunoglobulin heavy variable 3-53, IGLV2-23  -  immunoglobulin lambda variable 2-23, IGLV2-11  -  immunoglobulin lambda variable 2-11, IGLV2-14  -  immunoglobulin lambda variable 2-14, IGLV2-8  -  immunoglobulin lambda variable 2-8, IGHV3-48  -  immunoglobulin heavy variable 3-48, IGKV1-17  -  immunoglobulin kappa variable 1-17, IGKV1-16  -  immunoglobulin kappa variable 1-16, IGHV4-34  -  immunoglobulin heavy variable 4-34, IGKV1-12  -  immunoglobulin kappa variable 1-12, IGKV1-39  -  immunoglobulin kappa variable 1-39 (gene/pseudogene), IGLC7  -  immunoglobulin lambda constant 7, IGLV3-25  -  immunoglobulin lambda variable 3-25, IGKC  -  immunoglobulin kappa constant, IGHV4-59  -  immunoglobulin heavy variable 4-59, IGHV4-39  -  immunoglobulin heavy variable 4-39, IGLV3-1  -  immunoglobulin lambda variable 3-1, IGLC3  -  immunoglobulin lambda constant 3 (kern-oz+ marker), IGLC2  -  immunoglobulin lambda constant 2 (kern-oz- marker), IGLC6  -  immunoglobulin lambda constant 6 (kern+oz- marker, gene/pseudogene), IGLV3-19  -  immunoglobulin lambda variable 3-19, IGLV7-43  -  immunoglobulin lambda variable 7-43, C3  -  complement component 3, IGLV6-57  -  immunoglobulin lambda variable 6-57, IGHG2  -  immunoglobulin heavy constant gamma 2 (g2m marker), IGHG1  -  immunoglobulin heavy constant gamma 1 (g1m marker), IGHG4  -  immunoglobulin heavy constant gamma 4 (g4m marker), IGHG3  -  immunoglobulin heavy constant gamma 3 (g3m marker)]
GO:2000257	regulation of protein activation cascade	2.37E-53	4.40E-50	17.63	13586	86	457	51	[IGKV3D-20  -  immunoglobulin kappa variable 3d-20, IGKV2-28  -  immunoglobulin kappa variable 2-28, IGHV3-11  -  immunoglobulin heavy variable 3-11 (gene/pseudogene), IGKV3D-11  -  immunoglobulin kappa variable 3d-11, IGHV3-7  -  immunoglobulin heavy variable 3-7, IGKV3-15  -  immunoglobulin kappa variable 3-15, IGHV2-5  -  immunoglobulin heavy variable 2-5, IGKV3-20  -  immunoglobulin kappa variable 3-20, IGKV2-30  -  immunoglobulin kappa variable 2-30, IGHV1-69  -  immunoglobulin heavy variable 1-69, IGKV4-1  -  immunoglobulin kappa variable 4-1, IGHV3-33  -  immunoglobulin heavy variable 3-33, IGKV1D-39  -  immunoglobulin kappa variable 1d-39, IGKV2D-28  -  immunoglobulin kappa variable 2d-28, IGHV3-30  -  immunoglobulin heavy variable 3-30, IGKV2D-30  -  immunoglobulin kappa variable 2d-30, IGHV3-23  -  immunoglobulin heavy variable 3-23, IGKV1D-12  -  immunoglobulin kappa variable 1d-12, IGLV1-51  -  immunoglobulin lambda variable 1-51, IGKV1-5  -  immunoglobulin kappa variable 1-5, IGLV1-47  -  immunoglobulin lambda variable 1-47, IGLV1-44  -  immunoglobulin lambda variable 1-44, IGLV1-40  -  immunoglobulin lambda variable 1-40, IGHV3-53  -  immunoglobulin heavy variable 3-53, IGLV2-23  -  immunoglobulin lambda variable 2-23, IGLV2-11  -  immunoglobulin lambda variable 2-11, IGLV2-14  -  immunoglobulin lambda variable 2-14, IGLV2-8  -  immunoglobulin lambda variable 2-8, IGHV3-48  -  immunoglobulin heavy variable 3-48, IGKV1-17  -  immunoglobulin kappa variable 1-17, IGKV1-16  -  immunoglobulin kappa variable 1-16, IGHV4-34  -  immunoglobulin heavy variable 4-34, IGKV1-12  -  immunoglobulin kappa variable 1-12, IGKV1-39  -  immunoglobulin kappa variable 1-39 (gene/pseudogene), IGLC7  -  immunoglobulin lambda constant 7, IGLV3-25  -  immunoglobulin lambda variable 3-25, IGKC  -  immunoglobulin kappa constant, IGHV4-59  -  immunoglobulin heavy variable 4-59, IGHV4-39  -  immunoglobulin heavy variable 4-39, IGLV3-1  -  immunoglobulin lambda variable 3-1, IGLC3  -  immunoglobulin lambda constant 3 (kern-oz+ marker), IGLC2  -  immunoglobulin lambda constant 2 (kern-oz- marker), IGLC6  -  immunoglobulin lambda constant 6 (kern+oz- marker, gene/pseudogene), IGLV3-19  -  immunoglobulin lambda variable 3-19, C3  -  complement component 3, IGLV7-43  -  immunoglobulin lambda variable 7-43, IGLV6-57  -  immunoglobulin lambda variable 6-57, IGHG2  -  immunoglobulin heavy constant gamma 2 (g2m marker), IGHG1  -  immunoglobulin heavy constant gamma 1 (g1m marker), IGHG4  -  immunoglobulin heavy constant gamma 4 (g4m marker), IGHG3  -  immunoglobulin heavy constant gamma 3 (g3m marker)]
GO:0002920	regulation of humoral immune response	1.94E-52	3.19E-49	16.08	13586	98	457	53	[IGKV3D-20  -  immunoglobulin kappa variable 3d-20, IGKV2-28  -  immunoglobulin kappa variable 2-28, IGHV3-11  -  immunoglobulin heavy variable 3-11 (gene/pseudogene), IGHV3-7  -  immunoglobulin heavy variable 3-7, IGKV3D-11  -  immunoglobulin kappa variable 3d-11, IGHV2-5  -  immunoglobulin heavy variable 2-5, IGKV3-15  -  immunoglobulin kappa variable 3-15, IGKV3-20  -  immunoglobulin kappa variable 3-20, IGKV2-30  -  immunoglobulin kappa variable 2-30, KLK7  -  kallikrein-related peptidase 7, IGHV1-69  -  immunoglobulin heavy variable 1-69, IGKV4-1  -  immunoglobulin kappa variable 4-1, IGHV3-33  -  immunoglobulin heavy variable 3-33, IGKV1D-39  -  immunoglobulin kappa variable 1d-39, IGKV2D-28  -  immunoglobulin kappa variable 2d-28, IGHV3-30  -  immunoglobulin heavy variable 3-30, IGKV2D-30  -  immunoglobulin kappa variable 2d-30, IGHV3-23  -  immunoglobulin heavy variable 3-23, IGKV1D-12  -  immunoglobulin kappa variable 1d-12, IGLV1-51  -  immunoglobulin lambda variable 1-51, IGKV1-5  -  immunoglobulin kappa variable 1-5, IGLV1-47  -  immunoglobulin lambda variable 1-47, IGLV1-44  -  immunoglobulin lambda variable 1-44, IGLV1-40  -  immunoglobulin lambda variable 1-40, IGLV2-23  -  immunoglobulin lambda variable 2-23, IGHV3-53  -  immunoglobulin heavy variable 3-53, IGLV2-11  -  immunoglobulin lambda variable 2-11, IGLV2-14  -  immunoglobulin lambda variable 2-14, IGLV2-8  -  immunoglobulin lambda variable 2-8, IGHV3-48  -  immunoglobulin heavy variable 3-48, IGKV1-17  -  immunoglobulin kappa variable 1-17, IGKV1-16  -  immunoglobulin kappa variable 1-16, IGHV4-34  -  immunoglobulin heavy variable 4-34, IGKV1-12  -  immunoglobulin kappa variable 1-12, IGKV1-39  -  immunoglobulin kappa variable 1-39 (gene/pseudogene), IGLC7  -  immunoglobulin lambda constant 7, IGLV3-25  -  immunoglobulin lambda variable 3-25, IGKC  -  immunoglobulin kappa constant, IGHV4-59  -  immunoglobulin heavy variable 4-59, IGHV4-39  -  immunoglobulin heavy variable 4-39, IGLV3-1  -  immunoglobulin lambda variable 3-1, IGLC3  -  immunoglobulin lambda constant 3 (kern-oz+ marker), IGLC2  -  immunoglobulin lambda constant 2 (kern-oz- marker), IGLC6  -  immunoglobulin lambda constant 6 (kern+oz- marker, gene/pseudogene), IGLV3-19  -  immunoglobulin lambda variable 3-19, IGLV7-43  -  immunoglobulin lambda variable 7-43, C3  -  complement component 3, IGLV6-57  -  immunoglobulin lambda variable 6-57, KLK5  -  kallikrein-related peptidase 5, IGHG2  -  immunoglobulin heavy constant gamma 2 (g2m marker), IGHG1  -  immunoglobulin heavy constant gamma 1 (g1m marker), IGHG4  -  immunoglobulin heavy constant gamma 4 (g4m marker), IGHG3  -  immunoglobulin heavy constant gamma 3 (g3m marker)]
GO:0006910	phagocytosis, recognition	7.83E-48	1.16E-44	21.02	13586	58	457	41	[IGHM  -  immunoglobulin heavy constant mu, IGHV3-15  -  immunoglobulin heavy variable 3-15, IGHV6-1  -  immunoglobulin heavy variable 6-1, IGKC  -  immunoglobulin kappa constant, IGHV3-11  -  immunoglobulin heavy variable 3-11 (gene/pseudogene), IGHV3-7  -  immunoglobulin heavy variable 3-7, IGHV4-59  -  immunoglobulin heavy variable 4-59, IGHV2-26  -  immunoglobulin heavy variable 2-26, IGHV4-61  -  immunoglobulin heavy variable 4-61, IGHV4-39  -  immunoglobulin heavy variable 4-39, IGHV2-5  -  immunoglobulin heavy variable 2-5, IGHV5-51  -  immunoglobulin heavy variable 5-51, IGHV1-69  -  immunoglobulin heavy variable 1-69, IGLC3  -  immunoglobulin lambda constant 3 (kern-oz+ marker), IGLC2  -  immunoglobulin lambda constant 2 (kern-oz- marker), IGHV3-33  -  immunoglobulin heavy variable 3-33, IGLC6  -  immunoglobulin lambda constant 6 (kern+oz- marker, gene/pseudogene), IGHV3-30  -  immunoglobulin heavy variable 3-30, IGHV3-23  -  immunoglobulin heavy variable 3-23, IGHV3-21  -  immunoglobulin heavy variable 3-21, IGHV3-20  -  immunoglobulin heavy variable 3-20, IGLL5  -  immunoglobulin lambda-like polypeptide 5, IGHV3-66  -  immunoglobulin heavy variable 3-66, IGHV3-49  -  immunoglobulin heavy variable 3-49, IGHV3-53  -  immunoglobulin heavy variable 3-53, IGHV3-48  -  immunoglobulin heavy variable 3-48, IGHA1  -  immunoglobulin heavy constant alpha 1, IGHV4-34  -  immunoglobulin heavy variable 4-34, IGHV4-31  -  immunoglobulin heavy variable 4-31, IGHV4-4  -  immunoglobulin heavy variable 4-4, IGHV1-3  -  immunoglobulin heavy variable 1-3, IGHA2  -  immunoglobulin heavy constant alpha 2 (a2m marker), IGHV4-28  -  immunoglobulin heavy variable 4-28, IGHG2  -  immunoglobulin heavy constant gamma 2 (g2m marker), IGHG1  -  immunoglobulin heavy constant gamma 1 (g1m marker), IGHV3-72  -  immunoglobulin heavy variable 3-72, IGHG4  -  immunoglobulin heavy constant gamma 4 (g4m marker), IGHV3-74  -  immunoglobulin heavy variable 3-74, IGHG3  -  immunoglobulin heavy constant gamma 3 (g3m marker), IGHV3-73  -  immunoglobulin heavy variable 3-73, IGLC7  -  immunoglobulin lambda constant 7]
GO:0006955	immune response	5.00E-47	6.75E-44	4.68	13586	730	457	115	[IGKV3D-15  -  immunoglobulin kappa variable 3d-15 (gene/pseudogene), IGKV3D-20  -  immunoglobulin kappa variable 3d-20, APOBEC3B  -  apolipoprotein b mrna editing enzyme, catalytic polypeptide-like 3b, IGKV3D-7  -  immunoglobulin kappa variable 3d-7, IGKV3D-11  -  immunoglobulin kappa variable 3d-11, IGKV1D-39  -  immunoglobulin kappa variable 1d-39, IGKV2D-29  -  immunoglobulin kappa variable 2d-29, IGKV2D-28  -  immunoglobulin kappa variable 2d-28, IGKV2D-30  -  immunoglobulin kappa variable 2d-30, CD79A  -  cd79a molecule, immunoglobulin-associated alpha, IGLV1-51  -  immunoglobulin lambda variable 1-51, IGKV1-5  -  immunoglobulin kappa variable 1-5, IGLV1-47  -  immunoglobulin lambda variable 1-47, IGLV1-44  -  immunoglobulin lambda variable 1-44, IGLV1-40  -  immunoglobulin lambda variable 1-40, IGLV2-18  -  immunoglobulin lambda variable 2-18, IGLV2-23  -  immunoglobulin lambda variable 2-23, IGLV2-11  -  immunoglobulin lambda variable 2-11, IGLV2-14  -  immunoglobulin lambda variable 2-14, IGLV2-8  -  immunoglobulin lambda variable 2-8, BPIFB2  -  bpi fold containing family b, member 2, CXCL5  -  chemokine (c-x-c motif) ligand 5, CXCL6  -  chemokine (c-x-c motif) ligand 6, IGLC7  -  immunoglobulin lambda constant 7, IGLV3-25  -  immunoglobulin lambda variable 3-25, IL17B  -  interleukin 17b, IGLV4-60  -  immunoglobulin lambda variable 4-60, IGLV4-69  -  immunoglobulin lambda variable 4-69, IGLV5-45  -  immunoglobulin lambda variable 5-45, CCR2  -  chemokine (c-c motif) receptor 2, IGLV3-1  -  immunoglobulin lambda variable 3-1, IGLV3-10  -  immunoglobulin lambda variable 3-10, IGLV3-19  -  immunoglobulin lambda variable 3-19, KRT16  -  keratin 16, TRIM29  -  tripartite motif containing 29, TLR10  -  toll-like receptor 10, IGLL5  -  immunoglobulin lambda-like polypeptide 5, POU2AF1  -  pou class 2 associating factor 1, LCN2  -  lipocalin 2, TCF7  -  transcription factor 7 (t-cell specific, hmg-box), IGLV7-43  -  immunoglobulin lambda variable 7-43, C3  -  complement component 3, IGLV6-57  -  immunoglobulin lambda variable 6-57, IGHV1-3  -  immunoglobulin heavy variable 1-3, IGLV10-54  -  immunoglobulin lambda variable 10-54, RNASE7  -  ribonuclease, rnase a family, 7, IGKV2-24  -  immunoglobulin kappa variable 2-24, IGKV2-28  -  immunoglobulin kappa variable 2-28, IGHV3-15  -  immunoglobulin heavy variable 3-15, IGHV3-11  -  immunoglobulin heavy variable 3-11 (gene/pseudogene), IGHV3-7  -  immunoglobulin heavy variable 3-7, IGHV2-26  -  immunoglobulin heavy variable 2-26, IGHV2-5  -  immunoglobulin heavy variable 2-5, HMGB3  -  high mobility group box 3, IGKV3-15  -  immunoglobulin kappa variable 3-15, IGKV3-20  -  immunoglobulin kappa variable 3-20, IGKV2-30  -  immunoglobulin kappa variable 2-30, IGHV1-69  -  immunoglobulin heavy variable 1-69, IGKV6-21  -  immunoglobulin kappa variable 6-21 (non-functional), GBP6  -  guanylate binding protein family, member 6, IGKV1D-8  -  immunoglobulin kappa variable 1d-8, IGHV3-33  -  immunoglobulin heavy variable 3-33, IGKV4-1  -  immunoglobulin kappa variable 4-1, IGHV3-30  -  immunoglobulin heavy variable 3-30, IGHV3-23  -  immunoglobulin heavy variable 3-23, IGKV1D-13  -  immunoglobulin kappa variable 1d-13, IGKV1D-12  -  immunoglobulin kappa variable 1d-12, IGHV3-21  -  immunoglobulin heavy variable 3-21, IGKV1D-17  -  immunoglobulin kappa variable 1d-17, IGHV3-20  -  immunoglobulin heavy variable 3-20, IGHV3-66  -  immunoglobulin heavy variable 3-66, IGHV3-49  -  immunoglobulin heavy variable 3-49, IGHV3-53  -  immunoglobulin heavy variable 3-53, IGKJ1  -  immunoglobulin kappa joining 1, CARD9  -  caspase recruitment domain family, member 9, IGHV3-48  -  immunoglobulin heavy variable 3-48, IGKV1-17  -  immunoglobulin kappa variable 1-17, IGHV4-34  -  immunoglobulin heavy variable 4-34, IGKV1-16  -  immunoglobulin kappa variable 1-16, IGHV4-31  -  immunoglobulin heavy variable 4-31, IGKV1-13  -  immunoglobulin kappa variable 1-13 (gene/pseudogene), IGHV4-4  -  immunoglobulin heavy variable 4-4, IGKV1-12  -  immunoglobulin kappa variable 1-12, IGKV1-9  -  immunoglobulin kappa variable 1-9, IGKV1-8  -  immunoglobulin kappa variable 1-8, IGHV4-28  -  immunoglobulin heavy variable 4-28, IGKV1-6  -  immunoglobulin kappa variable 1-6, IGKV1-39  -  immunoglobulin kappa variable 1-39 (gene/pseudogene), IGHV3-72  -  immunoglobulin heavy variable 3-72, IGHV3-74  -  immunoglobulin heavy variable 3-74, C1orf106  -  chromosome 1 open reading frame 106, IGHV3-73  -  immunoglobulin heavy variable 3-73, IGKV1-27  -  immunoglobulin kappa variable 1-27, IGHM  -  immunoglobulin heavy constant mu, CCL28  -  chemokine (c-c motif) ligand 28, IGHV6-1  -  immunoglobulin heavy variable 6-1, IGKC  -  immunoglobulin kappa constant, IGHV4-59  -  immunoglobulin heavy variable 4-59, IGHV4-61  -  immunoglobulin heavy variable 4-61, IGHV4-39  -  immunoglobulin heavy variable 4-39, IGHV5-51  -  immunoglobulin heavy variable 5-51, IGLC3  -  immunoglobulin lambda constant 3 (kern-oz+ marker), IGLC2  -  immunoglobulin lambda constant 2 (kern-oz- marker), CD180  -  cd180 molecule, IGLC6  -  immunoglobulin lambda constant 6 (kern+oz- marker, gene/pseudogene), TNFRSF13B  -  tumor necrosis factor receptor superfamily, member 13b, LTF  -  lactotransferrin, TNFRSF17  -  tumor necrosis factor receptor superfamily, member 17, IGHA1  -  immunoglobulin heavy constant alpha 1, IGHA2  -  immunoglobulin heavy constant alpha 2 (a2m marker), SIGLEC10  -  sialic acid binding ig-like lectin 10, IGHG2  -  immunoglobulin heavy constant gamma 2 (g2m marker), IGHG1  -  immunoglobulin heavy constant gamma 1 (g1m marker), IGHG4  -  immunoglobulin heavy constant gamma 4 (g4m marker), IGHG3  -  immunoglobulin heavy constant gamma 3 (g3m marker)]
GO:0002673	regulation of acute inflammatory response	3.43E-45	4.25E-42	12.99	13586	119	457	52	[IGKV3D-20  -  immunoglobulin kappa variable 3d-20, IGKV2-28  -  immunoglobulin kappa variable 2-28, IGHV3-11  -  immunoglobulin heavy variable 3-11 (gene/pseudogene), IGHV3-7  -  immunoglobulin heavy variable 3-7, IGKV3D-11  -  immunoglobulin kappa variable 3d-11, IGHV2-5  -  immunoglobulin heavy variable 2-5, IGKV3-15  -  immunoglobulin kappa variable 3-15, IGKV3-20  -  immunoglobulin kappa variable 3-20, IGKV2-30  -  immunoglobulin kappa variable 2-30, IGHV1-69  -  immunoglobulin heavy variable 1-69, IGKV4-1  -  immunoglobulin kappa variable 4-1, IGHV3-33  -  immunoglobulin heavy variable 3-33, IGKV1D-39  -  immunoglobulin kappa variable 1d-39, IGKV2D-28  -  immunoglobulin kappa variable 2d-28, IGHV3-30  -  immunoglobulin heavy variable 3-30, IGKV2D-30  -  immunoglobulin kappa variable 2d-30, IGHV3-23  -  immunoglobulin heavy variable 3-23, IGKV1D-12  -  immunoglobulin kappa variable 1d-12, IGLV1-51  -  immunoglobulin lambda variable 1-51, IGKV1-5  -  immunoglobulin kappa variable 1-5, IGLV1-47  -  immunoglobulin lambda variable 1-47, IGLV1-44  -  immunoglobulin lambda variable 1-44, IGLV1-40  -  immunoglobulin lambda variable 1-40, IGLV2-23  -  immunoglobulin lambda variable 2-23, IGHV3-53  -  immunoglobulin heavy variable 3-53, IGLV2-11  -  immunoglobulin lambda variable 2-11, IGLV2-14  -  immunoglobulin lambda variable 2-14, IGLV2-8  -  immunoglobulin lambda variable 2-8, IGHV3-48  -  immunoglobulin heavy variable 3-48, IGKV1-17  -  immunoglobulin kappa variable 1-17, IGKV1-16  -  immunoglobulin kappa variable 1-16, IGHV4-34  -  immunoglobulin heavy variable 4-34, IGKV1-12  -  immunoglobulin kappa variable 1-12, IGKV1-39  -  immunoglobulin kappa variable 1-39 (gene/pseudogene), IGLC7  -  immunoglobulin lambda constant 7, IGLV3-25  -  immunoglobulin lambda variable 3-25, IGKC  -  immunoglobulin kappa constant, IGHV4-59  -  immunoglobulin heavy variable 4-59, IGHV4-39  -  immunoglobulin heavy variable 4-39, IGLV3-1  -  immunoglobulin lambda variable 3-1, IGLC3  -  immunoglobulin lambda constant 3 (kern-oz+ marker), IGLC2  -  immunoglobulin lambda constant 2 (kern-oz- marker), IGLC6  -  immunoglobulin lambda constant 6 (kern+oz- marker, gene/pseudogene), IGLV3-19  -  immunoglobulin lambda variable 3-19, IGLV7-43  -  immunoglobulin lambda variable 7-43, C3  -  complement component 3, IGLV6-57  -  immunoglobulin lambda variable 6-57, ADORA1  -  adenosine a1 receptor, IGHG2  -  immunoglobulin heavy constant gamma 2 (g2m marker), IGHG1  -  immunoglobulin heavy constant gamma 1 (g1m marker), IGHG4  -  immunoglobulin heavy constant gamma 4 (g4m marker), IGHG3  -  immunoglobulin heavy constant gamma 3 (g3m marker)]
GO:0002433	immune response-regulating cell surface receptor signaling pathway involved in phagocytosis	8.46E-44	9.66E-41	12.74	13586	119	457	51	[IGKV3D-20  -  immunoglobulin kappa variable 3d-20, IGKV2-28  -  immunoglobulin kappa variable 2-28, IGHV3-11  -  immunoglobulin heavy variable 3-11 (gene/pseudogene), IGHV3-7  -  immunoglobulin heavy variable 3-7, IGKV3D-11  -  immunoglobulin kappa variable 3d-11, IGHV2-5  -  immunoglobulin heavy variable 2-5, IGKV3-15  -  immunoglobulin kappa variable 3-15, IGKV3-20  -  immunoglobulin kappa variable 3-20, IGKV2-30  -  immunoglobulin kappa variable 2-30, IGHV1-69  -  immunoglobulin heavy variable 1-69, IGKV4-1  -  immunoglobulin kappa variable 4-1, IGHV3-33  -  immunoglobulin heavy variable 3-33, IGKV1D-39  -  immunoglobulin kappa variable 1d-39, IGKV2D-28  -  immunoglobulin kappa variable 2d-28, IGHV3-30  -  immunoglobulin heavy variable 3-30, IGKV2D-30  -  immunoglobulin kappa variable 2d-30, IGHV3-23  -  immunoglobulin heavy variable 3-23, IGKV1D-12  -  immunoglobulin kappa variable 1d-12, IGLV1-51  -  immunoglobulin lambda variable 1-51, IGKV1-5  -  immunoglobulin kappa variable 1-5, IGLV1-47  -  immunoglobulin lambda variable 1-47, IGLV1-44  -  immunoglobulin lambda variable 1-44, IGLV1-40  -  immunoglobulin lambda variable 1-40, IGLV2-23  -  immunoglobulin lambda variable 2-23, IGHV3-53  -  immunoglobulin heavy variable 3-53, IGLV2-11  -  immunoglobulin lambda variable 2-11, IGLV2-14  -  immunoglobulin lambda variable 2-14, IGLV2-8  -  immunoglobulin lambda variable 2-8, IGHV3-48  -  immunoglobulin heavy variable 3-48, IGKV1-17  -  immunoglobulin kappa variable 1-17, IGKV1-16  -  immunoglobulin kappa variable 1-16, IGHV4-34  -  immunoglobulin heavy variable 4-34, IGKV1-12  -  immunoglobulin kappa variable 1-12, IGKV1-39  -  immunoglobulin kappa variable 1-39 (gene/pseudogene), IGLC7  -  immunoglobulin lambda constant 7, IGLV3-25  -  immunoglobulin lambda variable 3-25, IGKC  -  immunoglobulin kappa constant, IGHV4-59  -  immunoglobulin heavy variable 4-59, IGHV4-39  -  immunoglobulin heavy variable 4-39, IGLV3-1  -  immunoglobulin lambda variable 3-1, IGLC3  -  immunoglobulin lambda constant 3 (kern-oz+ marker), IGLC2  -  immunoglobulin lambda constant 2 (kern-oz- marker), IGLC6  -  immunoglobulin lambda constant 6 (kern+oz- marker, gene/pseudogene), IGLV3-19  -  immunoglobulin lambda variable 3-19, IGLV7-43  -  immunoglobulin lambda variable 7-43, IGLV6-57  -  immunoglobulin lambda variable 6-57, IGHG2  -  immunoglobulin heavy constant gamma 2 (g2m marker), WIPF3  -  was/wasl interacting protein family, member 3, IGHG1  -  immunoglobulin heavy constant gamma 1 (g1m marker), IGHG4  -  immunoglobulin heavy constant gamma 4 (g4m marker), IGHG3  -  immunoglobulin heavy constant gamma 3 (g3m marker)]
GO:0038096	Fc-gamma receptor signaling pathway involved in phagocytosis	8.46E-44	8.97E-41	12.74	13586	119	457	51	[IGKV3D-20  -  immunoglobulin kappa variable 3d-20, IGKV2-28  -  immunoglobulin kappa variable 2-28, IGHV3-11  -  immunoglobulin heavy variable 3-11 (gene/pseudogene), IGHV3-7  -  immunoglobulin heavy variable 3-7, IGKV3D-11  -  immunoglobulin kappa variable 3d-11, IGHV2-5  -  immunoglobulin heavy variable 2-5, IGKV3-15  -  immunoglobulin kappa variable 3-15, IGKV3-20  -  immunoglobulin kappa variable 3-20, IGKV2-30  -  immunoglobulin kappa variable 2-30, IGHV1-69  -  immunoglobulin heavy variable 1-69, IGKV4-1  -  immunoglobulin kappa variable 4-1, IGHV3-33  -  immunoglobulin heavy variable 3-33, IGKV1D-39  -  immunoglobulin kappa variable 1d-39, IGKV2D-28  -  immunoglobulin kappa variable 2d-28, IGHV3-30  -  immunoglobulin heavy variable 3-30, IGKV2D-30  -  immunoglobulin kappa variable 2d-30, IGHV3-23  -  immunoglobulin heavy variable 3-23, IGKV1D-12  -  immunoglobulin kappa variable 1d-12, IGLV1-51  -  immunoglobulin lambda variable 1-51, IGKV1-5  -  immunoglobulin kappa variable 1-5, IGLV1-47  -  immunoglobulin lambda variable 1-47, IGLV1-44  -  immunoglobulin lambda variable 1-44, IGLV1-40  -  immunoglobulin lambda variable 1-40, IGLV2-23  -  immunoglobulin lambda variable 2-23, IGHV3-53  -  immunoglobulin heavy variable 3-53, IGLV2-11  -  immunoglobulin lambda variable 2-11, IGLV2-14  -  immunoglobulin lambda variable 2-14, IGLV2-8  -  immunoglobulin lambda variable 2-8, IGHV3-48  -  immunoglobulin heavy variable 3-48, IGKV1-17  -  immunoglobulin kappa variable 1-17, IGKV1-16  -  immunoglobulin kappa variable 1-16, IGHV4-34  -  immunoglobulin heavy variable 4-34, IGKV1-12  -  immunoglobulin kappa variable 1-12, IGKV1-39  -  immunoglobulin kappa variable 1-39 (gene/pseudogene), IGLC7  -  immunoglobulin lambda constant 7, IGLV3-25  -  immunoglobulin lambda variable 3-25, IGKC  -  immunoglobulin kappa constant, IGHV4-59  -  immunoglobulin heavy variable 4-59, IGHV4-39  -  immunoglobulin heavy variable 4-39, IGLV3-1  -  immunoglobulin lambda variable 3-1, IGLC3  -  immunoglobulin lambda constant 3 (kern-oz+ marker), IGLC2  -  immunoglobulin lambda constant 2 (kern-oz- marker), IGLC6  -  immunoglobulin lambda constant 6 (kern+oz- marker, gene/pseudogene), IGLV3-19  -  immunoglobulin lambda variable 3-19, IGLV7-43  -  immunoglobulin lambda variable 7-43, IGLV6-57  -  immunoglobulin lambda variable 6-57, WIPF3  -  was/wasl interacting protein family, member 3, IGHG2  -  immunoglobulin heavy constant gamma 2 (g2m marker), IGHG1  -  immunoglobulin heavy constant gamma 1 (g1m marker), IGHG4  -  immunoglobulin heavy constant gamma 4 (g4m marker), IGHG3  -  immunoglobulin heavy constant gamma 3 (g3m marker)]
GO:0002431	Fc receptor mediated stimulatory signaling pathway	2.40E-43	2.37E-40	12.53	13586	121	457	51	[IGKV3D-20  -  immunoglobulin kappa variable 3d-20, IGKV2-28  -  immunoglobulin kappa variable 2-28, IGHV3-11  -  immunoglobulin heavy variable 3-11 (gene/pseudogene), IGHV3-7  -  immunoglobulin heavy variable 3-7, IGKV3D-11  -  immunoglobulin kappa variable 3d-11, IGHV2-5  -  immunoglobulin heavy variable 2-5, IGKV3-15  -  immunoglobulin kappa variable 3-15, IGKV3-20  -  immunoglobulin kappa variable 3-20, IGKV2-30  -  immunoglobulin kappa variable 2-30, IGHV1-69  -  immunoglobulin heavy variable 1-69, IGKV4-1  -  immunoglobulin kappa variable 4-1, IGHV3-33  -  immunoglobulin heavy variable 3-33, IGKV1D-39  -  immunoglobulin kappa variable 1d-39, IGKV2D-28  -  immunoglobulin kappa variable 2d-28, IGHV3-30  -  immunoglobulin heavy variable 3-30, IGKV2D-30  -  immunoglobulin kappa variable 2d-30, IGHV3-23  -  immunoglobulin heavy variable 3-23, IGKV1D-12  -  immunoglobulin kappa variable 1d-12, IGLV1-51  -  immunoglobulin lambda variable 1-51, IGKV1-5  -  immunoglobulin kappa variable 1-5, IGLV1-47  -  immunoglobulin lambda variable 1-47, IGLV1-44  -  immunoglobulin lambda variable 1-44, IGLV1-40  -  immunoglobulin lambda variable 1-40, IGLV2-23  -  immunoglobulin lambda variable 2-23, IGHV3-53  -  immunoglobulin heavy variable 3-53, IGLV2-11  -  immunoglobulin lambda variable 2-11, IGLV2-14  -  immunoglobulin lambda variable 2-14, IGLV2-8  -  immunoglobulin lambda variable 2-8, IGHV3-48  -  immunoglobulin heavy variable 3-48, IGKV1-17  -  immunoglobulin kappa variable 1-17, IGKV1-16  -  immunoglobulin kappa variable 1-16, IGHV4-34  -  immunoglobulin heavy variable 4-34, IGKV1-12  -  immunoglobulin kappa variable 1-12, IGKV1-39  -  immunoglobulin kappa variable 1-39 (gene/pseudogene), IGLC7  -  immunoglobulin lambda constant 7, IGLV3-25  -  immunoglobulin lambda variable 3-25, IGKC  -  immunoglobulin kappa constant, IGHV4-59  -  immunoglobulin heavy variable 4-59, IGHV4-39  -  immunoglobulin heavy variable 4-39, IGLV3-1  -  immunoglobulin lambda variable 3-1, IGLC3  -  immunoglobulin lambda constant 3 (kern-oz+ marker), IGLC2  -  immunoglobulin lambda constant 2 (kern-oz- marker), IGLC6  -  immunoglobulin lambda constant 6 (kern+oz- marker, gene/pseudogene), IGLV3-19  -  immunoglobulin lambda variable 3-19, IGLV7-43  -  immunoglobulin lambda variable 7-43, IGLV6-57  -  immunoglobulin lambda variable 6-57, IGHG2  -  immunoglobulin heavy constant gamma 2 (g2m marker), WIPF3  -  was/wasl interacting protein family, member 3, IGHG1  -  immunoglobulin heavy constant gamma 1 (g1m marker), IGHG4  -  immunoglobulin heavy constant gamma 4 (g4m marker), IGHG3  -  immunoglobulin heavy constant gamma 3 (g3m marker)]
GO:0038094	Fc-gamma receptor signaling pathway	2.40E-43	2.22E-40	12.53	13586	121	457	51	[IGKV3D-20  -  immunoglobulin kappa variable 3d-20, IGKV2-28  -  immunoglobulin kappa variable 2-28, IGHV3-11  -  immunoglobulin heavy variable 3-11 (gene/pseudogene), IGHV3-7  -  immunoglobulin heavy variable 3-7, IGKV3D-11  -  immunoglobulin kappa variable 3d-11, IGHV2-5  -  immunoglobulin heavy variable 2-5, IGKV3-15  -  immunoglobulin kappa variable 3-15, IGKV3-20  -  immunoglobulin kappa variable 3-20, IGKV2-30  -  immunoglobulin kappa variable 2-30, IGHV1-69  -  immunoglobulin heavy variable 1-69, IGKV4-1  -  immunoglobulin kappa variable 4-1, IGHV3-33  -  immunoglobulin heavy variable 3-33, IGKV1D-39  -  immunoglobulin kappa variable 1d-39, IGKV2D-28  -  immunoglobulin kappa variable 2d-28, IGHV3-30  -  immunoglobulin heavy variable 3-30, IGKV2D-30  -  immunoglobulin kappa variable 2d-30, IGHV3-23  -  immunoglobulin heavy variable 3-23, IGKV1D-12  -  immunoglobulin kappa variable 1d-12, IGLV1-51  -  immunoglobulin lambda variable 1-51, IGKV1-5  -  immunoglobulin kappa variable 1-5, IGLV1-47  -  immunoglobulin lambda variable 1-47, IGLV1-44  -  immunoglobulin lambda variable 1-44, IGLV1-40  -  immunoglobulin lambda variable 1-40, IGLV2-23  -  immunoglobulin lambda variable 2-23, IGHV3-53  -  immunoglobulin heavy variable 3-53, IGLV2-11  -  immunoglobulin lambda variable 2-11, IGLV2-14  -  immunoglobulin lambda variable 2-14, IGLV2-8  -  immunoglobulin lambda variable 2-8, IGHV3-48  -  immunoglobulin heavy variable 3-48, IGKV1-17  -  immunoglobulin kappa variable 1-17, IGKV1-16  -  immunoglobulin kappa variable 1-16, IGHV4-34  -  immunoglobulin heavy variable 4-34, IGKV1-12  -  immunoglobulin kappa variable 1-12, IGKV1-39  -  immunoglobulin kappa variable 1-39 (gene/pseudogene), IGLC7  -  immunoglobulin lambda constant 7, IGLV3-25  -  immunoglobulin lambda variable 3-25, IGKC  -  immunoglobulin kappa constant, IGHV4-59  -  immunoglobulin heavy variable 4-59, IGHV4-39  -  immunoglobulin heavy variable 4-39, IGLV3-1  -  immunoglobulin lambda variable 3-1, IGLC3  -  immunoglobulin lambda constant 3 (kern-oz+ marker), IGLC2  -  immunoglobulin lambda constant 2 (kern-oz- marker), IGLC6  -  immunoglobulin lambda constant 6 (kern+oz- marker, gene/pseudogene), IGLV3-19  -  immunoglobulin lambda variable 3-19, IGLV7-43  -  immunoglobulin lambda variable 7-43, IGLV6-57  -  immunoglobulin lambda variable 6-57, IGHG2  -  immunoglobulin heavy constant gamma 2 (g2m marker), WIPF3  -  was/wasl interacting protein family, member 3, IGHG1  -  immunoglobulin heavy constant gamma 1 (g1m marker), IGHG4  -  immunoglobulin heavy constant gamma 4 (g4m marker), IGHG3  -  immunoglobulin heavy constant gamma 3 (g3m marker)]
GO:0050853	B cell receptor signaling pathway	1.52E-42	1.33E-39	16.65	13586	75	457	42	[IGHM  -  immunoglobulin heavy constant mu, IGHV6-1  -  immunoglobulin heavy variable 6-1, IGHV3-15  -  immunoglobulin heavy variable 3-15, IGKC  -  immunoglobulin kappa constant, IGHV3-11  -  immunoglobulin heavy variable 3-11 (gene/pseudogene), IGHV3-7  -  immunoglobulin heavy variable 3-7, IGHV4-59  -  immunoglobulin heavy variable 4-59, IGHV2-26  -  immunoglobulin heavy variable 2-26, IGHV4-61  -  immunoglobulin heavy variable 4-61, IGHV4-39  -  immunoglobulin heavy variable 4-39, IGHV2-5  -  immunoglobulin heavy variable 2-5, IGHV5-51  -  immunoglobulin heavy variable 5-51, IGHV1-69  -  immunoglobulin heavy variable 1-69, IGLC3  -  immunoglobulin lambda constant 3 (kern-oz+ marker), IGLC2  -  immunoglobulin lambda constant 2 (kern-oz- marker), IGHV3-33  -  immunoglobulin heavy variable 3-33, IGLC6  -  immunoglobulin lambda constant 6 (kern+oz- marker, gene/pseudogene), IGHV3-30  -  immunoglobulin heavy variable 3-30, IGHV3-23  -  immunoglobulin heavy variable 3-23, CD79A  -  cd79a molecule, immunoglobulin-associated alpha, IGHV3-21  -  immunoglobulin heavy variable 3-21, IGHV3-20  -  immunoglobulin heavy variable 3-20, IGLL5  -  immunoglobulin lambda-like polypeptide 5, IGHV3-66  -  immunoglobulin heavy variable 3-66, IGHV3-49  -  immunoglobulin heavy variable 3-49, IGHV3-53  -  immunoglobulin heavy variable 3-53, IGHV3-48  -  immunoglobulin heavy variable 3-48, IGHA1  -  immunoglobulin heavy constant alpha 1, IGHV4-34  -  immunoglobulin heavy variable 4-34, IGHV4-31  -  immunoglobulin heavy variable 4-31, IGHV4-4  -  immunoglobulin heavy variable 4-4, IGHV1-3  -  immunoglobulin heavy variable 1-3, IGHA2  -  immunoglobulin heavy constant alpha 2 (a2m marker), IGHV4-28  -  immunoglobulin heavy variable 4-28, IGHG2  -  immunoglobulin heavy constant gamma 2 (g2m marker), IGHG1  -  immunoglobulin heavy constant gamma 1 (g1m marker), IGHV3-72  -  immunoglobulin heavy variable 3-72, IGHG4  -  immunoglobulin heavy constant gamma 4 (g4m marker), IGHV3-74  -  immunoglobulin heavy variable 3-74, IGHG3  -  immunoglobulin heavy constant gamma 3 (g3m marker), IGLC7  -  immunoglobulin lambda constant 7, IGHV3-73  -  immunoglobulin heavy variable 3-73]
GO:0070613	regulation of protein processing	6.01E-42	4.96E-39	11.54	13586	134	457	52	[IGKV3D-20  -  immunoglobulin kappa variable 3d-20, IGKV2-28  -  immunoglobulin kappa variable 2-28, IGHV3-11  -  immunoglobulin heavy variable 3-11 (gene/pseudogene), IGHV3-7  -  immunoglobulin heavy variable 3-7, IGKV3D-11  -  immunoglobulin kappa variable 3d-11, IGKV3-15  -  immunoglobulin kappa variable 3-15, IGHV2-5  -  immunoglobulin heavy variable 2-5, IGKV3-20  -  immunoglobulin kappa variable 3-20, IGKV2-30  -  immunoglobulin kappa variable 2-30, IGHV1-69  -  immunoglobulin heavy variable 1-69, IGKV4-1  -  immunoglobulin kappa variable 4-1, IGHV3-33  -  immunoglobulin heavy variable 3-33, IGKV1D-39  -  immunoglobulin kappa variable 1d-39, IGKV2D-28  -  immunoglobulin kappa variable 2d-28, IGHV3-30  -  immunoglobulin heavy variable 3-30, IGKV2D-30  -  immunoglobulin kappa variable 2d-30, IGHV3-23  -  immunoglobulin heavy variable 3-23, IGKV1D-12  -  immunoglobulin kappa variable 1d-12, ENO1  -  enolase 1, (alpha), IGLV1-51  -  immunoglobulin lambda variable 1-51, IGKV1-5  -  immunoglobulin kappa variable 1-5, IGLV1-47  -  immunoglobulin lambda variable 1-47, IGLV1-44  -  immunoglobulin lambda variable 1-44, IGLV1-40  -  immunoglobulin lambda variable 1-40, IGLV2-23  -  immunoglobulin lambda variable 2-23, IGHV3-53  -  immunoglobulin heavy variable 3-53, IGLV2-11  -  immunoglobulin lambda variable 2-11, IGLV2-14  -  immunoglobulin lambda variable 2-14, IGLV2-8  -  immunoglobulin lambda variable 2-8, IGHV3-48  -  immunoglobulin heavy variable 3-48, IGKV1-17  -  immunoglobulin kappa variable 1-17, IGKV1-16  -  immunoglobulin kappa variable 1-16, IGHV4-34  -  immunoglobulin heavy variable 4-34, IGKV1-12  -  immunoglobulin kappa variable 1-12, IGKV1-39  -  immunoglobulin kappa variable 1-39 (gene/pseudogene), IGLC7  -  immunoglobulin lambda constant 7, IGLV3-25  -  immunoglobulin lambda variable 3-25, IGKC  -  immunoglobulin kappa constant, IGHV4-59  -  immunoglobulin heavy variable 4-59, IGHV4-39  -  immunoglobulin heavy variable 4-39, IGLV3-1  -  immunoglobulin lambda variable 3-1, IGLC3  -  immunoglobulin lambda constant 3 (kern-oz+ marker), IGLC2  -  immunoglobulin lambda constant 2 (kern-oz- marker), IGLC6  -  immunoglobulin lambda constant 6 (kern+oz- marker, gene/pseudogene), IGLV3-19  -  immunoglobulin lambda variable 3-19, IGLV7-43  -  immunoglobulin lambda variable 7-43, C3  -  complement component 3, IGLV6-57  -  immunoglobulin lambda variable 6-57, IGHG2  -  immunoglobulin heavy constant gamma 2 (g2m marker), IGHG1  -  immunoglobulin heavy constant gamma 1 (g1m marker), IGHG4  -  immunoglobulin heavy constant gamma 4 (g4m marker), IGHG3  -  immunoglobulin heavy constant gamma 3 (g3m marker)]
GO:1903317	regulation of protein maturation	9.49E-42	7.41E-39	11.45	13586	135	457	52	[IGKV3D-20  -  immunoglobulin kappa variable 3d-20, IGKV2-28  -  immunoglobulin kappa variable 2-28, IGHV3-11  -  immunoglobulin heavy variable 3-11 (gene/pseudogene), IGHV3-7  -  immunoglobulin heavy variable 3-7, IGKV3D-11  -  immunoglobulin kappa variable 3d-11, IGKV3-15  -  immunoglobulin kappa variable 3-15, IGHV2-5  -  immunoglobulin heavy variable 2-5, IGKV3-20  -  immunoglobulin kappa variable 3-20, IGKV2-30  -  immunoglobulin kappa variable 2-30, IGHV1-69  -  immunoglobulin heavy variable 1-69, IGKV4-1  -  immunoglobulin kappa variable 4-1, IGHV3-33  -  immunoglobulin heavy variable 3-33, IGKV1D-39  -  immunoglobulin kappa variable 1d-39, IGKV2D-28  -  immunoglobulin kappa variable 2d-28, IGHV3-30  -  immunoglobulin heavy variable 3-30, IGKV2D-30  -  immunoglobulin kappa variable 2d-30, IGHV3-23  -  immunoglobulin heavy variable 3-23, IGKV1D-12  -  immunoglobulin kappa variable 1d-12, ENO1  -  enolase 1, (alpha), IGLV1-51  -  immunoglobulin lambda variable 1-51, IGKV1-5  -  immunoglobulin kappa variable 1-5, IGLV1-47  -  immunoglobulin lambda variable 1-47, IGLV1-44  -  immunoglobulin lambda variable 1-44, IGLV1-40  -  immunoglobulin lambda variable 1-40, IGLV2-23  -  immunoglobulin lambda variable 2-23, IGHV3-53  -  immunoglobulin heavy variable 3-53, IGLV2-11  -  immunoglobulin lambda variable 2-11, IGLV2-14  -  immunoglobulin lambda variable 2-14, IGLV2-8  -  immunoglobulin lambda variable 2-8, IGHV3-48  -  immunoglobulin heavy variable 3-48, IGKV1-17  -  immunoglobulin kappa variable 1-17, IGHV4-34  -  immunoglobulin heavy variable 4-34, IGKV1-16  -  immunoglobulin kappa variable 1-16, IGKV1-12  -  immunoglobulin kappa variable 1-12, IGKV1-39  -  immunoglobulin kappa variable 1-39 (gene/pseudogene), IGLC7  -  immunoglobulin lambda constant 7, IGLV3-25  -  immunoglobulin lambda variable 3-25, IGKC  -  immunoglobulin kappa constant, IGHV4-59  -  immunoglobulin heavy variable 4-59, IGHV4-39  -  immunoglobulin heavy variable 4-39, IGLV3-1  -  immunoglobulin lambda variable 3-1, IGLC3  -  immunoglobulin lambda constant 3 (kern-oz+ marker), IGLC2  -  immunoglobulin lambda constant 2 (kern-oz- marker), IGLC6  -  immunoglobulin lambda constant 6 (kern+oz- marker, gene/pseudogene), IGLV3-19  -  immunoglobulin lambda variable 3-19, IGLV7-43  -  immunoglobulin lambda variable 7-43, C3  -  complement component 3, IGLV6-57  -  immunoglobulin lambda variable 6-57, IGHG2  -  immunoglobulin heavy constant gamma 2 (g2m marker), IGHG1  -  immunoglobulin heavy constant gamma 1 (g1m marker), IGHG4  -  immunoglobulin heavy constant gamma 4 (g4m marker), IGHG3  -  immunoglobulin heavy constant gamma 3 (g3m marker)]
GO:0002429	immune response-activating cell surface receptor signaling pathway	5.83E-41	4.33E-38	6.64	13586	336	457	75	[IGKV3D-20  -  immunoglobulin kappa variable 3d-20, IGKV2-28  -  immunoglobulin kappa variable 2-28, IGHV3-15  -  immunoglobulin heavy variable 3-15, IGHV3-11  -  immunoglobulin heavy variable 3-11 (gene/pseudogene), IGHV3-7  -  immunoglobulin heavy variable 3-7, IGKV3D-11  -  immunoglobulin kappa variable 3d-11, IGHV2-26  -  immunoglobulin heavy variable 2-26, IGKV3-15  -  immunoglobulin kappa variable 3-15, IGHV2-5  -  immunoglobulin heavy variable 2-5, IGKV3-20  -  immunoglobulin kappa variable 3-20, IGKV2-30  -  immunoglobulin kappa variable 2-30, IGHV1-69  -  immunoglobulin heavy variable 1-69, IGHV3-33  -  immunoglobulin heavy variable 3-33, IGKV4-1  -  immunoglobulin kappa variable 4-1, IGKV1D-39  -  immunoglobulin kappa variable 1d-39, IGHV3-30  -  immunoglobulin heavy variable 3-30, IGKV2D-28  -  immunoglobulin kappa variable 2d-28, IGKV2D-30  -  immunoglobulin kappa variable 2d-30, IGHV3-23  -  immunoglobulin heavy variable 3-23, CD79A  -  cd79a molecule, immunoglobulin-associated alpha, IGKV1D-12  -  immunoglobulin kappa variable 1d-12, MUC16  -  mucin 16, cell surface associated, IGHV3-21  -  immunoglobulin heavy variable 3-21, IGHV3-20  -  immunoglobulin heavy variable 3-20, IGLV1-51  -  immunoglobulin lambda variable 1-51, IGKV1-5  -  immunoglobulin kappa variable 1-5, IGLV1-47  -  immunoglobulin lambda variable 1-47, IGHV3-66  -  immunoglobulin heavy variable 3-66, IGLV1-44  -  immunoglobulin lambda variable 1-44, IGLV1-40  -  immunoglobulin lambda variable 1-40, IGHV3-49  -  immunoglobulin heavy variable 3-49, IGLV2-23  -  immunoglobulin lambda variable 2-23, IGHV3-53  -  immunoglobulin heavy variable 3-53, IGLV2-11  -  immunoglobulin lambda variable 2-11, IGLV2-14  -  immunoglobulin lambda variable 2-14, CARD9  -  caspase recruitment domain family, member 9, IGLV2-8  -  immunoglobulin lambda variable 2-8, IGHV3-48  -  immunoglobulin heavy variable 3-48, IGKV1-17  -  immunoglobulin kappa variable 1-17, IGKV1-16  -  immunoglobulin kappa variable 1-16, IGHV4-34  -  immunoglobulin heavy variable 4-34, IGHV4-31  -  immunoglobulin heavy variable 4-31, IGKV1-12  -  immunoglobulin kappa variable 1-12, IGHV4-4  -  immunoglobulin heavy variable 4-4, IGHV4-28  -  immunoglobulin heavy variable 4-28, IGKV1-39  -  immunoglobulin kappa variable 1-39 (gene/pseudogene), IGHV3-72  -  immunoglobulin heavy variable 3-72, IGHV3-74  -  immunoglobulin heavy variable 3-74, IGLC7  -  immunoglobulin lambda constant 7, IGHV3-73  -  immunoglobulin heavy variable 3-73, IGHM  -  immunoglobulin heavy constant mu, MUC5B  -  mucin 5b, oligomeric mucus/gel-forming, IGLV3-25  -  immunoglobulin lambda variable 3-25, IGHV6-1  -  immunoglobulin heavy variable 6-1, IGKC  -  immunoglobulin kappa constant, IGHV4-59  -  immunoglobulin heavy variable 4-59, IGHV4-61  -  immunoglobulin heavy variable 4-61, IGHV4-39  -  immunoglobulin heavy variable 4-39, IGHV5-51  -  immunoglobulin heavy variable 5-51, IGLV3-1  -  immunoglobulin lambda variable 3-1, IGLC3  -  immunoglobulin lambda constant 3 (kern-oz+ marker), IGLC2  -  immunoglobulin lambda constant 2 (kern-oz- marker), IGLC6  -  immunoglobulin lambda constant 6 (kern+oz- marker, gene/pseudogene), IGLV3-19  -  immunoglobulin lambda variable 3-19, IGLL5  -  immunoglobulin lambda-like polypeptide 5, IGHA1  -  immunoglobulin heavy constant alpha 1, IGLV7-43  -  immunoglobulin lambda variable 7-43, IGLV6-57  -  immunoglobulin lambda variable 6-57, IGHV1-3  -  immunoglobulin heavy variable 1-3, IGHA2  -  immunoglobulin heavy constant alpha 2 (a2m marker), IGHG2  -  immunoglobulin heavy constant gamma 2 (g2m marker), WIPF3  -  was/wasl interacting protein family, member 3, IGHG1  -  immunoglobulin heavy constant gamma 1 (g1m marker), IGHG4  -  immunoglobulin heavy constant gamma 4 (g4m marker), IGHG3  -  immunoglobulin heavy constant gamma 3 (g3m marker)]
GO:0006911	phagocytosis, engulfment	5.30E-40	3.74E-37	15.63	13586	78	457	41	[IGHM  -  immunoglobulin heavy constant mu, IGHV3-15  -  immunoglobulin heavy variable 3-15, IGHV6-1  -  immunoglobulin heavy variable 6-1, IGKC  -  immunoglobulin kappa constant, IGHV3-11  -  immunoglobulin heavy variable 3-11 (gene/pseudogene), IGHV3-7  -  immunoglobulin heavy variable 3-7, IGHV4-59  -  immunoglobulin heavy variable 4-59, IGHV2-26  -  immunoglobulin heavy variable 2-26, IGHV4-61  -  immunoglobulin heavy variable 4-61, IGHV4-39  -  immunoglobulin heavy variable 4-39, IGHV2-5  -  immunoglobulin heavy variable 2-5, IGHV5-51  -  immunoglobulin heavy variable 5-51, IGHV1-69  -  immunoglobulin heavy variable 1-69, IGLC3  -  immunoglobulin lambda constant 3 (kern-oz+ marker), IGLC2  -  immunoglobulin lambda constant 2 (kern-oz- marker), IGHV3-33  -  immunoglobulin heavy variable 3-33, IGLC6  -  immunoglobulin lambda constant 6 (kern+oz- marker, gene/pseudogene), IGHV3-30  -  immunoglobulin heavy variable 3-30, IGHV3-23  -  immunoglobulin heavy variable 3-23, IGHV3-21  -  immunoglobulin heavy variable 3-21, IGHV3-20  -  immunoglobulin heavy variable 3-20, IGLL5  -  immunoglobulin lambda-like polypeptide 5, IGHV3-66  -  immunoglobulin heavy variable 3-66, IGHV3-49  -  immunoglobulin heavy variable 3-49, IGHV3-53  -  immunoglobulin heavy variable 3-53, IGHV3-48  -  immunoglobulin heavy variable 3-48, IGHA1  -  immunoglobulin heavy constant alpha 1, IGHV4-34  -  immunoglobulin heavy variable 4-34, IGHV4-31  -  immunoglobulin heavy variable 4-31, IGHV4-4  -  immunoglobulin heavy variable 4-4, IGHV1-3  -  immunoglobulin heavy variable 1-3, IGHA2  -  immunoglobulin heavy constant alpha 2 (a2m marker), IGHV4-28  -  immunoglobulin heavy variable 4-28, IGHG2  -  immunoglobulin heavy constant gamma 2 (g2m marker), IGHG1  -  immunoglobulin heavy constant gamma 1 (g1m marker), IGHV3-72  -  immunoglobulin heavy variable 3-72, IGHG4  -  immunoglobulin heavy constant gamma 4 (g4m marker), IGHV3-74  -  immunoglobulin heavy variable 3-74, IGHG3  -  immunoglobulin heavy constant gamma 3 (g3m marker), IGLC7  -  immunoglobulin lambda constant 7, IGHV3-73  -  immunoglobulin heavy variable 3-73]
GO:0002768	immune response-regulating cell surface receptor signaling pathway	1.65E-39	1.12E-36	6.24	13586	362	457	76	[IGKV3D-20  -  immunoglobulin kappa variable 3d-20, IGKV2-28  -  immunoglobulin kappa variable 2-28, IGHV3-15  -  immunoglobulin heavy variable 3-15, IGHV3-11  -  immunoglobulin heavy variable 3-11 (gene/pseudogene), IGHV3-7  -  immunoglobulin heavy variable 3-7, IGKV3D-11  -  immunoglobulin kappa variable 3d-11, IGHV2-26  -  immunoglobulin heavy variable 2-26, IGHV2-5  -  immunoglobulin heavy variable 2-5, IGKV3-15  -  immunoglobulin kappa variable 3-15, IGKV3-20  -  immunoglobulin kappa variable 3-20, IGKV2-30  -  immunoglobulin kappa variable 2-30, IGHV1-69  -  immunoglobulin heavy variable 1-69, IGKV4-1  -  immunoglobulin kappa variable 4-1, IGHV3-33  -  immunoglobulin heavy variable 3-33, IGKV1D-39  -  immunoglobulin kappa variable 1d-39, IGHV3-30  -  immunoglobulin heavy variable 3-30, IGKV2D-28  -  immunoglobulin kappa variable 2d-28, IGKV2D-30  -  immunoglobulin kappa variable 2d-30, IGHV3-23  -  immunoglobulin heavy variable 3-23, CD79A  -  cd79a molecule, immunoglobulin-associated alpha, IGKV1D-12  -  immunoglobulin kappa variable 1d-12, MUC16  -  mucin 16, cell surface associated, IGHV3-21  -  immunoglobulin heavy variable 3-21, IGHV3-20  -  immunoglobulin heavy variable 3-20, IGLV1-51  -  immunoglobulin lambda variable 1-51, IGKV1-5  -  immunoglobulin kappa variable 1-5, IGLV1-47  -  immunoglobulin lambda variable 1-47, IGHV3-66  -  immunoglobulin heavy variable 3-66, IGLV1-44  -  immunoglobulin lambda variable 1-44, IGLV1-40  -  immunoglobulin lambda variable 1-40, IGHV3-49  -  immunoglobulin heavy variable 3-49, IGLV2-23  -  immunoglobulin lambda variable 2-23, IGHV3-53  -  immunoglobulin heavy variable 3-53, IGLV2-11  -  immunoglobulin lambda variable 2-11, IGLV2-14  -  immunoglobulin lambda variable 2-14, CARD9  -  caspase recruitment domain family, member 9, IGLV2-8  -  immunoglobulin lambda variable 2-8, IGHV3-48  -  immunoglobulin heavy variable 3-48, IGKV1-17  -  immunoglobulin kappa variable 1-17, IGKV1-16  -  immunoglobulin kappa variable 1-16, IGHV4-34  -  immunoglobulin heavy variable 4-34, IGHV4-31  -  immunoglobulin heavy variable 4-31, IGHV4-4  -  immunoglobulin heavy variable 4-4, IGKV1-12  -  immunoglobulin kappa variable 1-12, IGHV4-28  -  immunoglobulin heavy variable 4-28, IGKV1-39  -  immunoglobulin kappa variable 1-39 (gene/pseudogene), IGHV3-72  -  immunoglobulin heavy variable 3-72, IGHV3-74  -  immunoglobulin heavy variable 3-74, IGLC7  -  immunoglobulin lambda constant 7, IGHV3-73  -  immunoglobulin heavy variable 3-73, IGHM  -  immunoglobulin heavy constant mu, MUC5B  -  mucin 5b, oligomeric mucus/gel-forming, IGLV3-25  -  immunoglobulin lambda variable 3-25, IGHV6-1  -  immunoglobulin heavy variable 6-1, IGKC  -  immunoglobulin kappa constant, IGHV4-59  -  immunoglobulin heavy variable 4-59, IGHV4-61  -  immunoglobulin heavy variable 4-61, IGHV4-39  -  immunoglobulin heavy variable 4-39, IGHV5-51  -  immunoglobulin heavy variable 5-51, IGLV3-1  -  immunoglobulin lambda variable 3-1, IGLC3  -  immunoglobulin lambda constant 3 (kern-oz+ marker), IGLC2  -  immunoglobulin lambda constant 2 (kern-oz- marker), IGLC6  -  immunoglobulin lambda constant 6 (kern+oz- marker, gene/pseudogene), IGLV3-19  -  immunoglobulin lambda variable 3-19, IGLL5  -  immunoglobulin lambda-like polypeptide 5, IGHA1  -  immunoglobulin heavy constant alpha 1, IGLV7-43  -  immunoglobulin lambda variable 7-43, IGLV6-57  -  immunoglobulin lambda variable 6-57, IGHV1-3  -  immunoglobulin heavy variable 1-3, IGHA2  -  immunoglobulin heavy constant alpha 2 (a2m marker), IGHG2  -  immunoglobulin heavy constant gamma 2 (g2m marker), WIPF3  -  was/wasl interacting protein family, member 3, IGHG1  -  immunoglobulin heavy constant gamma 1 (g1m marker), PIGR  -  polymeric immunoglobulin receptor, IGHG4  -  immunoglobulin heavy constant gamma 4 (g4m marker), IGHG3  -  immunoglobulin heavy constant gamma 3 (g3m marker)]
GO:0099024	plasma membrane invagination	1.02E-37	6.59E-35	14.17	13586	86	457	41	[IGHM  -  immunoglobulin heavy constant mu, IGHV3-15  -  immunoglobulin heavy variable 3-15, IGHV6-1  -  immunoglobulin heavy variable 6-1, IGKC  -  immunoglobulin kappa constant, IGHV3-11  -  immunoglobulin heavy variable 3-11 (gene/pseudogene), IGHV3-7  -  immunoglobulin heavy variable 3-7, IGHV4-59  -  immunoglobulin heavy variable 4-59, IGHV2-26  -  immunoglobulin heavy variable 2-26, IGHV4-61  -  immunoglobulin heavy variable 4-61, IGHV4-39  -  immunoglobulin heavy variable 4-39, IGHV2-5  -  immunoglobulin heavy variable 2-5, IGHV5-51  -  immunoglobulin heavy variable 5-51, IGHV1-69  -  immunoglobulin heavy variable 1-69, IGLC3  -  immunoglobulin lambda constant 3 (kern-oz+ marker), IGLC2  -  immunoglobulin lambda constant 2 (kern-oz- marker), IGHV3-33  -  immunoglobulin heavy variable 3-33, IGLC6  -  immunoglobulin lambda constant 6 (kern+oz- marker, gene/pseudogene), IGHV3-30  -  immunoglobulin heavy variable 3-30, IGHV3-23  -  immunoglobulin heavy variable 3-23, IGHV3-21  -  immunoglobulin heavy variable 3-21, IGHV3-20  -  immunoglobulin heavy variable 3-20, IGLL5  -  immunoglobulin lambda-like polypeptide 5, IGHV3-66  -  immunoglobulin heavy variable 3-66, IGHV3-49  -  immunoglobulin heavy variable 3-49, IGHV3-53  -  immunoglobulin heavy variable 3-53, IGHV3-48  -  immunoglobulin heavy variable 3-48, IGHA1  -  immunoglobulin heavy constant alpha 1, IGHV4-34  -  immunoglobulin heavy variable 4-34, IGHV4-31  -  immunoglobulin heavy variable 4-31, IGHV4-4  -  immunoglobulin heavy variable 4-4, IGHV1-3  -  immunoglobulin heavy variable 1-3, IGHA2  -  immunoglobulin heavy constant alpha 2 (a2m marker), IGHV4-28  -  immunoglobulin heavy variable 4-28, IGHG2  -  immunoglobulin heavy constant gamma 2 (g2m marker), IGHG1  -  immunoglobulin heavy constant gamma 1 (g1m marker), IGHV3-72  -  immunoglobulin heavy variable 3-72, IGHG4  -  immunoglobulin heavy constant gamma 4 (g4m marker), IGHV3-74  -  immunoglobulin heavy variable 3-74, IGHG3  -  immunoglobulin heavy constant gamma 3 (g3m marker), IGLC7  -  immunoglobulin lambda constant 7, IGHV3-73  -  immunoglobulin heavy variable 3-73]
GO:0002757	immune response-activating signal transduction	1.80E-36	1.11E-33	5.51	13586	421	457	78	[IGKV3D-20  -  immunoglobulin kappa variable 3d-20, IGKV2-28  -  immunoglobulin kappa variable 2-28, IGHV3-15  -  immunoglobulin heavy variable 3-15, IGHV3-11  -  immunoglobulin heavy variable 3-11 (gene/pseudogene), IGHV3-7  -  immunoglobulin heavy variable 3-7, IGKV3D-11  -  immunoglobulin kappa variable 3d-11, IGHV2-26  -  immunoglobulin heavy variable 2-26, IGKV3-15  -  immunoglobulin kappa variable 3-15, IGHV2-5  -  immunoglobulin heavy variable 2-5, IGKV3-20  -  immunoglobulin kappa variable 3-20, IGKV2-30  -  immunoglobulin kappa variable 2-30, IGHV1-69  -  immunoglobulin heavy variable 1-69, IGKV4-1  -  immunoglobulin kappa variable 4-1, IGHV3-33  -  immunoglobulin heavy variable 3-33, IGKV1D-39  -  immunoglobulin kappa variable 1d-39, TANK  -  traf family member-associated nfkb activator, IGHV3-30  -  immunoglobulin heavy variable 3-30, IGKV2D-28  -  immunoglobulin kappa variable 2d-28, IGKV2D-30  -  immunoglobulin kappa variable 2d-30, CD79A  -  cd79a molecule, immunoglobulin-associated alpha, IGHV3-23  -  immunoglobulin heavy variable 3-23, IGKV1D-12  -  immunoglobulin kappa variable 1d-12, MUC16  -  mucin 16, cell surface associated, IGHV3-21  -  immunoglobulin heavy variable 3-21, IGHV3-20  -  immunoglobulin heavy variable 3-20, IGLV1-51  -  immunoglobulin lambda variable 1-51, IGKV1-5  -  immunoglobulin kappa variable 1-5, IGLV1-47  -  immunoglobulin lambda variable 1-47, IGHV3-66  -  immunoglobulin heavy variable 3-66, IGLV1-44  -  immunoglobulin lambda variable 1-44, IGLV1-40  -  immunoglobulin lambda variable 1-40, IGHV3-49  -  immunoglobulin heavy variable 3-49, IGHV3-53  -  immunoglobulin heavy variable 3-53, IGLV2-23  -  immunoglobulin lambda variable 2-23, IGLV2-11  -  immunoglobulin lambda variable 2-11, IGLV2-14  -  immunoglobulin lambda variable 2-14, CARD9  -  caspase recruitment domain family, member 9, IGHV3-48  -  immunoglobulin heavy variable 3-48, IGLV2-8  -  immunoglobulin lambda variable 2-8, IGKV1-17  -  immunoglobulin kappa variable 1-17, IGKV1-16  -  immunoglobulin kappa variable 1-16, IGHV4-34  -  immunoglobulin heavy variable 4-34, IGHV4-31  -  immunoglobulin heavy variable 4-31, IGKV1-12  -  immunoglobulin kappa variable 1-12, IGHV4-4  -  immunoglobulin heavy variable 4-4, IGHV4-28  -  immunoglobulin heavy variable 4-28, IGKV1-39  -  immunoglobulin kappa variable 1-39 (gene/pseudogene), IGHV3-72  -  immunoglobulin heavy variable 3-72, IGHV3-74  -  immunoglobulin heavy variable 3-74, C1orf106  -  chromosome 1 open reading frame 106, IGHV3-73  -  immunoglobulin heavy variable 3-73, IGLC7  -  immunoglobulin lambda constant 7, IGHM  -  immunoglobulin heavy constant mu, MUC5B  -  mucin 5b, oligomeric mucus/gel-forming, IGLV3-25  -  immunoglobulin lambda variable 3-25, IGHV6-1  -  immunoglobulin heavy variable 6-1, IGKC  -  immunoglobulin kappa constant, IGHV4-59  -  immunoglobulin heavy variable 4-59, IGHV4-61  -  immunoglobulin heavy variable 4-61, IGHV4-39  -  immunoglobulin heavy variable 4-39, IGHV5-51  -  immunoglobulin heavy variable 5-51, IGLV3-1  -  immunoglobulin lambda variable 3-1, IGLC3  -  immunoglobulin lambda constant 3 (kern-oz+ marker), IGLC2  -  immunoglobulin lambda constant 2 (kern-oz- marker), IGLC6  -  immunoglobulin lambda constant 6 (kern+oz- marker, gene/pseudogene), IGLV3-19  -  immunoglobulin lambda variable 3-19, TLR10  -  toll-like receptor 10, IGLL5  -  immunoglobulin lambda-like polypeptide 5, IGHA1  -  immunoglobulin heavy constant alpha 1, IGLV7-43  -  immunoglobulin lambda variable 7-43, IGLV6-57  -  immunoglobulin lambda variable 6-57, IGHV1-3  -  immunoglobulin heavy variable 1-3, IGHA2  -  immunoglobulin heavy constant alpha 2 (a2m marker), IGHG2  -  immunoglobulin heavy constant gamma 2 (g2m marker), WIPF3  -  was/wasl interacting protein family, member 3, IGHG1  -  immunoglobulin heavy constant gamma 1 (g1m marker), IGHG4  -  immunoglobulin heavy constant gamma 4 (g4m marker), IGHG3  -  immunoglobulin heavy constant gamma 3 (g3m marker)]
GO:0010324	membrane invagination	5.84E-36	3.47E-33	13.11	13586	93	457	41	[IGHM  -  immunoglobulin heavy constant mu, IGHV3-15  -  immunoglobulin heavy variable 3-15, IGHV6-1  -  immunoglobulin heavy variable 6-1, IGKC  -  immunoglobulin kappa constant, IGHV3-11  -  immunoglobulin heavy variable 3-11 (gene/pseudogene), IGHV3-7  -  immunoglobulin heavy variable 3-7, IGHV4-59  -  immunoglobulin heavy variable 4-59, IGHV2-26  -  immunoglobulin heavy variable 2-26, IGHV4-61  -  immunoglobulin heavy variable 4-61, IGHV4-39  -  immunoglobulin heavy variable 4-39, IGHV2-5  -  immunoglobulin heavy variable 2-5, IGHV5-51  -  immunoglobulin heavy variable 5-51, IGHV1-69  -  immunoglobulin heavy variable 1-69, IGLC3  -  immunoglobulin lambda constant 3 (kern-oz+ marker), IGLC2  -  immunoglobulin lambda constant 2 (kern-oz- marker), IGHV3-33  -  immunoglobulin heavy variable 3-33, IGLC6  -  immunoglobulin lambda constant 6 (kern+oz- marker, gene/pseudogene), IGHV3-30  -  immunoglobulin heavy variable 3-30, IGHV3-23  -  immunoglobulin heavy variable 3-23, IGHV3-21  -  immunoglobulin heavy variable 3-21, IGHV3-20  -  immunoglobulin heavy variable 3-20, IGLL5  -  immunoglobulin lambda-like polypeptide 5, IGHV3-66  -  immunoglobulin heavy variable 3-66, IGHV3-49  -  immunoglobulin heavy variable 3-49, IGHV3-53  -  immunoglobulin heavy variable 3-53, IGHV3-48  -  immunoglobulin heavy variable 3-48, IGHA1  -  immunoglobulin heavy constant alpha 1, IGHV4-34  -  immunoglobulin heavy variable 4-34, IGHV4-31  -  immunoglobulin heavy variable 4-31, IGHV4-4  -  immunoglobulin heavy variable 4-4, IGHV1-3  -  immunoglobulin heavy variable 1-3, IGHA2  -  immunoglobulin heavy constant alpha 2 (a2m marker), IGHV4-28  -  immunoglobulin heavy variable 4-28, IGHG2  -  immunoglobulin heavy constant gamma 2 (g2m marker), IGHG1  -  immunoglobulin heavy constant gamma 1 (g1m marker), IGHV3-72  -  immunoglobulin heavy variable 3-72, IGHG4  -  immunoglobulin heavy constant gamma 4 (g4m marker), IGHV3-74  -  immunoglobulin heavy variable 3-74, IGHG3  -  immunoglobulin heavy constant gamma 3 (g3m marker), IGLC7  -  immunoglobulin lambda constant 7, IGHV3-73  -  immunoglobulin heavy variable 3-73]
GO:0002764	immune response-regulating signaling pathway	2.82E-35	1.61E-32	5.23	13586	449	457	79	[IGKV3D-20  -  immunoglobulin kappa variable 3d-20, IGKV2-28  -  immunoglobulin kappa variable 2-28, IGHV3-15  -  immunoglobulin heavy variable 3-15, IGHV3-11  -  immunoglobulin heavy variable 3-11 (gene/pseudogene), IGHV3-7  -  immunoglobulin heavy variable 3-7, IGKV3D-11  -  immunoglobulin kappa variable 3d-11, IGHV2-26  -  immunoglobulin heavy variable 2-26, IGKV3-15  -  immunoglobulin kappa variable 3-15, IGHV2-5  -  immunoglobulin heavy variable 2-5, IGKV3-20  -  immunoglobulin kappa variable 3-20, IGKV2-30  -  immunoglobulin kappa variable 2-30, IGHV1-69  -  immunoglobulin heavy variable 1-69, IGKV4-1  -  immunoglobulin kappa variable 4-1, IGHV3-33  -  immunoglobulin heavy variable 3-33, IGKV1D-39  -  immunoglobulin kappa variable 1d-39, TANK  -  traf family member-associated nfkb activator, IGHV3-30  -  immunoglobulin heavy variable 3-30, IGKV2D-28  -  immunoglobulin kappa variable 2d-28, IGKV2D-30  -  immunoglobulin kappa variable 2d-30, CD79A  -  cd79a molecule, immunoglobulin-associated alpha, IGHV3-23  -  immunoglobulin heavy variable 3-23, IGKV1D-12  -  immunoglobulin kappa variable 1d-12, MUC16  -  mucin 16, cell surface associated, IGHV3-21  -  immunoglobulin heavy variable 3-21, IGHV3-20  -  immunoglobulin heavy variable 3-20, IGLV1-51  -  immunoglobulin lambda variable 1-51, IGKV1-5  -  immunoglobulin kappa variable 1-5, IGLV1-47  -  immunoglobulin lambda variable 1-47, IGHV3-66  -  immunoglobulin heavy variable 3-66, IGLV1-44  -  immunoglobulin lambda variable 1-44, IGLV1-40  -  immunoglobulin lambda variable 1-40, IGHV3-49  -  immunoglobulin heavy variable 3-49, IGHV3-53  -  immunoglobulin heavy variable 3-53, IGLV2-23  -  immunoglobulin lambda variable 2-23, IGLV2-11  -  immunoglobulin lambda variable 2-11, IGLV2-14  -  immunoglobulin lambda variable 2-14, CARD9  -  caspase recruitment domain family, member 9, IGHV3-48  -  immunoglobulin heavy variable 3-48, IGLV2-8  -  immunoglobulin lambda variable 2-8, IGKV1-17  -  immunoglobulin kappa variable 1-17, IGKV1-16  -  immunoglobulin kappa variable 1-16, IGHV4-34  -  immunoglobulin heavy variable 4-34, IGHV4-31  -  immunoglobulin heavy variable 4-31, IGKV1-12  -  immunoglobulin kappa variable 1-12, IGHV4-4  -  immunoglobulin heavy variable 4-4, IGHV4-28  -  immunoglobulin heavy variable 4-28, IGKV1-39  -  immunoglobulin kappa variable 1-39 (gene/pseudogene), IGHV3-72  -  immunoglobulin heavy variable 3-72, C1orf106  -  chromosome 1 open reading frame 106, IGHV3-74  -  immunoglobulin heavy variable 3-74, IGHV3-73  -  immunoglobulin heavy variable 3-73, IGLC7  -  immunoglobulin lambda constant 7, IGHM  -  immunoglobulin heavy constant mu, MUC5B  -  mucin 5b, oligomeric mucus/gel-forming, IGLV3-25  -  immunoglobulin lambda variable 3-25, IGHV6-1  -  immunoglobulin heavy variable 6-1, IGKC  -  immunoglobulin kappa constant, IGHV4-59  -  immunoglobulin heavy variable 4-59, IGHV4-61  -  immunoglobulin heavy variable 4-61, IGHV4-39  -  immunoglobulin heavy variable 4-39, IGHV5-51  -  immunoglobulin heavy variable 5-51, IGLV3-1  -  immunoglobulin lambda variable 3-1, IGLC3  -  immunoglobulin lambda constant 3 (kern-oz+ marker), IGLC2  -  immunoglobulin lambda constant 2 (kern-oz- marker), IGLC6  -  immunoglobulin lambda constant 6 (kern+oz- marker, gene/pseudogene), IGLV3-19  -  immunoglobulin lambda variable 3-19, TLR10  -  toll-like receptor 10, IGLL5  -  immunoglobulin lambda-like polypeptide 5, IGHA1  -  immunoglobulin heavy constant alpha 1, IGLV7-43  -  immunoglobulin lambda variable 7-43, IGLV6-57  -  immunoglobulin lambda variable 6-57, IGHV1-3  -  immunoglobulin heavy variable 1-3, IGHA2  -  immunoglobulin heavy constant alpha 2 (a2m marker), IGHG2  -  immunoglobulin heavy constant gamma 2 (g2m marker), WIPF3  -  was/wasl interacting protein family, member 3, IGHG1  -  immunoglobulin heavy constant gamma 1 (g1m marker), PIGR  -  polymeric immunoglobulin receptor, IGHG4  -  immunoglobulin heavy constant gamma 4 (g4m marker), IGHG3  -  immunoglobulin heavy constant gamma 3 (g3m marker)]
GO:0002253	activation of immune response	8.05E-34	4.43E-31	5	13586	470	457	79	[IGKV3D-20  -  immunoglobulin kappa variable 3d-20, IGKV2-28  -  immunoglobulin kappa variable 2-28, IGHV3-15  -  immunoglobulin heavy variable 3-15, IGHV3-11  -  immunoglobulin heavy variable 3-11 (gene/pseudogene), IGHV3-7  -  immunoglobulin heavy variable 3-7, IGKV3D-11  -  immunoglobulin kappa variable 3d-11, IGHV2-26  -  immunoglobulin heavy variable 2-26, IGKV3-15  -  immunoglobulin kappa variable 3-15, IGHV2-5  -  immunoglobulin heavy variable 2-5, IGKV3-20  -  immunoglobulin kappa variable 3-20, IGKV2-30  -  immunoglobulin kappa variable 2-30, IGHV1-69  -  immunoglobulin heavy variable 1-69, IGKV4-1  -  immunoglobulin kappa variable 4-1, IGHV3-33  -  immunoglobulin heavy variable 3-33, IGKV1D-39  -  immunoglobulin kappa variable 1d-39, TANK  -  traf family member-associated nfkb activator, IGHV3-30  -  immunoglobulin heavy variable 3-30, IGKV2D-28  -  immunoglobulin kappa variable 2d-28, IGKV2D-30  -  immunoglobulin kappa variable 2d-30, CD79A  -  cd79a molecule, immunoglobulin-associated alpha, IGHV3-23  -  immunoglobulin heavy variable 3-23, IGKV1D-12  -  immunoglobulin kappa variable 1d-12, MUC16  -  mucin 16, cell surface associated, IGHV3-21  -  immunoglobulin heavy variable 3-21, IGHV3-20  -  immunoglobulin heavy variable 3-20, IGLV1-51  -  immunoglobulin lambda variable 1-51, IGKV1-5  -  immunoglobulin kappa variable 1-5, IGLV1-47  -  immunoglobulin lambda variable 1-47, IGHV3-66  -  immunoglobulin heavy variable 3-66, IGLV1-44  -  immunoglobulin lambda variable 1-44, IGLV1-40  -  immunoglobulin lambda variable 1-40, IGHV3-49  -  immunoglobulin heavy variable 3-49, IGHV3-53  -  immunoglobulin heavy variable 3-53, IGLV2-23  -  immunoglobulin lambda variable 2-23, IGLV2-11  -  immunoglobulin lambda variable 2-11, IGLV2-14  -  immunoglobulin lambda variable 2-14, CARD9  -  caspase recruitment domain family, member 9, IGHV3-48  -  immunoglobulin heavy variable 3-48, IGLV2-8  -  immunoglobulin lambda variable 2-8, IGKV1-17  -  immunoglobulin kappa variable 1-17, IGKV1-16  -  immunoglobulin kappa variable 1-16, IGHV4-34  -  immunoglobulin heavy variable 4-34, IGHV4-31  -  immunoglobulin heavy variable 4-31, IGKV1-12  -  immunoglobulin kappa variable 1-12, IGHV4-4  -  immunoglobulin heavy variable 4-4, IGHV4-28  -  immunoglobulin heavy variable 4-28, IGKV1-39  -  immunoglobulin kappa variable 1-39 (gene/pseudogene), IGHV3-72  -  immunoglobulin heavy variable 3-72, IGHV3-74  -  immunoglobulin heavy variable 3-74, C1orf106  -  chromosome 1 open reading frame 106, IGHV3-73  -  immunoglobulin heavy variable 3-73, IGLC7  -  immunoglobulin lambda constant 7, IGHM  -  immunoglobulin heavy constant mu, MUC5B  -  mucin 5b, oligomeric mucus/gel-forming, IGLV3-25  -  immunoglobulin lambda variable 3-25, IGHV6-1  -  immunoglobulin heavy variable 6-1, IGKC  -  immunoglobulin kappa constant, IGHV4-59  -  immunoglobulin heavy variable 4-59, IGHV4-61  -  immunoglobulin heavy variable 4-61, IGHV4-39  -  immunoglobulin heavy variable 4-39, IGHV5-51  -  immunoglobulin heavy variable 5-51, IGLV3-1  -  immunoglobulin lambda variable 3-1, IGLC3  -  immunoglobulin lambda constant 3 (kern-oz+ marker), IGLC2  -  immunoglobulin lambda constant 2 (kern-oz- marker), IGLC6  -  immunoglobulin lambda constant 6 (kern+oz- marker, gene/pseudogene), IGLV3-19  -  immunoglobulin lambda variable 3-19, TLR10  -  toll-like receptor 10, IGLL5  -  immunoglobulin lambda-like polypeptide 5, IGHA1  -  immunoglobulin heavy constant alpha 1, C3  -  complement component 3, IGLV7-43  -  immunoglobulin lambda variable 7-43, IGLV6-57  -  immunoglobulin lambda variable 6-57, IGHV1-3  -  immunoglobulin heavy variable 1-3, IGHA2  -  immunoglobulin heavy constant alpha 2 (a2m marker), IGHG2  -  immunoglobulin heavy constant gamma 2 (g2m marker), WIPF3  -  was/wasl interacting protein family, member 3, IGHG1  -  immunoglobulin heavy constant gamma 1 (g1m marker), IGHG4  -  immunoglobulin heavy constant gamma 4 (g4m marker), IGHG3  -  immunoglobulin heavy constant gamma 3 (g3m marker)]
GO:0050871	positive regulation of B cell activation	2.41E-33	1.28E-30	11.61	13586	105	457	41	[IGHM  -  immunoglobulin heavy constant mu, IGHV6-1  -  immunoglobulin heavy variable 6-1, IGHV3-15  -  immunoglobulin heavy variable 3-15, IGKC  -  immunoglobulin kappa constant, IGHV3-11  -  immunoglobulin heavy variable 3-11 (gene/pseudogene), IGHV3-7  -  immunoglobulin heavy variable 3-7, IGHV4-59  -  immunoglobulin heavy variable 4-59, IGHV2-26  -  immunoglobulin heavy variable 2-26, IGHV4-61  -  immunoglobulin heavy variable 4-61, IGHV4-39  -  immunoglobulin heavy variable 4-39, IGHV2-5  -  immunoglobulin heavy variable 2-5, IGHV5-51  -  immunoglobulin heavy variable 5-51, IGHV1-69  -  immunoglobulin heavy variable 1-69, IGLC3  -  immunoglobulin lambda constant 3 (kern-oz+ marker), IGLC2  -  immunoglobulin lambda constant 2 (kern-oz- marker), IGHV3-33  -  immunoglobulin heavy variable 3-33, IGLC6  -  immunoglobulin lambda constant 6 (kern+oz- marker, gene/pseudogene), IGHV3-30  -  immunoglobulin heavy variable 3-30, IGHV3-23  -  immunoglobulin heavy variable 3-23, IGHV3-21  -  immunoglobulin heavy variable 3-21, IGHV3-20  -  immunoglobulin heavy variable 3-20, IGLL5  -  immunoglobulin lambda-like polypeptide 5, IGHV3-66  -  immunoglobulin heavy variable 3-66, IGHV3-49  -  immunoglobulin heavy variable 3-49, IGHV3-53  -  immunoglobulin heavy variable 3-53, IGHV3-48  -  immunoglobulin heavy variable 3-48, IGHA1  -  immunoglobulin heavy constant alpha 1, IGHV4-34  -  immunoglobulin heavy variable 4-34, IGHV4-31  -  immunoglobulin heavy variable 4-31, IGHV4-4  -  immunoglobulin heavy variable 4-4, IGHV1-3  -  immunoglobulin heavy variable 1-3, IGHA2  -  immunoglobulin heavy constant alpha 2 (a2m marker), IGHV4-28  -  immunoglobulin heavy variable 4-28, IGHG2  -  immunoglobulin heavy constant gamma 2 (g2m marker), IGHG1  -  immunoglobulin heavy constant gamma 1 (g1m marker), IGHV3-72  -  immunoglobulin heavy variable 3-72, IGHG4  -  immunoglobulin heavy constant gamma 4 (g4m marker), IGHV3-74  -  immunoglobulin heavy variable 3-74, IGHG3  -  immunoglobulin heavy constant gamma 3 (g3m marker), IGLC7  -  immunoglobulin lambda constant 7, IGHV3-73  -  immunoglobulin heavy variable 3-73]
GO:0006898	receptor-mediated endocytosis	3.04E-33	1.55E-30	7.96	13586	198	457	53	[IGKV3D-20  -  immunoglobulin kappa variable 3d-20, IGKV2-28  -  immunoglobulin kappa variable 2-28, IGHV3-11  -  immunoglobulin heavy variable 3-11 (gene/pseudogene), DRD2  -  dopamine receptor d2, IGKV3D-11  -  immunoglobulin kappa variable 3d-11, IGHV3-7  -  immunoglobulin heavy variable 3-7, IGKV3-15  -  immunoglobulin kappa variable 3-15, IGHV2-5  -  immunoglobulin heavy variable 2-5, IGKV3-20  -  immunoglobulin kappa variable 3-20, IGKV2-30  -  immunoglobulin kappa variable 2-30, IGHV1-69  -  immunoglobulin heavy variable 1-69, IGKV4-1  -  immunoglobulin kappa variable 4-1, IGHV3-33  -  immunoglobulin heavy variable 3-33, IGKV1D-39  -  immunoglobulin kappa variable 1d-39, IGHV3-30  -  immunoglobulin heavy variable 3-30, IGKV2D-28  -  immunoglobulin kappa variable 2d-28, IGKV2D-30  -  immunoglobulin kappa variable 2d-30, IGHV3-23  -  immunoglobulin heavy variable 3-23, IGKV1D-12  -  immunoglobulin kappa variable 1d-12, IGLV1-51  -  immunoglobulin lambda variable 1-51, IGKV1-5  -  immunoglobulin kappa variable 1-5, IGLV1-47  -  immunoglobulin lambda variable 1-47, IGLV1-44  -  immunoglobulin lambda variable 1-44, IGLV1-40  -  immunoglobulin lambda variable 1-40, IGHV3-53  -  immunoglobulin heavy variable 3-53, IGLV2-23  -  immunoglobulin lambda variable 2-23, IGLV2-11  -  immunoglobulin lambda variable 2-11, IGLV2-14  -  immunoglobulin lambda variable 2-14, IGHV3-48  -  immunoglobulin heavy variable 3-48, IGLV2-8  -  immunoglobulin lambda variable 2-8, IGKV1-17  -  immunoglobulin kappa variable 1-17, IGHV4-34  -  immunoglobulin heavy variable 4-34, IGKV1-16  -  immunoglobulin kappa variable 1-16, IGKV1-12  -  immunoglobulin kappa variable 1-12, FCHO1  -  fch domain only 1, IGKV1-39  -  immunoglobulin kappa variable 1-39 (gene/pseudogene), IGLC7  -  immunoglobulin lambda constant 7, IGLV3-25  -  immunoglobulin lambda variable 3-25, IGKC  -  immunoglobulin kappa constant, CD207  -  cd207 molecule, langerin, IGHV4-59  -  immunoglobulin heavy variable 4-59, IGHV4-39  -  immunoglobulin heavy variable 4-39, IGLV3-1  -  immunoglobulin lambda variable 3-1, IGLC3  -  immunoglobulin lambda constant 3 (kern-oz+ marker), IGLC2  -  immunoglobulin lambda constant 2 (kern-oz- marker), IGLC6  -  immunoglobulin lambda constant 6 (kern+oz- marker, gene/pseudogene), IGLV3-19  -  immunoglobulin lambda variable 3-19, MAPK8IP2  -  mitogen-activated protein kinase 8 interacting protein 2, IGHA1  -  immunoglobulin heavy constant alpha 1, IGLV7-43  -  immunoglobulin lambda variable 7-43, IGLV6-57  -  immunoglobulin lambda variable 6-57, FOLR1  -  folate receptor 1 (adult), IGHA2  -  immunoglobulin heavy constant alpha 2 (a2m marker)]
GO:0042742	defense response to bacterium	4.00E-33	1.98E-30	9.09	13586	157	457	48	[IGHM  -  immunoglobulin heavy constant mu, IGHV6-1  -  immunoglobulin heavy variable 6-1, IGHV3-15  -  immunoglobulin heavy variable 3-15, IGKC  -  immunoglobulin kappa constant, IGHV3-11  -  immunoglobulin heavy variable 3-11 (gene/pseudogene), IGHV3-7  -  immunoglobulin heavy variable 3-7, IGHV4-59  -  immunoglobulin heavy variable 4-59, IGHV2-26  -  immunoglobulin heavy variable 2-26, IGHV4-61  -  immunoglobulin heavy variable 4-61, IGHV4-39  -  immunoglobulin heavy variable 4-39, IGHV2-5  -  immunoglobulin heavy variable 2-5, IGKV3-20  -  immunoglobulin kappa variable 3-20, IGHV5-51  -  immunoglobulin heavy variable 5-51, IGHV1-69  -  immunoglobulin heavy variable 1-69, GBP6  -  guanylate binding protein family, member 6, IGLC3  -  immunoglobulin lambda constant 3 (kern-oz+ marker), IGLC2  -  immunoglobulin lambda constant 2 (kern-oz- marker), IGHV3-33  -  immunoglobulin heavy variable 3-33, IGLC6  -  immunoglobulin lambda constant 6 (kern+oz- marker, gene/pseudogene), IGHV3-30  -  immunoglobulin heavy variable 3-30, IGHV3-23  -  immunoglobulin heavy variable 3-23, LTF  -  lactotransferrin, IGHV3-21  -  immunoglobulin heavy variable 3-21, IGHV3-20  -  immunoglobulin heavy variable 3-20, IGLL5  -  immunoglobulin lambda-like polypeptide 5, IGHV3-66  -  immunoglobulin heavy variable 3-66, IGHV3-49  -  immunoglobulin heavy variable 3-49, IGHV3-53  -  immunoglobulin heavy variable 3-53, LCN2  -  lipocalin 2, IGHV3-48  -  immunoglobulin heavy variable 3-48, CARD9  -  caspase recruitment domain family, member 9, IGHA1  -  immunoglobulin heavy constant alpha 1, IGHV4-34  -  immunoglobulin heavy variable 4-34, IGHV4-31  -  immunoglobulin heavy variable 4-31, IGHV4-4  -  immunoglobulin heavy variable 4-4, IGHV1-3  -  immunoglobulin heavy variable 1-3, IGHA2  -  immunoglobulin heavy constant alpha 2 (a2m marker), IGHV4-28  -  immunoglobulin heavy variable 4-28, IGHG2  -  immunoglobulin heavy constant gamma 2 (g2m marker), IGHG1  -  immunoglobulin heavy constant gamma 1 (g1m marker), RNASE7  -  ribonuclease, rnase a family, 7, CXCL6  -  chemokine (c-x-c motif) ligand 6, IGHV3-72  -  immunoglobulin heavy variable 3-72, IGHG4  -  immunoglobulin heavy constant gamma 4 (g4m marker), IGHV3-74  -  immunoglobulin heavy variable 3-74, IGHG3  -  immunoglobulin heavy constant gamma 3 (g3m marker), IGHV3-73  -  immunoglobulin heavy variable 3-73, IGLC7  -  immunoglobulin lambda constant 7]
GO:0038095	Fc-epsilon receptor signaling pathway	3.92E-32	1.88E-29	9.24	13586	148	457	46	[IGKV3D-20  -  immunoglobulin kappa variable 3d-20, IGLV3-25  -  immunoglobulin lambda variable 3-25, IGKV2-28  -  immunoglobulin kappa variable 2-28, IGKC  -  immunoglobulin kappa constant, IGHV3-11  -  immunoglobulin heavy variable 3-11 (gene/pseudogene), IGKV3D-11  -  immunoglobulin kappa variable 3d-11, IGHV3-7  -  immunoglobulin heavy variable 3-7, IGHV4-59  -  immunoglobulin heavy variable 4-59, IGHV4-39  -  immunoglobulin heavy variable 4-39, IGKV3-15  -  immunoglobulin kappa variable 3-15, IGHV2-5  -  immunoglobulin heavy variable 2-5, IGKV3-20  -  immunoglobulin kappa variable 3-20, IGKV2-30  -  immunoglobulin kappa variable 2-30, IGHV1-69  -  immunoglobulin heavy variable 1-69, IGLV3-1  -  immunoglobulin lambda variable 3-1, IGLC3  -  immunoglobulin lambda constant 3 (kern-oz+ marker), IGLC2  -  immunoglobulin lambda constant 2 (kern-oz- marker), IGHV3-33  -  immunoglobulin heavy variable 3-33, IGKV4-1  -  immunoglobulin kappa variable 4-1, IGKV1D-39  -  immunoglobulin kappa variable 1d-39, IGLC6  -  immunoglobulin lambda constant 6 (kern+oz- marker, gene/pseudogene), IGHV3-30  -  immunoglobulin heavy variable 3-30, IGKV2D-28  -  immunoglobulin kappa variable 2d-28, IGKV2D-30  -  immunoglobulin kappa variable 2d-30, IGHV3-23  -  immunoglobulin heavy variable 3-23, IGLV3-19  -  immunoglobulin lambda variable 3-19, IGKV1D-12  -  immunoglobulin kappa variable 1d-12, IGLV1-51  -  immunoglobulin lambda variable 1-51, IGKV1-5  -  immunoglobulin kappa variable 1-5, IGLV1-47  -  immunoglobulin lambda variable 1-47, IGLV1-44  -  immunoglobulin lambda variable 1-44, IGLV1-40  -  immunoglobulin lambda variable 1-40, IGHV3-53  -  immunoglobulin heavy variable 3-53, IGLV2-23  -  immunoglobulin lambda variable 2-23, IGLV2-11  -  immunoglobulin lambda variable 2-11, IGLV2-14  -  immunoglobulin lambda variable 2-14, IGHV3-48  -  immunoglobulin heavy variable 3-48, IGLV2-8  -  immunoglobulin lambda variable 2-8, IGKV1-17  -  immunoglobulin kappa variable 1-17, IGLV7-43  -  immunoglobulin lambda variable 7-43, IGKV1-16  -  immunoglobulin kappa variable 1-16, IGHV4-34  -  immunoglobulin heavy variable 4-34, IGLV6-57  -  immunoglobulin lambda variable 6-57, IGKV1-12  -  immunoglobulin kappa variable 1-12, IGKV1-39  -  immunoglobulin kappa variable 1-39 (gene/pseudogene), IGLC7  -  immunoglobulin lambda constant 7]
GO:0050900	leukocyte migration	5.99E-32	2.78E-29	6.57	13586	267	457	59	[IGKV3D-20  -  immunoglobulin kappa variable 3d-20, IGKV2-28  -  immunoglobulin kappa variable 2-28, IGHV3-11  -  immunoglobulin heavy variable 3-11 (gene/pseudogene), IGHV3-7  -  immunoglobulin heavy variable 3-7, IGKV3D-11  -  immunoglobulin kappa variable 3d-11, IGHV2-5  -  immunoglobulin heavy variable 2-5, IGKV3-15  -  immunoglobulin kappa variable 3-15, IGKV3-20  -  immunoglobulin kappa variable 3-20, IGKV2-30  -  immunoglobulin kappa variable 2-30, IGHV1-69  -  immunoglobulin heavy variable 1-69, IGHV3-33  -  immunoglobulin heavy variable 3-33, IGKV4-1  -  immunoglobulin kappa variable 4-1, IGKV1D-39  -  immunoglobulin kappa variable 1d-39, CEACAM6  -  carcinoembryonic antigen-related cell adhesion molecule 6 (non-specific cross reacting antigen), IGHV3-30  -  immunoglobulin heavy variable 3-30, IGKV2D-28  -  immunoglobulin kappa variable 2d-28, IGKV2D-30  -  immunoglobulin kappa variable 2d-30, IGHV3-23  -  immunoglobulin heavy variable 3-23, IGKV1D-12  -  immunoglobulin kappa variable 1d-12, IGLV1-51  -  immunoglobulin lambda variable 1-51, IGKV1-5  -  immunoglobulin kappa variable 1-5, IGLV1-47  -  immunoglobulin lambda variable 1-47, IGLV1-44  -  immunoglobulin lambda variable 1-44, IGLV1-40  -  immunoglobulin lambda variable 1-40, IGHV3-53  -  immunoglobulin heavy variable 3-53, IGLV2-23  -  immunoglobulin lambda variable 2-23, IGLV2-11  -  immunoglobulin lambda variable 2-11, IGLV2-14  -  immunoglobulin lambda variable 2-14, IGHV3-48  -  immunoglobulin heavy variable 3-48, IGLV2-8  -  immunoglobulin lambda variable 2-8, IGKV1-17  -  immunoglobulin kappa variable 1-17, IGKV1-16  -  immunoglobulin kappa variable 1-16, IGHV4-34  -  immunoglobulin heavy variable 4-34, SDC1  -  syndecan 1, IGKV1-12  -  immunoglobulin kappa variable 1-12, CXCL5  -  chemokine (c-x-c motif) ligand 5, IGKV1-39  -  immunoglobulin kappa variable 1-39 (gene/pseudogene), CXCL6  -  chemokine (c-x-c motif) ligand 6, IGLC7  -  immunoglobulin lambda constant 7, IGHM  -  immunoglobulin heavy constant mu, IGLV3-25  -  immunoglobulin lambda variable 3-25, CXCL17  -  chemokine (c-x-c motif) ligand 17, IGKC  -  immunoglobulin kappa constant, IGHV4-59  -  immunoglobulin heavy variable 4-59, IGHV4-39  -  immunoglobulin heavy variable 4-39, CCR2  -  chemokine (c-c motif) receptor 2, IGLV3-1  -  immunoglobulin lambda variable 3-1, WDR1  -  wd repeat domain 1, IGLC3  -  immunoglobulin lambda constant 3 (kern-oz+ marker), IGLC2  -  immunoglobulin lambda constant 2 (kern-oz- marker), IGLC6  -  immunoglobulin lambda constant 6 (kern+oz- marker, gene/pseudogene), IGLV3-19  -  immunoglobulin lambda variable 3-19, ARHGEF5  -  rho guanine nucleotide exchange factor (gef) 5, IGHA1  -  immunoglobulin heavy constant alpha 1, EDN3  -  endothelin 3, IGLV7-43  -  immunoglobulin lambda variable 7-43, EDN2  -  endothelin 2, IGLV6-57  -  immunoglobulin lambda variable 6-57, IGHA2  -  immunoglobulin heavy constant alpha 2 (a2m marker)]
GO:0050864	regulation of B cell activation	2.03E-31	9.14E-29	9.23	13586	145	457	45	[IGHM  -  immunoglobulin heavy constant mu, IGHV6-1  -  immunoglobulin heavy variable 6-1, IGHV3-15  -  immunoglobulin heavy variable 3-15, IGKC  -  immunoglobulin kappa constant, IGHV3-11  -  immunoglobulin heavy variable 3-11 (gene/pseudogene), IGHV3-7  -  immunoglobulin heavy variable 3-7, IGHV4-59  -  immunoglobulin heavy variable 4-59, IGHV2-26  -  immunoglobulin heavy variable 2-26, IGHV4-61  -  immunoglobulin heavy variable 4-61, IGHV4-39  -  immunoglobulin heavy variable 4-39, IGHV2-5  -  immunoglobulin heavy variable 2-5, HMGB3  -  high mobility group box 3, IGHV5-51  -  immunoglobulin heavy variable 5-51, IGHV1-69  -  immunoglobulin heavy variable 1-69, IGLC3  -  immunoglobulin lambda constant 3 (kern-oz+ marker), IGLC2  -  immunoglobulin lambda constant 2 (kern-oz- marker), MZB1  -  marginal zone b and b1 cell-specific protein, IGHV3-33  -  immunoglobulin heavy variable 3-33, IGLC6  -  immunoglobulin lambda constant 6 (kern+oz- marker, gene/pseudogene), IGHV3-30  -  immunoglobulin heavy variable 3-30, TNFRSF13B  -  tumor necrosis factor receptor superfamily, member 13b, IGHV3-23  -  immunoglobulin heavy variable 3-23, IGHV3-21  -  immunoglobulin heavy variable 3-21, IGHV3-20  -  immunoglobulin heavy variable 3-20, SFRP1  -  secreted frizzled-related protein 1, IGLL5  -  immunoglobulin lambda-like polypeptide 5, IGHV3-66  -  immunoglobulin heavy variable 3-66, IGHV3-49  -  immunoglobulin heavy variable 3-49, IGHV3-53  -  immunoglobulin heavy variable 3-53, IGHV3-48  -  immunoglobulin heavy variable 3-48, IGHA1  -  immunoglobulin heavy constant alpha 1, IGHV4-34  -  immunoglobulin heavy variable 4-34, IGHV4-31  -  immunoglobulin heavy variable 4-31, IGHV4-4  -  immunoglobulin heavy variable 4-4, IGHV1-3  -  immunoglobulin heavy variable 1-3, IGHA2  -  immunoglobulin heavy constant alpha 2 (a2m marker), IGHV4-28  -  immunoglobulin heavy variable 4-28, IGHG2  -  immunoglobulin heavy constant gamma 2 (g2m marker), IGHG1  -  immunoglobulin heavy constant gamma 1 (g1m marker), IGHV3-72  -  immunoglobulin heavy variable 3-72, IGHG4  -  immunoglobulin heavy constant gamma 4 (g4m marker), IGHV3-74  -  immunoglobulin heavy variable 3-74, IGHG3  -  immunoglobulin heavy constant gamma 3 (g3m marker), IGHV3-73  -  immunoglobulin heavy variable 3-73, IGLC7  -  immunoglobulin lambda constant 7]
GO:0038093	Fc receptor signaling pathway	3.88E-31	1.69E-28	7.47	13586	207	457	52	[IGKV3D-20  -  immunoglobulin kappa variable 3d-20, IGKV2-28  -  immunoglobulin kappa variable 2-28, IGHV3-11  -  immunoglobulin heavy variable 3-11 (gene/pseudogene), IGKV3D-11  -  immunoglobulin kappa variable 3d-11, IGHV3-7  -  immunoglobulin heavy variable 3-7, IGHV2-5  -  immunoglobulin heavy variable 2-5, IGKV3-15  -  immunoglobulin kappa variable 3-15, IGKV3-20  -  immunoglobulin kappa variable 3-20, IGKV2-30  -  immunoglobulin kappa variable 2-30, IGHV1-69  -  immunoglobulin heavy variable 1-69, IGHV3-33  -  immunoglobulin heavy variable 3-33, IGKV4-1  -  immunoglobulin kappa variable 4-1, IGKV1D-39  -  immunoglobulin kappa variable 1d-39, IGHV3-30  -  immunoglobulin heavy variable 3-30, IGKV2D-28  -  immunoglobulin kappa variable 2d-28, IGKV2D-30  -  immunoglobulin kappa variable 2d-30, IGHV3-23  -  immunoglobulin heavy variable 3-23, IGKV1D-12  -  immunoglobulin kappa variable 1d-12, IGLV1-51  -  immunoglobulin lambda variable 1-51, IGKV1-5  -  immunoglobulin kappa variable 1-5, IGLV1-47  -  immunoglobulin lambda variable 1-47, IGLV1-44  -  immunoglobulin lambda variable 1-44, IGLV1-40  -  immunoglobulin lambda variable 1-40, IGHV3-53  -  immunoglobulin heavy variable 3-53, IGLV2-23  -  immunoglobulin lambda variable 2-23, IGLV2-11  -  immunoglobulin lambda variable 2-11, IGLV2-14  -  immunoglobulin lambda variable 2-14, IGHV3-48  -  immunoglobulin heavy variable 3-48, IGLV2-8  -  immunoglobulin lambda variable 2-8, IGKV1-17  -  immunoglobulin kappa variable 1-17, IGKV1-16  -  immunoglobulin kappa variable 1-16, IGHV4-34  -  immunoglobulin heavy variable 4-34, IGKV1-12  -  immunoglobulin kappa variable 1-12, IGKV1-39  -  immunoglobulin kappa variable 1-39 (gene/pseudogene), IGLC7  -  immunoglobulin lambda constant 7, IGLV3-25  -  immunoglobulin lambda variable 3-25, IGKC  -  immunoglobulin kappa constant, IGHV4-59  -  immunoglobulin heavy variable 4-59, IGHV4-39  -  immunoglobulin heavy variable 4-39, IGLV3-1  -  immunoglobulin lambda variable 3-1, IGLC3  -  immunoglobulin lambda constant 3 (kern-oz+ marker), IGLC2  -  immunoglobulin lambda constant 2 (kern-oz- marker), IGLC6  -  immunoglobulin lambda constant 6 (kern+oz- marker, gene/pseudogene), IGLV3-19  -  immunoglobulin lambda variable 3-19, IGLV7-43  -  immunoglobulin lambda variable 7-43, IGLV6-57  -  immunoglobulin lambda variable 6-57, WIPF3  -  was/wasl interacting protein family, member 3, IGHG2  -  immunoglobulin heavy constant gamma 2 (g2m marker), IGHG1  -  immunoglobulin heavy constant gamma 1 (g1m marker), PIGR  -  polymeric immunoglobulin receptor, IGHG4  -  immunoglobulin heavy constant gamma 4 (g4m marker), IGHG3  -  immunoglobulin heavy constant gamma 3 (g3m marker)]
GO:0008037	cell recognition	3.97E-30	1.69E-27	8.96	13586	146	457	44	[IGHM  -  immunoglobulin heavy constant mu, IGHV6-1  -  immunoglobulin heavy variable 6-1, IGHV3-15  -  immunoglobulin heavy variable 3-15, IGKC  -  immunoglobulin kappa constant, IGHV3-11  -  immunoglobulin heavy variable 3-11 (gene/pseudogene), IGHV3-7  -  immunoglobulin heavy variable 3-7, IGHV4-59  -  immunoglobulin heavy variable 4-59, IGHV2-26  -  immunoglobulin heavy variable 2-26, IGHV4-61  -  immunoglobulin heavy variable 4-61, IGHV4-39  -  immunoglobulin heavy variable 4-39, IGHV2-5  -  immunoglobulin heavy variable 2-5, DSCAM  -  down syndrome cell adhesion molecule, IGHV5-51  -  immunoglobulin heavy variable 5-51, IGHV1-69  -  immunoglobulin heavy variable 1-69, IGLC3  -  immunoglobulin lambda constant 3 (kern-oz+ marker), IGLC2  -  immunoglobulin lambda constant 2 (kern-oz- marker), IGHV3-33  -  immunoglobulin heavy variable 3-33, IGLC6  -  immunoglobulin lambda constant 6 (kern+oz- marker, gene/pseudogene), IGHV3-30  -  immunoglobulin heavy variable 3-30, IGHV3-23  -  immunoglobulin heavy variable 3-23, IGHV3-21  -  immunoglobulin heavy variable 3-21, IGHV3-20  -  immunoglobulin heavy variable 3-20, IGLL5  -  immunoglobulin lambda-like polypeptide 5, IGHV3-66  -  immunoglobulin heavy variable 3-66, IGHV3-49  -  immunoglobulin heavy variable 3-49, EPHB1  -  eph receptor b1, IGHV3-53  -  immunoglobulin heavy variable 3-53, IGHV3-48  -  immunoglobulin heavy variable 3-48, IGHA1  -  immunoglobulin heavy constant alpha 1, FUT3  -  fucosyltransferase 3 (galactoside 3(4)-l-fucosyltransferase, lewis blood group), IGHV4-34  -  immunoglobulin heavy variable 4-34, IGHV4-31  -  immunoglobulin heavy variable 4-31, IGHV4-4  -  immunoglobulin heavy variable 4-4, IGHV1-3  -  immunoglobulin heavy variable 1-3, IGHA2  -  immunoglobulin heavy constant alpha 2 (a2m marker), IGHV4-28  -  immunoglobulin heavy variable 4-28, IGHG2  -  immunoglobulin heavy constant gamma 2 (g2m marker), IGHG1  -  immunoglobulin heavy constant gamma 1 (g1m marker), IGHV3-72  -  immunoglobulin heavy variable 3-72, IGHG4  -  immunoglobulin heavy constant gamma 4 (g4m marker), IGHV3-74  -  immunoglobulin heavy variable 3-74, IGHG3  -  immunoglobulin heavy constant gamma 3 (g3m marker), IGHV3-73  -  immunoglobulin heavy variable 3-73, IGLC7  -  immunoglobulin lambda constant 7]
GO:0050778	positive regulation of immune response	2.00E-29	8.26E-27	3.99	13586	640	457	86	[IGKV3D-20  -  immunoglobulin kappa variable 3d-20, IGKV2-28  -  immunoglobulin kappa variable 2-28, IGHV3-15  -  immunoglobulin heavy variable 3-15, IGHV3-11  -  immunoglobulin heavy variable 3-11 (gene/pseudogene), IGHV3-7  -  immunoglobulin heavy variable 3-7, IGKV3D-11  -  immunoglobulin kappa variable 3d-11, IGHV2-26  -  immunoglobulin heavy variable 2-26, HMGB3  -  high mobility group box 3, IGKV3-15  -  immunoglobulin kappa variable 3-15, IGHV2-5  -  immunoglobulin heavy variable 2-5, IGKV3-20  -  immunoglobulin kappa variable 3-20, IGKV2-30  -  immunoglobulin kappa variable 2-30, KLK7  -  kallikrein-related peptidase 7, IGHV1-69  -  immunoglobulin heavy variable 1-69, IGKV4-1  -  immunoglobulin kappa variable 4-1, IGHV3-33  -  immunoglobulin heavy variable 3-33, IGKV1D-39  -  immunoglobulin kappa variable 1d-39, TANK  -  traf family member-associated nfkb activator, IGHV3-30  -  immunoglobulin heavy variable 3-30, IGKV2D-28  -  immunoglobulin kappa variable 2d-28, KCNN4  -  potassium intermediate/small conductance calcium-activated channel, subfamily n, member 4, IGKV2D-30  -  immunoglobulin kappa variable 2d-30, CD79A  -  cd79a molecule, immunoglobulin-associated alpha, IGHV3-23  -  immunoglobulin heavy variable 3-23, IGKV1D-12  -  immunoglobulin kappa variable 1d-12, MUC16  -  mucin 16, cell surface associated, IGHV3-21  -  immunoglobulin heavy variable 3-21, IGHV3-20  -  immunoglobulin heavy variable 3-20, IGLV1-51  -  immunoglobulin lambda variable 1-51, IGKV1-5  -  immunoglobulin kappa variable 1-5, IGLV1-47  -  immunoglobulin lambda variable 1-47, IGHV3-66  -  immunoglobulin heavy variable 3-66, IGLV1-44  -  immunoglobulin lambda variable 1-44, IGLV1-40  -  immunoglobulin lambda variable 1-40, IGHV3-49  -  immunoglobulin heavy variable 3-49, IGHV3-53  -  immunoglobulin heavy variable 3-53, IGLV2-23  -  immunoglobulin lambda variable 2-23, IGLV2-11  -  immunoglobulin lambda variable 2-11, IGLV2-14  -  immunoglobulin lambda variable 2-14, CARD9  -  caspase recruitment domain family, member 9, IGHV3-48  -  immunoglobulin heavy variable 3-48, IGLV2-8  -  immunoglobulin lambda variable 2-8, IGKV1-17  -  immunoglobulin kappa variable 1-17, IGKV1-16  -  immunoglobulin kappa variable 1-16, IGHV4-34  -  immunoglobulin heavy variable 4-34, IGHV4-31  -  immunoglobulin heavy variable 4-31, IGKV1-12  -  immunoglobulin kappa variable 1-12, IGHV4-4  -  immunoglobulin heavy variable 4-4, IGHV4-28  -  immunoglobulin heavy variable 4-28, IGKV1-39  -  immunoglobulin kappa variable 1-39 (gene/pseudogene), IGHV3-72  -  immunoglobulin heavy variable 3-72, IGHV3-74  -  immunoglobulin heavy variable 3-74, C1orf106  -  chromosome 1 open reading frame 106, IGHV3-73  -  immunoglobulin heavy variable 3-73, IGLC7  -  immunoglobulin lambda constant 7, IGHM  -  immunoglobulin heavy constant mu, MUC5B  -  mucin 5b, oligomeric mucus/gel-forming, IGLV3-25  -  immunoglobulin lambda variable 3-25, IGHV6-1  -  immunoglobulin heavy variable 6-1, IGKC  -  immunoglobulin kappa constant, IGHV4-59  -  immunoglobulin heavy variable 4-59, IGHV4-61  -  immunoglobulin heavy variable 4-61, IGHV4-39  -  immunoglobulin heavy variable 4-39, IGHV5-51  -  immunoglobulin heavy variable 5-51, CCR2  -  chemokine (c-c motif) receptor 2, IGLV3-1  -  immunoglobulin lambda variable 3-1, IGLC3  -  immunoglobulin lambda constant 3 (kern-oz+ marker), IGLC2  -  immunoglobulin lambda constant 2 (kern-oz- marker), IGLC6  -  immunoglobulin lambda constant 6 (kern+oz- marker, gene/pseudogene), IGLV3-19  -  immunoglobulin lambda variable 3-19, LTF  -  lactotransferrin, TLR10  -  toll-like receptor 10, IGLL5  -  immunoglobulin lambda-like polypeptide 5, IGHA1  -  immunoglobulin heavy constant alpha 1, C3  -  complement component 3, IGLV7-43  -  immunoglobulin lambda variable 7-43, IGLV6-57  -  immunoglobulin lambda variable 6-57, ADORA2B  -  adenosine a2b receptor, KLK5  -  kallikrein-related peptidase 5, IGHV1-3  -  immunoglobulin heavy variable 1-3, IGHA2  -  immunoglobulin heavy constant alpha 2 (a2m marker), IGHG2  -  immunoglobulin heavy constant gamma 2 (g2m marker), WIPF3  -  was/wasl interacting protein family, member 3, IGHG1  -  immunoglobulin heavy constant gamma 1 (g1m marker), IGHG4  -  immunoglobulin heavy constant gamma 4 (g4m marker), IGHG3  -  immunoglobulin heavy constant gamma 3 (g3m marker)]
GO:0002376	immune system process	1.06E-27	4.27E-25	2.51	13586	1716	457	145	[IGKV3D-15  -  immunoglobulin kappa variable 3d-15 (gene/pseudogene), IGKV3D-20  -  immunoglobulin kappa variable 3d-20, TCN1  -  transcobalamin i (vitamin b12 binding protein, r binder family), APOBEC3B  -  apolipoprotein b mrna editing enzyme, catalytic polypeptide-like 3b, IGKV3D-7  -  immunoglobulin kappa variable 3d-7, IGKV3D-11  -  immunoglobulin kappa variable 3d-11, DDOST  -  dolichyl-diphosphooligosaccharide--protein glycosyltransferase subunit (non-catalytic), CALML5  -  calmodulin-like 5, IGKV1D-39  -  immunoglobulin kappa variable 1d-39, CEACAM6  -  carcinoembryonic antigen-related cell adhesion molecule 6 (non-specific cross reacting antigen), IGKV2D-29  -  immunoglobulin kappa variable 2d-29, IGKV2D-28  -  immunoglobulin kappa variable 2d-28, IGKV2D-30  -  immunoglobulin kappa variable 2d-30, CD79A  -  cd79a molecule, immunoglobulin-associated alpha, IGLV1-51  -  immunoglobulin lambda variable 1-51, IGKV1-5  -  immunoglobulin kappa variable 1-5, IGLV1-47  -  immunoglobulin lambda variable 1-47, IGLV1-44  -  immunoglobulin lambda variable 1-44, MME  -  membrane metallo-endopeptidase, IGLV1-40  -  immunoglobulin lambda variable 1-40, IGLV2-18  -  immunoglobulin lambda variable 2-18, IGLV2-23  -  immunoglobulin lambda variable 2-23, IGLV2-11  -  immunoglobulin lambda variable 2-11, PADI2  -  peptidyl arginine deiminase, type ii, IGLV2-14  -  immunoglobulin lambda variable 2-14, IGLV2-8  -  immunoglobulin lambda variable 2-8, SDC1  -  syndecan 1, BPIFB2  -  bpi fold containing family b, member 2, CXCL5  -  chemokine (c-x-c motif) ligand 5, CXCL6  -  chemokine (c-x-c motif) ligand 6, IGLC7  -  immunoglobulin lambda constant 7, MUC5B  -  mucin 5b, oligomeric mucus/gel-forming, IGLV3-25  -  immunoglobulin lambda variable 3-25, IGLV4-60  -  immunoglobulin lambda variable 4-60, IL17B  -  interleukin 17b, IGLV4-69  -  immunoglobulin lambda variable 4-69, NTRK1  -  neurotrophic tyrosine kinase, receptor, type 1, IGLV5-45  -  immunoglobulin lambda variable 5-45, CCR2  -  chemokine (c-c motif) receptor 2, IGLV3-1  -  immunoglobulin lambda variable 3-1, FZD7  -  frizzled family receptor 7, IGLV3-10  -  immunoglobulin lambda variable 3-10, CNN2  -  calponin 2, IGLV3-19  -  immunoglobulin lambda variable 3-19, KRT16  -  keratin 16, TLR10  -  toll-like receptor 10, TRIM29  -  tripartite motif containing 29, IGLL5  -  immunoglobulin lambda-like polypeptide 5, RORC  -  rar-related orphan receptor c, POU2AF1  -  pou class 2 associating factor 1, LCN2  -  lipocalin 2, TCF7  -  transcription factor 7 (t-cell specific, hmg-box), EDN3  -  endothelin 3, C3  -  complement component 3, EDN2  -  endothelin 2, IGLV7-43  -  immunoglobulin lambda variable 7-43, IGLV6-57  -  immunoglobulin lambda variable 6-57, KIF23  -  kinesin family member 23, IGHV1-3  -  immunoglobulin heavy variable 1-3, IGLV10-54  -  immunoglobulin lambda variable 10-54, RNASE7  -  ribonuclease, rnase a family, 7, OLFM4  -  olfactomedin 4, IGKV2-24  -  immunoglobulin kappa variable 2-24, IGKV2-28  -  immunoglobulin kappa variable 2-28, IGHV3-15  -  immunoglobulin heavy variable 3-15, IGHV3-11  -  immunoglobulin heavy variable 3-11 (gene/pseudogene), IGHV3-7  -  immunoglobulin heavy variable 3-7, IGHV2-26  -  immunoglobulin heavy variable 2-26, IGKV3-15  -  immunoglobulin kappa variable 3-15, IGHV2-5  -  immunoglobulin heavy variable 2-5, HMGB3  -  high mobility group box 3, IGKV3-20  -  immunoglobulin kappa variable 3-20, IGKV2-30  -  immunoglobulin kappa variable 2-30, IGHV1-69  -  immunoglobulin heavy variable 1-69, IGKV6-21  -  immunoglobulin kappa variable 6-21 (non-functional), GBP6  -  guanylate binding protein family, member 6, IGKV1D-8  -  immunoglobulin kappa variable 1d-8, PYGB  -  phosphorylase, glycogen; brain, IGKV4-1  -  immunoglobulin kappa variable 4-1, IGHV3-33  -  immunoglobulin heavy variable 3-33, TANK  -  traf family member-associated nfkb activator, IGHV3-30  -  immunoglobulin heavy variable 3-30, KCNN4  -  potassium intermediate/small conductance calcium-activated channel, subfamily n, member 4, IGKV1D-13  -  immunoglobulin kappa variable 1d-13, IGHV3-23  -  immunoglobulin heavy variable 3-23, IGKV1D-12  -  immunoglobulin kappa variable 1d-12, IGKV1D-17  -  immunoglobulin kappa variable 1d-17, IGHV3-21  -  immunoglobulin heavy variable 3-21, MUC16  -  mucin 16, cell surface associated, IGHV3-20  -  immunoglobulin heavy variable 3-20, IGHV3-66  -  immunoglobulin heavy variable 3-66, IGHV3-49  -  immunoglobulin heavy variable 3-49, IGHV3-53  -  immunoglobulin heavy variable 3-53, IGKJ1  -  immunoglobulin kappa joining 1, IGHV3-48  -  immunoglobulin heavy variable 3-48, CTSV  -  cathepsin v, CARD9  -  caspase recruitment domain family, member 9, IGKV1-17  -  immunoglobulin kappa variable 1-17, IGKV1-16  -  immunoglobulin kappa variable 1-16, IGHV4-34  -  immunoglobulin heavy variable 4-34, IGKV1-13  -  immunoglobulin kappa variable 1-13 (gene/pseudogene), IGHV4-31  -  immunoglobulin heavy variable 4-31, IGKV1-12  -  immunoglobulin kappa variable 1-12, IGHV4-4  -  immunoglobulin heavy variable 4-4, IGKV1-9  -  immunoglobulin kappa variable 1-9, IGKV1-8  -  immunoglobulin kappa variable 1-8, IGKV1-6  -  immunoglobulin kappa variable 1-6, IGHV4-28  -  immunoglobulin heavy variable 4-28, IGKV1-39  -  immunoglobulin kappa variable 1-39 (gene/pseudogene), IGHV3-72  -  immunoglobulin heavy variable 3-72, C1orf106  -  chromosome 1 open reading frame 106, IGHV3-74  -  immunoglobulin heavy variable 3-74, IGKV1-27  -  immunoglobulin kappa variable 1-27, IGHV3-73  -  immunoglobulin heavy variable 3-73, CCL28  -  chemokine (c-c motif) ligand 28, IGHM  -  immunoglobulin heavy constant mu, CXCL17  -  chemokine (c-x-c motif) ligand 17, IGHV6-1  -  immunoglobulin heavy variable 6-1, IGKC  -  immunoglobulin kappa constant, CD207  -  cd207 molecule, langerin, IGHV4-59  -  immunoglobulin heavy variable 4-59, IGHV4-61  -  immunoglobulin heavy variable 4-61, CMTM7  -  cklf-like marvel transmembrane domain containing 7, IGHV4-39  -  immunoglobulin heavy variable 4-39, IGHV5-51  -  immunoglobulin heavy variable 5-51, CEACAM20  -  carcinoembryonic antigen-related cell adhesion molecule 20, WDR1  -  wd repeat domain 1, IGLC3  -  immunoglobulin lambda constant 3 (kern-oz+ marker), IGLC2  -  immunoglobulin lambda constant 2 (kern-oz- marker), CD180  -  cd180 molecule, IGLC6  -  immunoglobulin lambda constant 6 (kern+oz- marker, gene/pseudogene), TNFRSF13B  -  tumor necrosis factor receptor superfamily, member 13b, LTF  -  lactotransferrin, ARHGEF5  -  rho guanine nucleotide exchange factor (gef) 5, TNFRSF17  -  tumor necrosis factor receptor superfamily, member 17, IGHA1  -  immunoglobulin heavy constant alpha 1, GLIPR1  -  gli pathogenesis-related 1, IGHA2  -  immunoglobulin heavy constant alpha 2 (a2m marker), SIGLEC10  -  sialic acid binding ig-like lectin 10, WIPF3  -  was/wasl interacting protein family, member 3, IGHG2  -  immunoglobulin heavy constant gamma 2 (g2m marker), IGHG1  -  immunoglobulin heavy constant gamma 1 (g1m marker), PIGR  -  polymeric immunoglobulin receptor, IGHG4  -  immunoglobulin heavy constant gamma 4 (g4m marker), IGHG3  -  immunoglobulin heavy constant gamma 3 (g3m marker)]
GO:0009617	response to bacterium	1.04E-26	4.06E-24	6.43	13586	231	457	50	[IGHV3-15  -  immunoglobulin heavy variable 3-15, IGHV3-11  -  immunoglobulin heavy variable 3-11 (gene/pseudogene), IGHV3-7  -  immunoglobulin heavy variable 3-7, IGHV2-26  -  immunoglobulin heavy variable 2-26, IGHV2-5  -  immunoglobulin heavy variable 2-5, IGKV3-20  -  immunoglobulin kappa variable 3-20, IGHV1-69  -  immunoglobulin heavy variable 1-69, GBP6  -  guanylate binding protein family, member 6, IGHV3-33  -  immunoglobulin heavy variable 3-33, IGHV3-30  -  immunoglobulin heavy variable 3-30, IGHV3-23  -  immunoglobulin heavy variable 3-23, IGHV3-21  -  immunoglobulin heavy variable 3-21, IGHV3-20  -  immunoglobulin heavy variable 3-20, IGHV3-66  -  immunoglobulin heavy variable 3-66, IGHV3-49  -  immunoglobulin heavy variable 3-49, IGHV3-53  -  immunoglobulin heavy variable 3-53, IGHV3-48  -  immunoglobulin heavy variable 3-48, CARD9  -  caspase recruitment domain family, member 9, IGHV4-34  -  immunoglobulin heavy variable 4-34, IGHV4-31  -  immunoglobulin heavy variable 4-31, IGHV4-4  -  immunoglobulin heavy variable 4-4, IGHV4-28  -  immunoglobulin heavy variable 4-28, CXCL6  -  chemokine (c-x-c motif) ligand 6, IGHV3-72  -  immunoglobulin heavy variable 3-72, IGHV3-74  -  immunoglobulin heavy variable 3-74, IGHV3-73  -  immunoglobulin heavy variable 3-73, IGLC7  -  immunoglobulin lambda constant 7, IGHM  -  immunoglobulin heavy constant mu, IGHV6-1  -  immunoglobulin heavy variable 6-1, IGKC  -  immunoglobulin kappa constant, IGHV4-59  -  immunoglobulin heavy variable 4-59, IGHV4-61  -  immunoglobulin heavy variable 4-61, IGHV4-39  -  immunoglobulin heavy variable 4-39, IGHV5-51  -  immunoglobulin heavy variable 5-51, CEACAM20  -  carcinoembryonic antigen-related cell adhesion molecule 20, IGLC3  -  immunoglobulin lambda constant 3 (kern-oz+ marker), IGLC2  -  immunoglobulin lambda constant 2 (kern-oz- marker), IGLC6  -  immunoglobulin lambda constant 6 (kern+oz- marker, gene/pseudogene), LTF  -  lactotransferrin, IGLL5  -  immunoglobulin lambda-like polypeptide 5, LCN2  -  lipocalin 2, IGHA1  -  immunoglobulin heavy constant alpha 1, C3  -  complement component 3, IGHV1-3  -  immunoglobulin heavy variable 1-3, IGHA2  -  immunoglobulin heavy constant alpha 2 (a2m marker), IGHG2  -  immunoglobulin heavy constant gamma 2 (g2m marker), IGHG1  -  immunoglobulin heavy constant gamma 1 (g1m marker), RNASE7  -  ribonuclease, rnase a family, 7, IGHG4  -  immunoglobulin heavy constant gamma 4 (g4m marker), IGHG3  -  immunoglobulin heavy constant gamma 3 (g3m marker)]
GO:0002252	immune effector process	1.05E-24	4.01E-22	3.28	13586	825	457	91	[IGKV3D-20  -  immunoglobulin kappa variable 3d-20, TCN1  -  transcobalamin i (vitamin b12 binding protein, r binder family), IGKV2-28  -  immunoglobulin kappa variable 2-28, IGHV3-15  -  immunoglobulin heavy variable 3-15, APOBEC3B  -  apolipoprotein b mrna editing enzyme, catalytic polypeptide-like 3b, IGHV3-11  -  immunoglobulin heavy variable 3-11 (gene/pseudogene), IGHV3-7  -  immunoglobulin heavy variable 3-7, IGKV3D-11  -  immunoglobulin kappa variable 3d-11, DDOST  -  dolichyl-diphosphooligosaccharide--protein glycosyltransferase subunit (non-catalytic), IGHV2-26  -  immunoglobulin heavy variable 2-26, IGKV3-15  -  immunoglobulin kappa variable 3-15, IGHV2-5  -  immunoglobulin heavy variable 2-5, IGKV3-20  -  immunoglobulin kappa variable 3-20, IGKV2-30  -  immunoglobulin kappa variable 2-30, IGHV1-69  -  immunoglobulin heavy variable 1-69, CALML5  -  calmodulin-like 5, PYGB  -  phosphorylase, glycogen; brain, IGKV4-1  -  immunoglobulin kappa variable 4-1, IGHV3-33  -  immunoglobulin heavy variable 3-33, IGKV1D-39  -  immunoglobulin kappa variable 1d-39, CEACAM6  -  carcinoembryonic antigen-related cell adhesion molecule 6 (non-specific cross reacting antigen), IGHV3-30  -  immunoglobulin heavy variable 3-30, IGKV2D-28  -  immunoglobulin kappa variable 2d-28, IGKV2D-30  -  immunoglobulin kappa variable 2d-30, IGHV3-23  -  immunoglobulin heavy variable 3-23, IGKV1D-12  -  immunoglobulin kappa variable 1d-12, IGHV3-21  -  immunoglobulin heavy variable 3-21, IGHV3-20  -  immunoglobulin heavy variable 3-20, IGLV1-51  -  immunoglobulin lambda variable 1-51, IGKV1-5  -  immunoglobulin kappa variable 1-5, IGLV1-47  -  immunoglobulin lambda variable 1-47, IGHV3-66  -  immunoglobulin heavy variable 3-66, IGLV1-44  -  immunoglobulin lambda variable 1-44, MME  -  membrane metallo-endopeptidase, IGLV1-40  -  immunoglobulin lambda variable 1-40, IGHV3-49  -  immunoglobulin heavy variable 3-49, IGHV3-53  -  immunoglobulin heavy variable 3-53, IGLV2-23  -  immunoglobulin lambda variable 2-23, IGLV2-11  -  immunoglobulin lambda variable 2-11, IGLV2-14  -  immunoglobulin lambda variable 2-14, PADI2  -  peptidyl arginine deiminase, type ii, CARD9  -  caspase recruitment domain family, member 9, IGHV3-48  -  immunoglobulin heavy variable 3-48, IGLV2-8  -  immunoglobulin lambda variable 2-8, IGKV1-17  -  immunoglobulin kappa variable 1-17, IGKV1-16  -  immunoglobulin kappa variable 1-16, IGHV4-34  -  immunoglobulin heavy variable 4-34, IGHV4-31  -  immunoglobulin heavy variable 4-31, IGKV1-12  -  immunoglobulin kappa variable 1-12, IGHV4-4  -  immunoglobulin heavy variable 4-4, IGHV4-28  -  immunoglobulin heavy variable 4-28, IGKV1-39  -  immunoglobulin kappa variable 1-39 (gene/pseudogene), IGHV3-72  -  immunoglobulin heavy variable 3-72, IGHV3-74  -  immunoglobulin heavy variable 3-74, IGHV3-73  -  immunoglobulin heavy variable 3-73, IGLC7  -  immunoglobulin lambda constant 7, IGHM  -  immunoglobulin heavy constant mu, IGLV3-25  -  immunoglobulin lambda variable 3-25, IGHV6-1  -  immunoglobulin heavy variable 6-1, IGKC  -  immunoglobulin kappa constant, CD207  -  cd207 molecule, langerin, IGHV4-59  -  immunoglobulin heavy variable 4-59, IGHV4-61  -  immunoglobulin heavy variable 4-61, IGHV4-39  -  immunoglobulin heavy variable 4-39, IGHV5-51  -  immunoglobulin heavy variable 5-51, IGLV3-1  -  immunoglobulin lambda variable 3-1, WDR1  -  wd repeat domain 1, IGLC3  -  immunoglobulin lambda constant 3 (kern-oz+ marker), IGLC2  -  immunoglobulin lambda constant 2 (kern-oz- marker), CD180  -  cd180 molecule, CNN2  -  calponin 2, IGLC6  -  immunoglobulin lambda constant 6 (kern+oz- marker, gene/pseudogene), IGLV3-19  -  immunoglobulin lambda variable 3-19, LTF  -  lactotransferrin, IGLL5  -  immunoglobulin lambda-like polypeptide 5, RORC  -  rar-related orphan receptor c, LCN2  -  lipocalin 2, IGHA1  -  immunoglobulin heavy constant alpha 1, C3  -  complement component 3, IGLV7-43  -  immunoglobulin lambda variable 7-43, GLIPR1  -  gli pathogenesis-related 1, IGLV6-57  -  immunoglobulin lambda variable 6-57, IGHV1-3  -  immunoglobulin heavy variable 1-3, IGHA2  -  immunoglobulin heavy constant alpha 2 (a2m marker), WIPF3  -  was/wasl interacting protein family, member 3, IGHG2  -  immunoglobulin heavy constant gamma 2 (g2m marker), IGHG1  -  immunoglobulin heavy constant gamma 1 (g1m marker), PIGR  -  polymeric immunoglobulin receptor, IGHG4  -  immunoglobulin heavy constant gamma 4 (g4m marker), OLFM4  -  olfactomedin 4, IGHG3  -  immunoglobulin heavy constant gamma 3 (g3m marker)]
GO:0050727	regulation of inflammatory response	2.56E-24	9.49E-22	4.88	13586	353	457	58	[IGKV3D-20  -  immunoglobulin kappa variable 3d-20, IGKV2-28  -  immunoglobulin kappa variable 2-28, IGHV3-11  -  immunoglobulin heavy variable 3-11 (gene/pseudogene), IGHV3-7  -  immunoglobulin heavy variable 3-7, IGKV3D-11  -  immunoglobulin kappa variable 3d-11, IGHV2-5  -  immunoglobulin heavy variable 2-5, IGKV3-15  -  immunoglobulin kappa variable 3-15, IGKV3-20  -  immunoglobulin kappa variable 3-20, IGKV2-30  -  immunoglobulin kappa variable 2-30, IGHV1-69  -  immunoglobulin heavy variable 1-69, IGHV3-33  -  immunoglobulin heavy variable 3-33, IGKV4-1  -  immunoglobulin kappa variable 4-1, IGKV1D-39  -  immunoglobulin kappa variable 1d-39, IGHV3-30  -  immunoglobulin heavy variable 3-30, IGKV2D-28  -  immunoglobulin kappa variable 2d-28, IGKV2D-30  -  immunoglobulin kappa variable 2d-30, IGHV3-23  -  immunoglobulin heavy variable 3-23, IGKV1D-12  -  immunoglobulin kappa variable 1d-12, IGLV1-51  -  immunoglobulin lambda variable 1-51, IGKV1-5  -  immunoglobulin kappa variable 1-5, IGLV1-47  -  immunoglobulin lambda variable 1-47, IGLV1-44  -  immunoglobulin lambda variable 1-44, IGLV1-40  -  immunoglobulin lambda variable 1-40, IGHV3-53  -  immunoglobulin heavy variable 3-53, IGLV2-23  -  immunoglobulin lambda variable 2-23, IGLV2-11  -  immunoglobulin lambda variable 2-11, IGLV2-14  -  immunoglobulin lambda variable 2-14, IGHV3-48  -  immunoglobulin heavy variable 3-48, IGLV2-8  -  immunoglobulin lambda variable 2-8, IGKV1-17  -  immunoglobulin kappa variable 1-17, IGHV4-34  -  immunoglobulin heavy variable 4-34, IGKV1-16  -  immunoglobulin kappa variable 1-16, IGKV1-12  -  immunoglobulin kappa variable 1-12, IGKV1-39  -  immunoglobulin kappa variable 1-39 (gene/pseudogene), IGLC7  -  immunoglobulin lambda constant 7, IGLV3-25  -  immunoglobulin lambda variable 3-25, CXCL17  -  chemokine (c-x-c motif) ligand 17, IGKC  -  immunoglobulin kappa constant, IGHV4-59  -  immunoglobulin heavy variable 4-59, IL17B  -  interleukin 17b, IGHV4-39  -  immunoglobulin heavy variable 4-39, CCR2  -  chemokine (c-c motif) receptor 2, IGLV3-1  -  immunoglobulin lambda variable 3-1, IGLC3  -  immunoglobulin lambda constant 3 (kern-oz+ marker), IGLC2  -  immunoglobulin lambda constant 2 (kern-oz- marker), IGLC6  -  immunoglobulin lambda constant 6 (kern+oz- marker, gene/pseudogene), IGLV3-19  -  immunoglobulin lambda variable 3-19, TLR10  -  toll-like receptor 10, C3  -  complement component 3, IGLV7-43  -  immunoglobulin lambda variable 7-43, IGLV6-57  -  immunoglobulin lambda variable 6-57, ADORA2B  -  adenosine a2b receptor, ADORA1  -  adenosine a1 receptor, SIGLEC10  -  sialic acid binding ig-like lectin 10, IGHG2  -  immunoglobulin heavy constant gamma 2 (g2m marker), IGHG1  -  immunoglobulin heavy constant gamma 1 (g1m marker), IGHG4  -  immunoglobulin heavy constant gamma 4 (g4m marker), IGHG3  -  immunoglobulin heavy constant gamma 3 (g3m marker)]
GO:0002697	regulation of immune effector process	2.49E-23	9.03E-21	4.76	13586	356	457	57	[IGKV3D-20  -  immunoglobulin kappa variable 3d-20, IGKV2-28  -  immunoglobulin kappa variable 2-28, IGHV3-11  -  immunoglobulin heavy variable 3-11 (gene/pseudogene), IGHV3-7  -  immunoglobulin heavy variable 3-7, IGKV3D-11  -  immunoglobulin kappa variable 3d-11, IGHV2-5  -  immunoglobulin heavy variable 2-5, IGKV3-15  -  immunoglobulin kappa variable 3-15, IGKV3-20  -  immunoglobulin kappa variable 3-20, IGKV2-30  -  immunoglobulin kappa variable 2-30, KLK7  -  kallikrein-related peptidase 7, IGHV1-69  -  immunoglobulin heavy variable 1-69, IGHV3-33  -  immunoglobulin heavy variable 3-33, IGKV4-1  -  immunoglobulin kappa variable 4-1, IGKV1D-39  -  immunoglobulin kappa variable 1d-39, IGHV3-30  -  immunoglobulin heavy variable 3-30, IGKV2D-28  -  immunoglobulin kappa variable 2d-28, IGKV2D-30  -  immunoglobulin kappa variable 2d-30, IGHV3-23  -  immunoglobulin heavy variable 3-23, IGKV1D-12  -  immunoglobulin kappa variable 1d-12, IGLV1-51  -  immunoglobulin lambda variable 1-51, IGKV1-5  -  immunoglobulin kappa variable 1-5, IGLV1-47  -  immunoglobulin lambda variable 1-47, IGLV1-44  -  immunoglobulin lambda variable 1-44, IGLV1-40  -  immunoglobulin lambda variable 1-40, IGHV3-53  -  immunoglobulin heavy variable 3-53, IGLV2-23  -  immunoglobulin lambda variable 2-23, IGLV2-11  -  immunoglobulin lambda variable 2-11, IGLV2-14  -  immunoglobulin lambda variable 2-14, IGHV3-48  -  immunoglobulin heavy variable 3-48, IGLV2-8  -  immunoglobulin lambda variable 2-8, IGKV1-17  -  immunoglobulin kappa variable 1-17, IGHV4-34  -  immunoglobulin heavy variable 4-34, IGKV1-16  -  immunoglobulin kappa variable 1-16, IGKV1-12  -  immunoglobulin kappa variable 1-12, IGKV1-39  -  immunoglobulin kappa variable 1-39 (gene/pseudogene), CXCL6  -  chemokine (c-x-c motif) ligand 6, IGLC7  -  immunoglobulin lambda constant 7, IGLV3-25  -  immunoglobulin lambda variable 3-25, IGKC  -  immunoglobulin kappa constant, IGHV4-59  -  immunoglobulin heavy variable 4-59, IGHV4-39  -  immunoglobulin heavy variable 4-39, CCR2  -  chemokine (c-c motif) receptor 2, IGLV3-1  -  immunoglobulin lambda variable 3-1, IGLC3  -  immunoglobulin lambda constant 3 (kern-oz+ marker), IGLC2  -  immunoglobulin lambda constant 2 (kern-oz- marker), MZB1  -  marginal zone b and b1 cell-specific protein, IGLC6  -  immunoglobulin lambda constant 6 (kern+oz- marker, gene/pseudogene), IGLV3-19  -  immunoglobulin lambda variable 3-19, C3  -  complement component 3, IGLV7-43  -  immunoglobulin lambda variable 7-43, IGLV6-57  -  immunoglobulin lambda variable 6-57, ADORA2B  -  adenosine a2b receptor, KLK5  -  kallikrein-related peptidase 5, IGHG2  -  immunoglobulin heavy constant gamma 2 (g2m marker), IGHG1  -  immunoglobulin heavy constant gamma 1 (g1m marker), IGHG4  -  immunoglobulin heavy constant gamma 4 (g4m marker), IGHG3  -  immunoglobulin heavy constant gamma 3 (g3m marker)]
GO:0050776	regulation of immune response	6.06E-23	2.14E-20	3.13	13586	856	457	90	[IGKV3D-20  -  immunoglobulin kappa variable 3d-20, IGKV2-28  -  immunoglobulin kappa variable 2-28, IGHV3-15  -  immunoglobulin heavy variable 3-15, IGHV3-11  -  immunoglobulin heavy variable 3-11 (gene/pseudogene), DRD2  -  dopamine receptor d2, IGHV3-7  -  immunoglobulin heavy variable 3-7, IGKV3D-11  -  immunoglobulin kappa variable 3d-11, IGHV2-26  -  immunoglobulin heavy variable 2-26, IGKV3-15  -  immunoglobulin kappa variable 3-15, HMGB3  -  high mobility group box 3, IGHV2-5  -  immunoglobulin heavy variable 2-5, IGKV3-20  -  immunoglobulin kappa variable 3-20, IGKV2-30  -  immunoglobulin kappa variable 2-30, KLK7  -  kallikrein-related peptidase 7, IGHV1-69  -  immunoglobulin heavy variable 1-69, IGKV4-1  -  immunoglobulin kappa variable 4-1, IGHV3-33  -  immunoglobulin heavy variable 3-33, IGKV1D-39  -  immunoglobulin kappa variable 1d-39, TANK  -  traf family member-associated nfkb activator, IGHV3-30  -  immunoglobulin heavy variable 3-30, IGKV2D-28  -  immunoglobulin kappa variable 2d-28, KCNN4  -  potassium intermediate/small conductance calcium-activated channel, subfamily n, member 4, IGKV2D-30  -  immunoglobulin kappa variable 2d-30, CD79A  -  cd79a molecule, immunoglobulin-associated alpha, IGHV3-23  -  immunoglobulin heavy variable 3-23, IGKV1D-12  -  immunoglobulin kappa variable 1d-12, MUC16  -  mucin 16, cell surface associated, IGHV3-21  -  immunoglobulin heavy variable 3-21, IGHV3-20  -  immunoglobulin heavy variable 3-20, IGLV1-51  -  immunoglobulin lambda variable 1-51, IGKV1-5  -  immunoglobulin kappa variable 1-5, IGLV1-47  -  immunoglobulin lambda variable 1-47, IGHV3-66  -  immunoglobulin heavy variable 3-66, IGLV1-44  -  immunoglobulin lambda variable 1-44, IGLV1-40  -  immunoglobulin lambda variable 1-40, IGHV3-49  -  immunoglobulin heavy variable 3-49, IGHV3-53  -  immunoglobulin heavy variable 3-53, IGLV2-23  -  immunoglobulin lambda variable 2-23, IGLV2-11  -  immunoglobulin lambda variable 2-11, IGLV2-14  -  immunoglobulin lambda variable 2-14, CARD9  -  caspase recruitment domain family, member 9, IGHV3-48  -  immunoglobulin heavy variable 3-48, IGLV2-8  -  immunoglobulin lambda variable 2-8, IGKV1-17  -  immunoglobulin kappa variable 1-17, IGKV1-16  -  immunoglobulin kappa variable 1-16, IGHV4-34  -  immunoglobulin heavy variable 4-34, IGHV4-31  -  immunoglobulin heavy variable 4-31, IGKV1-12  -  immunoglobulin kappa variable 1-12, IGHV4-4  -  immunoglobulin heavy variable 4-4, IGHV4-28  -  immunoglobulin heavy variable 4-28, IGKV1-39  -  immunoglobulin kappa variable 1-39 (gene/pseudogene), IGHV3-72  -  immunoglobulin heavy variable 3-72, IGHV3-74  -  immunoglobulin heavy variable 3-74, C1orf106  -  chromosome 1 open reading frame 106, IGHV3-73  -  immunoglobulin heavy variable 3-73, IGLC7  -  immunoglobulin lambda constant 7, MUC5B  -  mucin 5b, oligomeric mucus/gel-forming, IGHM  -  immunoglobulin heavy constant mu, IGLV3-25  -  immunoglobulin lambda variable 3-25, IGHV6-1  -  immunoglobulin heavy variable 6-1, IGKC  -  immunoglobulin kappa constant, IGHV4-59  -  immunoglobulin heavy variable 4-59, IGHV4-61  -  immunoglobulin heavy variable 4-61, IGHV4-39  -  immunoglobulin heavy variable 4-39, IGHV5-51  -  immunoglobulin heavy variable 5-51, CCR2  -  chemokine (c-c motif) receptor 2, IGLV3-1  -  immunoglobulin lambda variable 3-1, IGLC3  -  immunoglobulin lambda constant 3 (kern-oz+ marker), COL2A1  -  collagen, type ii, alpha 1, IGLC2  -  immunoglobulin lambda constant 2 (kern-oz- marker), IGLC6  -  immunoglobulin lambda constant 6 (kern+oz- marker, gene/pseudogene), IGLV3-19  -  immunoglobulin lambda variable 3-19, LTF  -  lactotransferrin, TLR10  -  toll-like receptor 10, IGLL5  -  immunoglobulin lambda-like polypeptide 5, IGHA1  -  immunoglobulin heavy constant alpha 1, C3  -  complement component 3, IGLV7-43  -  immunoglobulin lambda variable 7-43, IGLV6-57  -  immunoglobulin lambda variable 6-57, KLK5  -  kallikrein-related peptidase 5, ADORA2B  -  adenosine a2b receptor, IGHV1-3  -  immunoglobulin heavy variable 1-3, IGHA2  -  immunoglobulin heavy constant alpha 2 (a2m marker), WIPF3  -  was/wasl interacting protein family, member 3, IGHG2  -  immunoglobulin heavy constant gamma 2 (g2m marker), IGHG1  -  immunoglobulin heavy constant gamma 1 (g1m marker), PIGR  -  polymeric immunoglobulin receptor, COL17A1  -  collagen, type xvii, alpha 1, IGHG4  -  immunoglobulin heavy constant gamma 4 (g4m marker), IGHG3  -  immunoglobulin heavy constant gamma 3 (g3m marker)]
GO:0002684	positive regulation of immune system process	1.49E-22	5.13E-20	3.09	13586	867	457	90	[IGKV3D-20  -  immunoglobulin kappa variable 3d-20, IGKV2-28  -  immunoglobulin kappa variable 2-28, IGHV3-15  -  immunoglobulin heavy variable 3-15, IGHV3-11  -  immunoglobulin heavy variable 3-11 (gene/pseudogene), IGHV3-7  -  immunoglobulin heavy variable 3-7, IGKV3D-11  -  immunoglobulin kappa variable 3d-11, IGHV2-26  -  immunoglobulin heavy variable 2-26, IGKV3-15  -  immunoglobulin kappa variable 3-15, HMGB3  -  high mobility group box 3, IGHV2-5  -  immunoglobulin heavy variable 2-5, IGKV3-20  -  immunoglobulin kappa variable 3-20, IGKV2-30  -  immunoglobulin kappa variable 2-30, KLK7  -  kallikrein-related peptidase 7, IGHV1-69  -  immunoglobulin heavy variable 1-69, IGKV4-1  -  immunoglobulin kappa variable 4-1, IGHV3-33  -  immunoglobulin heavy variable 3-33, IGKV1D-39  -  immunoglobulin kappa variable 1d-39, TANK  -  traf family member-associated nfkb activator, IGHV3-30  -  immunoglobulin heavy variable 3-30, IGKV2D-28  -  immunoglobulin kappa variable 2d-28, KCNN4  -  potassium intermediate/small conductance calcium-activated channel, subfamily n, member 4, IGKV2D-30  -  immunoglobulin kappa variable 2d-30, CD79A  -  cd79a molecule, immunoglobulin-associated alpha, IGHV3-23  -  immunoglobulin heavy variable 3-23, IGKV1D-12  -  immunoglobulin kappa variable 1d-12, MUC16  -  mucin 16, cell surface associated, IGHV3-21  -  immunoglobulin heavy variable 3-21, IGHV3-20  -  immunoglobulin heavy variable 3-20, IGLV1-51  -  immunoglobulin lambda variable 1-51, IGKV1-5  -  immunoglobulin kappa variable 1-5, IGLV1-47  -  immunoglobulin lambda variable 1-47, IGHV3-66  -  immunoglobulin heavy variable 3-66, IGLV1-44  -  immunoglobulin lambda variable 1-44, IGLV1-40  -  immunoglobulin lambda variable 1-40, IGHV3-49  -  immunoglobulin heavy variable 3-49, IGHV3-53  -  immunoglobulin heavy variable 3-53, IGLV2-23  -  immunoglobulin lambda variable 2-23, IGLV2-11  -  immunoglobulin lambda variable 2-11, IGLV2-14  -  immunoglobulin lambda variable 2-14, CARD9  -  caspase recruitment domain family, member 9, IGHV3-48  -  immunoglobulin heavy variable 3-48, IGLV2-8  -  immunoglobulin lambda variable 2-8, IGKV1-17  -  immunoglobulin kappa variable 1-17, IGKV1-16  -  immunoglobulin kappa variable 1-16, IGHV4-34  -  immunoglobulin heavy variable 4-34, IGHV4-31  -  immunoglobulin heavy variable 4-31, IGKV1-12  -  immunoglobulin kappa variable 1-12, IGHV4-4  -  immunoglobulin heavy variable 4-4, IGHV4-28  -  immunoglobulin heavy variable 4-28, IGKV1-39  -  immunoglobulin kappa variable 1-39 (gene/pseudogene), IGHV3-72  -  immunoglobulin heavy variable 3-72, IGHV3-74  -  immunoglobulin heavy variable 3-74, C1orf106  -  chromosome 1 open reading frame 106, IGHV3-73  -  immunoglobulin heavy variable 3-73, IGLC7  -  immunoglobulin lambda constant 7, MUC5B  -  mucin 5b, oligomeric mucus/gel-forming, IGHM  -  immunoglobulin heavy constant mu, IGLV3-25  -  immunoglobulin lambda variable 3-25, CXCL17  -  chemokine (c-x-c motif) ligand 17, IGHV6-1  -  immunoglobulin heavy variable 6-1, IGKC  -  immunoglobulin kappa constant, IGHV4-59  -  immunoglobulin heavy variable 4-59, IGHV4-61  -  immunoglobulin heavy variable 4-61, IGHV4-39  -  immunoglobulin heavy variable 4-39, IGHV5-51  -  immunoglobulin heavy variable 5-51, CCR2  -  chemokine (c-c motif) receptor 2, IGLV3-1  -  immunoglobulin lambda variable 3-1, IGLC3  -  immunoglobulin lambda constant 3 (kern-oz+ marker), MZB1  -  marginal zone b and b1 cell-specific protein, IGLC2  -  immunoglobulin lambda constant 2 (kern-oz- marker), IGLC6  -  immunoglobulin lambda constant 6 (kern+oz- marker, gene/pseudogene), IGLV3-19  -  immunoglobulin lambda variable 3-19, LTF  -  lactotransferrin, TLR10  -  toll-like receptor 10, IGLL5  -  immunoglobulin lambda-like polypeptide 5, EDN3  -  endothelin 3, IGHA1  -  immunoglobulin heavy constant alpha 1, EDN2  -  endothelin 2, C3  -  complement component 3, IGLV7-43  -  immunoglobulin lambda variable 7-43, IGLV6-57  -  immunoglobulin lambda variable 6-57, KLK5  -  kallikrein-related peptidase 5, ADORA2B  -  adenosine a2b receptor, IGHV1-3  -  immunoglobulin heavy variable 1-3, IGHA2  -  immunoglobulin heavy constant alpha 2 (a2m marker), WIPF3  -  was/wasl interacting protein family, member 3, IGHG2  -  immunoglobulin heavy constant gamma 2 (g2m marker), IGHG1  -  immunoglobulin heavy constant gamma 1 (g1m marker), IGHG4  -  immunoglobulin heavy constant gamma 4 (g4m marker), IGHG3  -  immunoglobulin heavy constant gamma 3 (g3m marker)]
GO:0045087	innate immune response	3.53E-21	1.19E-18	4.55	13586	353	457	54	[IGHV3-15  -  immunoglobulin heavy variable 3-15, APOBEC3B  -  apolipoprotein b mrna editing enzyme, catalytic polypeptide-like 3b, IGHV3-11  -  immunoglobulin heavy variable 3-11 (gene/pseudogene), IGHV3-7  -  immunoglobulin heavy variable 3-7, IGHV2-26  -  immunoglobulin heavy variable 2-26, HMGB3  -  high mobility group box 3, IGHV2-5  -  immunoglobulin heavy variable 2-5, IGHV1-69  -  immunoglobulin heavy variable 1-69, IGHV3-33  -  immunoglobulin heavy variable 3-33, IGHV3-30  -  immunoglobulin heavy variable 3-30, IGHV3-23  -  immunoglobulin heavy variable 3-23, IGHV3-21  -  immunoglobulin heavy variable 3-21, IGHV3-20  -  immunoglobulin heavy variable 3-20, IGHV3-66  -  immunoglobulin heavy variable 3-66, IGHV3-49  -  immunoglobulin heavy variable 3-49, IGHV3-53  -  immunoglobulin heavy variable 3-53, IGHV3-48  -  immunoglobulin heavy variable 3-48, CARD9  -  caspase recruitment domain family, member 9, IGHV4-34  -  immunoglobulin heavy variable 4-34, IGHV4-31  -  immunoglobulin heavy variable 4-31, IGHV4-4  -  immunoglobulin heavy variable 4-4, IGHV4-28  -  immunoglobulin heavy variable 4-28, IGHV3-72  -  immunoglobulin heavy variable 3-72, C1orf106  -  chromosome 1 open reading frame 106, IGHV3-74  -  immunoglobulin heavy variable 3-74, IGHV3-73  -  immunoglobulin heavy variable 3-73, IGLC7  -  immunoglobulin lambda constant 7, IGHM  -  immunoglobulin heavy constant mu, IGHV6-1  -  immunoglobulin heavy variable 6-1, IGKC  -  immunoglobulin kappa constant, IGHV4-59  -  immunoglobulin heavy variable 4-59, IGHV4-61  -  immunoglobulin heavy variable 4-61, IGHV4-39  -  immunoglobulin heavy variable 4-39, IGHV5-51  -  immunoglobulin heavy variable 5-51, IGLC3  -  immunoglobulin lambda constant 3 (kern-oz+ marker), IGLC2  -  immunoglobulin lambda constant 2 (kern-oz- marker), CD180  -  cd180 molecule, IGLC6  -  immunoglobulin lambda constant 6 (kern+oz- marker, gene/pseudogene), KRT16  -  keratin 16, LTF  -  lactotransferrin, TRIM29  -  tripartite motif containing 29, TLR10  -  toll-like receptor 10, IGLL5  -  immunoglobulin lambda-like polypeptide 5, LCN2  -  lipocalin 2, IGHA1  -  immunoglobulin heavy constant alpha 1, C3  -  complement component 3, IGHV1-3  -  immunoglobulin heavy variable 1-3, SIGLEC10  -  sialic acid binding ig-like lectin 10, IGHA2  -  immunoglobulin heavy constant alpha 2 (a2m marker), IGHG2  -  immunoglobulin heavy constant gamma 2 (g2m marker), IGHG1  -  immunoglobulin heavy constant gamma 1 (g1m marker), RNASE7  -  ribonuclease, rnase a family, 7, IGHG4  -  immunoglobulin heavy constant gamma 4 (g4m marker), IGHG3  -  immunoglobulin heavy constant gamma 3 (g3m marker)]
GO:0050851	antigen receptor-mediated signaling pathway	5.28E-21	1.74E-18	5.89	13586	212	457	42	[IGHM  -  immunoglobulin heavy constant mu, IGHV3-15  -  immunoglobulin heavy variable 3-15, IGHV6-1  -  immunoglobulin heavy variable 6-1, IGKC  -  immunoglobulin kappa constant, IGHV3-11  -  immunoglobulin heavy variable 3-11 (gene/pseudogene), IGHV3-7  -  immunoglobulin heavy variable 3-7, IGHV4-59  -  immunoglobulin heavy variable 4-59, IGHV2-26  -  immunoglobulin heavy variable 2-26, IGHV4-61  -  immunoglobulin heavy variable 4-61, IGHV4-39  -  immunoglobulin heavy variable 4-39, IGHV2-5  -  immunoglobulin heavy variable 2-5, IGHV5-51  -  immunoglobulin heavy variable 5-51, IGHV1-69  -  immunoglobulin heavy variable 1-69, IGLC3  -  immunoglobulin lambda constant 3 (kern-oz+ marker), IGLC2  -  immunoglobulin lambda constant 2 (kern-oz- marker), IGHV3-33  -  immunoglobulin heavy variable 3-33, IGLC6  -  immunoglobulin lambda constant 6 (kern+oz- marker, gene/pseudogene), IGHV3-30  -  immunoglobulin heavy variable 3-30, CD79A  -  cd79a molecule, immunoglobulin-associated alpha, IGHV3-23  -  immunoglobulin heavy variable 3-23, IGHV3-21  -  immunoglobulin heavy variable 3-21, IGHV3-20  -  immunoglobulin heavy variable 3-20, IGLL5  -  immunoglobulin lambda-like polypeptide 5, IGHV3-66  -  immunoglobulin heavy variable 3-66, IGHV3-49  -  immunoglobulin heavy variable 3-49, IGHV3-53  -  immunoglobulin heavy variable 3-53, IGHV3-48  -  immunoglobulin heavy variable 3-48, IGHA1  -  immunoglobulin heavy constant alpha 1, IGHV4-34  -  immunoglobulin heavy variable 4-34, IGHV4-31  -  immunoglobulin heavy variable 4-31, IGHV4-4  -  immunoglobulin heavy variable 4-4, IGHV1-3  -  immunoglobulin heavy variable 1-3, IGHA2  -  immunoglobulin heavy constant alpha 2 (a2m marker), IGHV4-28  -  immunoglobulin heavy variable 4-28, IGHG2  -  immunoglobulin heavy constant gamma 2 (g2m marker), IGHG1  -  immunoglobulin heavy constant gamma 1 (g1m marker), IGHV3-72  -  immunoglobulin heavy variable 3-72, IGHG4  -  immunoglobulin heavy constant gamma 4 (g4m marker), IGHV3-74  -  immunoglobulin heavy variable 3-74, IGHG3  -  immunoglobulin heavy constant gamma 3 (g3m marker), IGLC7  -  immunoglobulin lambda constant 7, IGHV3-73  -  immunoglobulin heavy variable 3-73]
GO:0098542	defense response to other organism	8.12E-21	2.62E-18	4.83	13586	308	457	50	[IGHV3-15  -  immunoglobulin heavy variable 3-15, APOBEC3B  -  apolipoprotein b mrna editing enzyme, catalytic polypeptide-like 3b, IGHV3-11  -  immunoglobulin heavy variable 3-11 (gene/pseudogene), IGHV3-7  -  immunoglobulin heavy variable 3-7, IGHV2-26  -  immunoglobulin heavy variable 2-26, IGHV2-5  -  immunoglobulin heavy variable 2-5, IGKV3-20  -  immunoglobulin kappa variable 3-20, IGHV1-69  -  immunoglobulin heavy variable 1-69, GBP6  -  guanylate binding protein family, member 6, IGHV3-33  -  immunoglobulin heavy variable 3-33, IGHV3-30  -  immunoglobulin heavy variable 3-30, IGHV3-23  -  immunoglobulin heavy variable 3-23, IGHV3-21  -  immunoglobulin heavy variable 3-21, IGHV3-20  -  immunoglobulin heavy variable 3-20, IGHV3-66  -  immunoglobulin heavy variable 3-66, IGHV3-49  -  immunoglobulin heavy variable 3-49, IGHV3-53  -  immunoglobulin heavy variable 3-53, IGHV3-48  -  immunoglobulin heavy variable 3-48, CARD9  -  caspase recruitment domain family, member 9, IGHV4-34  -  immunoglobulin heavy variable 4-34, IGHV4-31  -  immunoglobulin heavy variable 4-31, IGHV4-4  -  immunoglobulin heavy variable 4-4, IGHV4-28  -  immunoglobulin heavy variable 4-28, CXCL6  -  chemokine (c-x-c motif) ligand 6, IGHV3-72  -  immunoglobulin heavy variable 3-72, IGHV3-74  -  immunoglobulin heavy variable 3-74, IGHV3-73  -  immunoglobulin heavy variable 3-73, IGLC7  -  immunoglobulin lambda constant 7, IGHM  -  immunoglobulin heavy constant mu, IGHV6-1  -  immunoglobulin heavy variable 6-1, IGKC  -  immunoglobulin kappa constant, CD207  -  cd207 molecule, langerin, IGHV4-59  -  immunoglobulin heavy variable 4-59, IGHV4-61  -  immunoglobulin heavy variable 4-61, IGHV4-39  -  immunoglobulin heavy variable 4-39, IGHV5-51  -  immunoglobulin heavy variable 5-51, IGLC3  -  immunoglobulin lambda constant 3 (kern-oz+ marker), IGLC2  -  immunoglobulin lambda constant 2 (kern-oz- marker), IGLC6  -  immunoglobulin lambda constant 6 (kern+oz- marker, gene/pseudogene), LTF  -  lactotransferrin, IGLL5  -  immunoglobulin lambda-like polypeptide 5, LCN2  -  lipocalin 2, IGHA1  -  immunoglobulin heavy constant alpha 1, IGHV1-3  -  immunoglobulin heavy variable 1-3, IGHA2  -  immunoglobulin heavy constant alpha 2 (a2m marker), IGHG2  -  immunoglobulin heavy constant gamma 2 (g2m marker), IGHG1  -  immunoglobulin heavy constant gamma 1 (g1m marker), RNASE7  -  ribonuclease, rnase a family, 7, IGHG4  -  immunoglobulin heavy constant gamma 4 (g4m marker), IGHG3  -  immunoglobulin heavy constant gamma 3 (g3m marker)]
GO:0006897	endocytosis	1.87E-20	5.92E-18	4.04	13586	434	457	59	[IGKV3D-20  -  immunoglobulin kappa variable 3d-20, IGKV2-28  -  immunoglobulin kappa variable 2-28, IGHV3-11  -  immunoglobulin heavy variable 3-11 (gene/pseudogene), DRD2  -  dopamine receptor d2, IGKV3D-11  -  immunoglobulin kappa variable 3d-11, IGHV3-7  -  immunoglobulin heavy variable 3-7, IGHV2-5  -  immunoglobulin heavy variable 2-5, IGKV3-15  -  immunoglobulin kappa variable 3-15, SYT8  -  synaptotagmin viii, IGKV3-20  -  immunoglobulin kappa variable 3-20, IGKV2-30  -  immunoglobulin kappa variable 2-30, IGHV1-69  -  immunoglobulin heavy variable 1-69, IGHV3-33  -  immunoglobulin heavy variable 3-33, IGKV4-1  -  immunoglobulin kappa variable 4-1, IGKV1D-39  -  immunoglobulin kappa variable 1d-39, IGKV2D-28  -  immunoglobulin kappa variable 2d-28, IGHV3-30  -  immunoglobulin heavy variable 3-30, IGKV2D-30  -  immunoglobulin kappa variable 2d-30, IGHV3-23  -  immunoglobulin heavy variable 3-23, IGKV1D-12  -  immunoglobulin kappa variable 1d-12, IGLV1-51  -  immunoglobulin lambda variable 1-51, IGKV1-5  -  immunoglobulin kappa variable 1-5, IGLV1-47  -  immunoglobulin lambda variable 1-47, IGLV1-44  -  immunoglobulin lambda variable 1-44, IGLV1-40  -  immunoglobulin lambda variable 1-40, ACTBL2  -  actin, beta-like 2, IGLV2-23  -  immunoglobulin lambda variable 2-23, IGHV3-53  -  immunoglobulin heavy variable 3-53, IGLV2-11  -  immunoglobulin lambda variable 2-11, IGLV2-14  -  immunoglobulin lambda variable 2-14, IGHV3-48  -  immunoglobulin heavy variable 3-48, IGLV2-8  -  immunoglobulin lambda variable 2-8, IGKV1-17  -  immunoglobulin kappa variable 1-17, IGHV4-34  -  immunoglobulin heavy variable 4-34, IGKV1-16  -  immunoglobulin kappa variable 1-16, IGKV1-12  -  immunoglobulin kappa variable 1-12, FCHO1  -  fch domain only 1, IGKV1-39  -  immunoglobulin kappa variable 1-39 (gene/pseudogene), IGLC7  -  immunoglobulin lambda constant 7, IGLV3-25  -  immunoglobulin lambda variable 3-25, IGKC  -  immunoglobulin kappa constant, CD207  -  cd207 molecule, langerin, IGHV4-59  -  immunoglobulin heavy variable 4-59, IGHV4-39  -  immunoglobulin heavy variable 4-39, IGLV3-1  -  immunoglobulin lambda variable 3-1, IGLC3  -  immunoglobulin lambda constant 3 (kern-oz+ marker), IGLC2  -  immunoglobulin lambda constant 2 (kern-oz- marker), IGLC6  -  immunoglobulin lambda constant 6 (kern+oz- marker, gene/pseudogene), IGLV3-19  -  immunoglobulin lambda variable 3-19, RHOV  -  ras homolog family member v, MAPK8IP2  -  mitogen-activated protein kinase 8 interacting protein 2, IGHA1  -  immunoglobulin heavy constant alpha 1, IGLV7-43  -  immunoglobulin lambda variable 7-43, IGLV6-57  -  immunoglobulin lambda variable 6-57, FOLR1  -  folate receptor 1 (adult), ADORA1  -  adenosine a1 receptor, IGHA2  -  immunoglobulin heavy constant alpha 2 (a2m marker), NEURL3  -  neuralized homolog 3 (drosophila) pseudogene, WIPF3  -  was/wasl interacting protein family, member 3]
GO:0016477	cell migration	5.23E-20	1.62E-17	3.24	13586	688	457	75	[IGKV3D-20  -  immunoglobulin kappa variable 3d-20, IGKV2-28  -  immunoglobulin kappa variable 2-28, IGHV3-11  -  immunoglobulin heavy variable 3-11 (gene/pseudogene), DRD2  -  dopamine receptor d2, IGKV3D-11  -  immunoglobulin kappa variable 3d-11, IGHV3-7  -  immunoglobulin heavy variable 3-7, IGKV3-15  -  immunoglobulin kappa variable 3-15, IGHV2-5  -  immunoglobulin heavy variable 2-5, IGKV3-20  -  immunoglobulin kappa variable 3-20, IGKV2-30  -  immunoglobulin kappa variable 2-30, IGHV1-69  -  immunoglobulin heavy variable 1-69, IGKV4-1  -  immunoglobulin kappa variable 4-1, IGHV3-33  -  immunoglobulin heavy variable 3-33, IGKV1D-39  -  immunoglobulin kappa variable 1d-39, CEACAM6  -  carcinoembryonic antigen-related cell adhesion molecule 6 (non-specific cross reacting antigen), IGKV2D-28  -  immunoglobulin kappa variable 2d-28, IGHV3-30  -  immunoglobulin heavy variable 3-30, IGKV2D-30  -  immunoglobulin kappa variable 2d-30, EMILIN1  -  elastin microfibril interfacer 1, IGHV3-23  -  immunoglobulin heavy variable 3-23, IGKV1D-12  -  immunoglobulin kappa variable 1d-12, IGLV1-51  -  immunoglobulin lambda variable 1-51, IGKV1-5  -  immunoglobulin kappa variable 1-5, IGLV1-47  -  immunoglobulin lambda variable 1-47, IGLV1-44  -  immunoglobulin lambda variable 1-44, IGLV1-40  -  immunoglobulin lambda variable 1-40, IGHV3-53  -  immunoglobulin heavy variable 3-53, IGLV2-23  -  immunoglobulin lambda variable 2-23, IGLV2-11  -  immunoglobulin lambda variable 2-11, IGLV2-14  -  immunoglobulin lambda variable 2-14, DDR1  -  discoidin domain receptor tyrosine kinase 1, IGHV3-48  -  immunoglobulin heavy variable 3-48, IGLV2-8  -  immunoglobulin lambda variable 2-8, IGKV1-17  -  immunoglobulin kappa variable 1-17, FERMT1  -  fermitin family member 1, IGKV1-16  -  immunoglobulin kappa variable 1-16, IGHV4-34  -  immunoglobulin heavy variable 4-34, SDC1  -  syndecan 1, IGKV1-12  -  immunoglobulin kappa variable 1-12, CXCL5  -  chemokine (c-x-c motif) ligand 5, IGKV1-39  -  immunoglobulin kappa variable 1-39 (gene/pseudogene), CXCL6  -  chemokine (c-x-c motif) ligand 6, IGLC7  -  immunoglobulin lambda constant 7, IGHM  -  immunoglobulin heavy constant mu, CCL28  -  chemokine (c-c motif) ligand 28, IGLV3-25  -  immunoglobulin lambda variable 3-25, CXCL17  -  chemokine (c-x-c motif) ligand 17, PITX2  -  paired-like homeodomain 2, IGKC  -  immunoglobulin kappa constant, IGHV4-59  -  immunoglobulin heavy variable 4-59, IGHV4-39  -  immunoglobulin heavy variable 4-39, PDGFRA  -  platelet-derived growth factor receptor, alpha polypeptide, CCR2  -  chemokine (c-c motif) receptor 2, IGLV3-1  -  immunoglobulin lambda variable 3-1, WDR1  -  wd repeat domain 1, IGLC3  -  immunoglobulin lambda constant 3 (kern-oz+ marker), ADTRP  -  androgen-dependent tfpi-regulating protein, IGLC2  -  immunoglobulin lambda constant 2 (kern-oz- marker), IGLC6  -  immunoglobulin lambda constant 6 (kern+oz- marker, gene/pseudogene), IGLV3-19  -  immunoglobulin lambda variable 3-19, KRT16  -  keratin 16, ARHGEF5  -  rho guanine nucleotide exchange factor (gef) 5, SAA2  -  serum amyloid a2, EPHB1  -  eph receptor b1, IGHA1  -  immunoglobulin heavy constant alpha 1, EDN3  -  endothelin 3, IGLV7-43  -  immunoglobulin lambda variable 7-43, EDN2  -  endothelin 2, IGLV6-57  -  immunoglobulin lambda variable 6-57, FOLR1  -  folate receptor 1 (adult), IGHA2  -  immunoglobulin heavy constant alpha 2 (a2m marker), PAK7  -  p21 protein (cdc42/rac)-activated kinase 7, LAMB3  -  laminin, beta 3, ELP3  -  elongator acetyltransferase complex subunit 3, FAT2  -  fat atypical cadherin 2]
GO:0040011	locomotion	9.17E-20	2.78E-17	3	13586	812	457	82	[IGKV3D-20  -  immunoglobulin kappa variable 3d-20, IGKV2-28  -  immunoglobulin kappa variable 2-28, IGHV3-11  -  immunoglobulin heavy variable 3-11 (gene/pseudogene), DRD2  -  dopamine receptor d2, IGKV3D-11  -  immunoglobulin kappa variable 3d-11, IGHV3-7  -  immunoglobulin heavy variable 3-7, IGKV3-15  -  immunoglobulin kappa variable 3-15, IGHV2-5  -  immunoglobulin heavy variable 2-5, IGKV3-20  -  immunoglobulin kappa variable 3-20, IGKV2-30  -  immunoglobulin kappa variable 2-30, IGHV1-69  -  immunoglobulin heavy variable 1-69, IGKV4-1  -  immunoglobulin kappa variable 4-1, IGHV3-33  -  immunoglobulin heavy variable 3-33, IGKV1D-39  -  immunoglobulin kappa variable 1d-39, CEACAM6  -  carcinoembryonic antigen-related cell adhesion molecule 6 (non-specific cross reacting antigen), IGKV2D-28  -  immunoglobulin kappa variable 2d-28, IGHV3-30  -  immunoglobulin heavy variable 3-30, IGKV2D-30  -  immunoglobulin kappa variable 2d-30, IGHV3-23  -  immunoglobulin heavy variable 3-23, EMILIN1  -  elastin microfibril interfacer 1, IGKV1D-12  -  immunoglobulin kappa variable 1d-12, IGLV1-51  -  immunoglobulin lambda variable 1-51, IGKV1-5  -  immunoglobulin kappa variable 1-5, IGLV1-47  -  immunoglobulin lambda variable 1-47, IGLV1-44  -  immunoglobulin lambda variable 1-44, IGLV1-40  -  immunoglobulin lambda variable 1-40, IGLV2-23  -  immunoglobulin lambda variable 2-23, IGHV3-53  -  immunoglobulin heavy variable 3-53, IGLV2-11  -  immunoglobulin lambda variable 2-11, IGLV2-14  -  immunoglobulin lambda variable 2-14, DDR1  -  discoidin domain receptor tyrosine kinase 1, IGHV3-48  -  immunoglobulin heavy variable 3-48, IGLV2-8  -  immunoglobulin lambda variable 2-8, IGKV1-17  -  immunoglobulin kappa variable 1-17, FERMT1  -  fermitin family member 1, IGKV1-16  -  immunoglobulin kappa variable 1-16, SDC1  -  syndecan 1, IGHV4-34  -  immunoglobulin heavy variable 4-34, IGKV1-12  -  immunoglobulin kappa variable 1-12, CXCL5  -  chemokine (c-x-c motif) ligand 5, IGKV1-39  -  immunoglobulin kappa variable 1-39 (gene/pseudogene), CXCL6  -  chemokine (c-x-c motif) ligand 6, IGLC7  -  immunoglobulin lambda constant 7, GPR37  -  g protein-coupled receptor 37 (endothelin receptor type b-like), CCL28  -  chemokine (c-c motif) ligand 28, IGHM  -  immunoglobulin heavy constant mu, IGLV3-25  -  immunoglobulin lambda variable 3-25, CXCL17  -  chemokine (c-x-c motif) ligand 17, PITX2  -  paired-like homeodomain 2, IGKC  -  immunoglobulin kappa constant, IGHV4-59  -  immunoglobulin heavy variable 4-59, CMTM7  -  cklf-like marvel transmembrane domain containing 7, IGHV4-39  -  immunoglobulin heavy variable 4-39, PDGFRA  -  platelet-derived growth factor receptor, alpha polypeptide, CCR2  -  chemokine (c-c motif) receptor 2, IGLV3-1  -  immunoglobulin lambda variable 3-1, WDR1  -  wd repeat domain 1, ADTRP  -  androgen-dependent tfpi-regulating protein, IGLC3  -  immunoglobulin lambda constant 3 (kern-oz+ marker), IGLC2  -  immunoglobulin lambda constant 2 (kern-oz- marker), IGLC6  -  immunoglobulin lambda constant 6 (kern+oz- marker, gene/pseudogene), EFNA5  -  ephrin-a5, IGLV3-19  -  immunoglobulin lambda variable 3-19, KRT16  -  keratin 16, ARHGEF5  -  rho guanine nucleotide exchange factor (gef) 5, SAA2  -  serum amyloid a2, UNC5C  -  unc-5 homolog c (c. elegans), EPHB1  -  eph receptor b1, DNAH2  -  dynein, axonemal, heavy chain 2, EDN3  -  endothelin 3, IGHA1  -  immunoglobulin heavy constant alpha 1, EDN2  -  endothelin 2, IGLV7-43  -  immunoglobulin lambda variable 7-43, IGLV6-57  -  immunoglobulin lambda variable 6-57, FOLR1  -  folate receptor 1 (adult), IGHA2  -  immunoglobulin heavy constant alpha 2 (a2m marker), PIK3C2G  -  phosphatidylinositol-4-phosphate 3-kinase, catalytic subunit type 2 gamma, PAK7  -  p21 protein (cdc42/rac)-activated kinase 7, LAMB3  -  laminin, beta 3, ROPN1  -  rhophilin associated tail protein 1, ELP3  -  elongator acetyltransferase complex subunit 3, FAT2  -  fat atypical cadherin 2]
GO:0048870	cell motility	3.20E-19	9.50E-17	3.08	13586	743	457	77	[IGKV3D-20  -  immunoglobulin kappa variable 3d-20, IGKV2-28  -  immunoglobulin kappa variable 2-28, IGHV3-11  -  immunoglobulin heavy variable 3-11 (gene/pseudogene), DRD2  -  dopamine receptor d2, IGKV3D-11  -  immunoglobulin kappa variable 3d-11, IGHV3-7  -  immunoglobulin heavy variable 3-7, IGKV3-15  -  immunoglobulin kappa variable 3-15, IGHV2-5  -  immunoglobulin heavy variable 2-5, IGKV3-20  -  immunoglobulin kappa variable 3-20, IGKV2-30  -  immunoglobulin kappa variable 2-30, IGHV1-69  -  immunoglobulin heavy variable 1-69, IGKV4-1  -  immunoglobulin kappa variable 4-1, IGHV3-33  -  immunoglobulin heavy variable 3-33, IGKV1D-39  -  immunoglobulin kappa variable 1d-39, CEACAM6  -  carcinoembryonic antigen-related cell adhesion molecule 6 (non-specific cross reacting antigen), IGKV2D-28  -  immunoglobulin kappa variable 2d-28, IGHV3-30  -  immunoglobulin heavy variable 3-30, IGKV2D-30  -  immunoglobulin kappa variable 2d-30, EMILIN1  -  elastin microfibril interfacer 1, IGHV3-23  -  immunoglobulin heavy variable 3-23, IGKV1D-12  -  immunoglobulin kappa variable 1d-12, IGLV1-51  -  immunoglobulin lambda variable 1-51, IGKV1-5  -  immunoglobulin kappa variable 1-5, IGLV1-47  -  immunoglobulin lambda variable 1-47, IGLV1-44  -  immunoglobulin lambda variable 1-44, IGLV1-40  -  immunoglobulin lambda variable 1-40, IGHV3-53  -  immunoglobulin heavy variable 3-53, IGLV2-23  -  immunoglobulin lambda variable 2-23, IGLV2-11  -  immunoglobulin lambda variable 2-11, IGLV2-14  -  immunoglobulin lambda variable 2-14, DDR1  -  discoidin domain receptor tyrosine kinase 1, IGHV3-48  -  immunoglobulin heavy variable 3-48, IGLV2-8  -  immunoglobulin lambda variable 2-8, IGKV1-17  -  immunoglobulin kappa variable 1-17, FERMT1  -  fermitin family member 1, IGKV1-16  -  immunoglobulin kappa variable 1-16, IGHV4-34  -  immunoglobulin heavy variable 4-34, SDC1  -  syndecan 1, IGKV1-12  -  immunoglobulin kappa variable 1-12, CXCL5  -  chemokine (c-x-c motif) ligand 5, IGKV1-39  -  immunoglobulin kappa variable 1-39 (gene/pseudogene), CXCL6  -  chemokine (c-x-c motif) ligand 6, IGLC7  -  immunoglobulin lambda constant 7, CCL28  -  chemokine (c-c motif) ligand 28, IGHM  -  immunoglobulin heavy constant mu, IGLV3-25  -  immunoglobulin lambda variable 3-25, CXCL17  -  chemokine (c-x-c motif) ligand 17, PITX2  -  paired-like homeodomain 2, IGKC  -  immunoglobulin kappa constant, IGHV4-59  -  immunoglobulin heavy variable 4-59, IGHV4-39  -  immunoglobulin heavy variable 4-39, PDGFRA  -  platelet-derived growth factor receptor, alpha polypeptide, CCR2  -  chemokine (c-c motif) receptor 2, IGLV3-1  -  immunoglobulin lambda variable 3-1, WDR1  -  wd repeat domain 1, IGLC3  -  immunoglobulin lambda constant 3 (kern-oz+ marker), ADTRP  -  androgen-dependent tfpi-regulating protein, IGLC2  -  immunoglobulin lambda constant 2 (kern-oz- marker), IGLC6  -  immunoglobulin lambda constant 6 (kern+oz- marker, gene/pseudogene), IGLV3-19  -  immunoglobulin lambda variable 3-19, KRT16  -  keratin 16, ARHGEF5  -  rho guanine nucleotide exchange factor (gef) 5, SAA2  -  serum amyloid a2, EPHB1  -  eph receptor b1, DNAH2  -  dynein, axonemal, heavy chain 2, IGHA1  -  immunoglobulin heavy constant alpha 1, EDN3  -  endothelin 3, EDN2  -  endothelin 2, IGLV7-43  -  immunoglobulin lambda variable 7-43, IGLV6-57  -  immunoglobulin lambda variable 6-57, FOLR1  -  folate receptor 1 (adult), IGHA2  -  immunoglobulin heavy constant alpha 2 (a2m marker), PAK7  -  p21 protein (cdc42/rac)-activated kinase 7, ROPN1  -  rhophilin associated tail protein 1, LAMB3  -  laminin, beta 3, ELP3  -  elongator acetyltransferase complex subunit 3, FAT2  -  fat atypical cadherin 2]
GO:0032101	regulation of response to external stimulus	6.47E-19	1.88E-16	3.17	13586	685	457	73	[IGKV3D-20  -  immunoglobulin kappa variable 3d-20, IGKV2-28  -  immunoglobulin kappa variable 2-28, IGHV3-11  -  immunoglobulin heavy variable 3-11 (gene/pseudogene), DRD2  -  dopamine receptor d2, IGKV3D-11  -  immunoglobulin kappa variable 3d-11, IGHV3-7  -  immunoglobulin heavy variable 3-7, IGKV3-15  -  immunoglobulin kappa variable 3-15, IGHV2-5  -  immunoglobulin heavy variable 2-5, IGKV3-20  -  immunoglobulin kappa variable 3-20, DSCAM  -  down syndrome cell adhesion molecule, IGKV2-30  -  immunoglobulin kappa variable 2-30, KLK7  -  kallikrein-related peptidase 7, FABP7  -  fatty acid binding protein 7, brain, EPPK1  -  epiplakin 1, IGHV1-69  -  immunoglobulin heavy variable 1-69, IGKV4-1  -  immunoglobulin kappa variable 4-1, IGHV3-33  -  immunoglobulin heavy variable 3-33, IGKV1D-39  -  immunoglobulin kappa variable 1d-39, IGKV2D-28  -  immunoglobulin kappa variable 2d-28, IGHV3-30  -  immunoglobulin heavy variable 3-30, IGKV2D-30  -  immunoglobulin kappa variable 2d-30, IGHV3-23  -  immunoglobulin heavy variable 3-23, IGKV1D-12  -  immunoglobulin kappa variable 1d-12, IGLV1-51  -  immunoglobulin lambda variable 1-51, IGKV1-5  -  immunoglobulin kappa variable 1-5, IGLV1-47  -  immunoglobulin lambda variable 1-47, IGLV1-44  -  immunoglobulin lambda variable 1-44, IGLV1-40  -  immunoglobulin lambda variable 1-40, IGHV3-53  -  immunoglobulin heavy variable 3-53, IGLV2-23  -  immunoglobulin lambda variable 2-23, IGLV2-11  -  immunoglobulin lambda variable 2-11, IGLV2-14  -  immunoglobulin lambda variable 2-14, PADI2  -  peptidyl arginine deiminase, type ii, IGHV3-48  -  immunoglobulin heavy variable 3-48, IGLV2-8  -  immunoglobulin lambda variable 2-8, IGKV1-17  -  immunoglobulin kappa variable 1-17, IGKV1-16  -  immunoglobulin kappa variable 1-16, IGHV4-34  -  immunoglobulin heavy variable 4-34, KLK8  -  kallikrein-related peptidase 8, IGKV1-12  -  immunoglobulin kappa variable 1-12, IGKV1-39  -  immunoglobulin kappa variable 1-39 (gene/pseudogene), CXCL6  -  chemokine (c-x-c motif) ligand 6, IGLC7  -  immunoglobulin lambda constant 7, IGLV3-25  -  immunoglobulin lambda variable 3-25, CXCL17  -  chemokine (c-x-c motif) ligand 17, IGKC  -  immunoglobulin kappa constant, IGHV4-59  -  immunoglobulin heavy variable 4-59, IL17B  -  interleukin 17b, IGHV4-39  -  immunoglobulin heavy variable 4-39, PDGFRA  -  platelet-derived growth factor receptor, alpha polypeptide, CCR2  -  chemokine (c-c motif) receptor 2, IGLV3-1  -  immunoglobulin lambda variable 3-1, IGLC3  -  immunoglobulin lambda constant 3 (kern-oz+ marker), ADTRP  -  androgen-dependent tfpi-regulating protein, IGLC2  -  immunoglobulin lambda constant 2 (kern-oz- marker), CD180  -  cd180 molecule, IGLC6  -  immunoglobulin lambda constant 6 (kern+oz- marker, gene/pseudogene), IGLV3-19  -  immunoglobulin lambda variable 3-19, LTF  -  lactotransferrin, TLR10  -  toll-like receptor 10, EDN3  -  endothelin 3, C3  -  complement component 3, IGLV7-43  -  immunoglobulin lambda variable 7-43, EDN2  -  endothelin 2, IGLV6-57  -  immunoglobulin lambda variable 6-57, KLK5  -  kallikrein-related peptidase 5, ADORA2B  -  adenosine a2b receptor, ADORA1  -  adenosine a1 receptor, SIGLEC10  -  sialic acid binding ig-like lectin 10, IGHG2  -  immunoglobulin heavy constant gamma 2 (g2m marker), IGHG1  -  immunoglobulin heavy constant gamma 1 (g1m marker), IGHG4  -  immunoglobulin heavy constant gamma 4 (g4m marker), IGHG3  -  immunoglobulin heavy constant gamma 3 (g3m marker)]
GO:0098657	import into cell	9.87E-19	2.82E-16	3.63	13586	500	457	61	[IGKV3D-20  -  immunoglobulin kappa variable 3d-20, IGKV2-28  -  immunoglobulin kappa variable 2-28, IGHV3-11  -  immunoglobulin heavy variable 3-11 (gene/pseudogene), DRD2  -  dopamine receptor d2, IGKV3D-11  -  immunoglobulin kappa variable 3d-11, IGHV3-7  -  immunoglobulin heavy variable 3-7, IGHV2-5  -  immunoglobulin heavy variable 2-5, IGKV3-15  -  immunoglobulin kappa variable 3-15, SYT8  -  synaptotagmin viii, IGKV3-20  -  immunoglobulin kappa variable 3-20, IGKV2-30  -  immunoglobulin kappa variable 2-30, IGHV1-69  -  immunoglobulin heavy variable 1-69, IGHV3-33  -  immunoglobulin heavy variable 3-33, IGKV4-1  -  immunoglobulin kappa variable 4-1, IGKV1D-39  -  immunoglobulin kappa variable 1d-39, IGKV2D-28  -  immunoglobulin kappa variable 2d-28, IGHV3-30  -  immunoglobulin heavy variable 3-30, IGKV2D-30  -  immunoglobulin kappa variable 2d-30, IGHV3-23  -  immunoglobulin heavy variable 3-23, IGKV1D-12  -  immunoglobulin kappa variable 1d-12, IGLV1-51  -  immunoglobulin lambda variable 1-51, IGKV1-5  -  immunoglobulin kappa variable 1-5, SLC39A4  -  solute carrier family 39 (zinc transporter), member 4, IGLV1-47  -  immunoglobulin lambda variable 1-47, IGLV1-44  -  immunoglobulin lambda variable 1-44, IGLV1-40  -  immunoglobulin lambda variable 1-40, SLC1A5  -  solute carrier family 1 (neutral amino acid transporter), member 5, ACTBL2  -  actin, beta-like 2, IGHV3-53  -  immunoglobulin heavy variable 3-53, IGLV2-23  -  immunoglobulin lambda variable 2-23, IGLV2-11  -  immunoglobulin lambda variable 2-11, IGLV2-14  -  immunoglobulin lambda variable 2-14, IGHV3-48  -  immunoglobulin heavy variable 3-48, IGLV2-8  -  immunoglobulin lambda variable 2-8, IGKV1-17  -  immunoglobulin kappa variable 1-17, IGHV4-34  -  immunoglobulin heavy variable 4-34, IGKV1-16  -  immunoglobulin kappa variable 1-16, IGKV1-12  -  immunoglobulin kappa variable 1-12, FCHO1  -  fch domain only 1, IGKV1-39  -  immunoglobulin kappa variable 1-39 (gene/pseudogene), IGLC7  -  immunoglobulin lambda constant 7, IGLV3-25  -  immunoglobulin lambda variable 3-25, IGKC  -  immunoglobulin kappa constant, CD207  -  cd207 molecule, langerin, IGHV4-59  -  immunoglobulin heavy variable 4-59, IGHV4-39  -  immunoglobulin heavy variable 4-39, IGLV3-1  -  immunoglobulin lambda variable 3-1, IGLC3  -  immunoglobulin lambda constant 3 (kern-oz+ marker), IGLC2  -  immunoglobulin lambda constant 2 (kern-oz- marker), IGLC6  -  immunoglobulin lambda constant 6 (kern+oz- marker, gene/pseudogene), IGLV3-19  -  immunoglobulin lambda variable 3-19, RHOV  -  ras homolog family member v, MAPK8IP2  -  mitogen-activated protein kinase 8 interacting protein 2, IGHA1  -  immunoglobulin heavy constant alpha 1, IGLV7-43  -  immunoglobulin lambda variable 7-43, IGLV6-57  -  immunoglobulin lambda variable 6-57, FOLR1  -  folate receptor 1 (adult), ADORA1  -  adenosine a1 receptor, IGHA2  -  immunoglobulin heavy constant alpha 2 (a2m marker), NEURL3  -  neuralized homolog 3 (drosophila) pseudogene, WIPF3  -  was/wasl interacting protein family, member 3]
GO:0031424	keratinization	8.74E-18	2.45E-15	13.78	13586	41	457	19	[KRT6C  -  keratin 6c, PKP3  -  plakophilin 3, KRT32  -  keratin 32, KRT81  -  keratin 81, KRT83  -  keratin 83, DSC3  -  desmocollin 3, CDH3  -  cadherin 3, type 1, p-cadherin (placental), KRT86  -  keratin 86, DSC2  -  desmocollin 2, KRT5  -  keratin 5, SFN  -  stratifin, KRT6B  -  keratin 6b, DSG3  -  desmoglein 3, KRT7  -  keratin 7, KRT15  -  keratin 15, KRT14  -  keratin 14, KRT17  -  keratin 17, KRT16  -  keratin 16, KRT40  -  keratin 40]
GO:0007166	cell surface receptor signaling pathway	1.24E-17	3.42E-15	2.13	13586	1773	457	127	[IGKV3D-20  -  immunoglobulin kappa variable 3d-20, IGKV3D-11  -  immunoglobulin kappa variable 3d-11, CDH3  -  cadherin 3, type 1, p-cadherin (placental), GSTA2  -  glutathione s-transferase alpha 2, IGKV1D-39  -  immunoglobulin kappa variable 1d-39, IGKV2D-28  -  immunoglobulin kappa variable 2d-28, IGKV2D-30  -  immunoglobulin kappa variable 2d-30, CD79A  -  cd79a molecule, immunoglobulin-associated alpha, OXTR  -  oxytocin receptor, IGLV1-51  -  immunoglobulin lambda variable 1-51, IGKV1-5  -  immunoglobulin kappa variable 1-5, IGLV1-47  -  immunoglobulin lambda variable 1-47, IGLV1-44  -  immunoglobulin lambda variable 1-44, IGLV1-40  -  immunoglobulin lambda variable 1-40, P4HB  -  prolyl 4-hydroxylase, beta polypeptide, EDAR  -  ectodysplasin a receptor, SOX9  -  sry (sex determining region y)-box 9, IGLV2-23  -  immunoglobulin lambda variable 2-23, PLXNA1  -  plexin a1, IGLV2-11  -  immunoglobulin lambda variable 2-11, GRHL3  -  grainyhead-like 3 (drosophila), IGLV2-14  -  immunoglobulin lambda variable 2-14, IGLV2-8  -  immunoglobulin lambda variable 2-8, FERMT1  -  fermitin family member 1, SDC1  -  syndecan 1, CXCL5  -  chemokine (c-x-c motif) ligand 5, CXCL6  -  chemokine (c-x-c motif) ligand 6, IGLC7  -  immunoglobulin lambda constant 7, MUC5B  -  mucin 5b, oligomeric mucus/gel-forming, NTF4  -  neurotrophin 4, IGLV3-25  -  immunoglobulin lambda variable 3-25, IRS1  -  insulin receptor substrate 1, GPR87  -  g protein-coupled receptor 87, NTRK1  -  neurotrophic tyrosine kinase, receptor, type 1, PDGFRA  -  platelet-derived growth factor receptor, alpha polypeptide, CCR2  -  chemokine (c-c motif) receptor 2, IGLV3-1  -  immunoglobulin lambda variable 3-1, FZD7  -  frizzled family receptor 7, CNN2  -  calponin 2, EFNA5  -  ephrin-a5, IGLV3-19  -  immunoglobulin lambda variable 3-19, IGLL5  -  immunoglobulin lambda-like polypeptide 5, RORC  -  rar-related orphan receptor c, UNC5C  -  unc-5 homolog c (c. elegans), COL4A4  -  collagen, type iv, alpha 4, COL4A3  -  collagen, type iv, alpha 3 (goodpasture antigen), TP63  -  tumor protein p63, LCN2  -  lipocalin 2, TCF7  -  transcription factor 7 (t-cell specific, hmg-box), EDN3  -  endothelin 3, EDN2  -  endothelin 2, C3  -  complement component 3, IGLV7-43  -  immunoglobulin lambda variable 7-43, IGLV6-57  -  immunoglobulin lambda variable 6-57, ADORA2B  -  adenosine a2b receptor, IGHV1-3  -  immunoglobulin heavy variable 1-3, ADORA1  -  adenosine a1 receptor, EFEMP1  -  egf containing fibulin-like extracellular matrix protein 1, IGKV2-28  -  immunoglobulin kappa variable 2-28, IGHV3-15  -  immunoglobulin heavy variable 3-15, IGHV3-11  -  immunoglobulin heavy variable 3-11 (gene/pseudogene), DRD2  -  dopamine receptor d2, IGHV3-7  -  immunoglobulin heavy variable 3-7, IGHV2-26  -  immunoglobulin heavy variable 2-26, IGKV3-15  -  immunoglobulin kappa variable 3-15, IGHV2-5  -  immunoglobulin heavy variable 2-5, IGKV3-20  -  immunoglobulin kappa variable 3-20, DSCAM  -  down syndrome cell adhesion molecule, IGKV2-30  -  immunoglobulin kappa variable 2-30, IGHV1-69  -  immunoglobulin heavy variable 1-69, TLE4  -  transducin-like enhancer of split 4 (e(sp1) homolog, drosophila), FAM83B  -  family with sequence similarity 83, member b, IGKV4-1  -  immunoglobulin kappa variable 4-1, IGHV3-33  -  immunoglobulin heavy variable 3-33, IGHV3-30  -  immunoglobulin heavy variable 3-30, DLK2  -  delta-like 2 homolog (drosophila), IGHV3-23  -  immunoglobulin heavy variable 3-23, IGKV1D-12  -  immunoglobulin kappa variable 1d-12, MUC16  -  mucin 16, cell surface associated, IGHV3-21  -  immunoglobulin heavy variable 3-21, IGHV3-20  -  immunoglobulin heavy variable 3-20, IGHV3-66  -  immunoglobulin heavy variable 3-66, IGHV3-49  -  immunoglobulin heavy variable 3-49, IGHV3-53  -  immunoglobulin heavy variable 3-53, ATP6V1B1  -  atpase, h+ transporting, lysosomal 56/58kda, v1 subunit b1, DDR1  -  discoidin domain receptor tyrosine kinase 1, IGHV3-48  -  immunoglobulin heavy variable 3-48, CARD9  -  caspase recruitment domain family, member 9, KDM6A  -  lysine (k)-specific demethylase 6a, IGKV1-17  -  immunoglobulin kappa variable 1-17, IGKV1-16  -  immunoglobulin kappa variable 1-16, IGHV4-34  -  immunoglobulin heavy variable 4-34, EYA2  -  eyes absent homolog 2 (drosophila), IGHV4-31  -  immunoglobulin heavy variable 4-31, IGKV1-12  -  immunoglobulin kappa variable 1-12, IGHV4-4  -  immunoglobulin heavy variable 4-4, IGHV4-28  -  immunoglobulin heavy variable 4-28, IGKV1-39  -  immunoglobulin kappa variable 1-39 (gene/pseudogene), IGHV3-72  -  immunoglobulin heavy variable 3-72, IGHV3-74  -  immunoglobulin heavy variable 3-74, IGHV3-73  -  immunoglobulin heavy variable 3-73, IGHM  -  immunoglobulin heavy constant mu, IGHV6-1  -  immunoglobulin heavy variable 6-1, IGKC  -  immunoglobulin kappa constant, IGHV4-59  -  immunoglobulin heavy variable 4-59, IGHV4-61  -  immunoglobulin heavy variable 4-61, IGHV4-39  -  immunoglobulin heavy variable 4-39, IGHV5-51  -  immunoglobulin heavy variable 5-51, IGLC3  -  immunoglobulin lambda constant 3 (kern-oz+ marker), IGLC2  -  immunoglobulin lambda constant 2 (kern-oz- marker), ATP6V0A4  -  atpase, h+ transporting, lysosomal v0 subunit a4, IGLC6  -  immunoglobulin lambda constant 6 (kern+oz- marker, gene/pseudogene), GRIA4  -  glutamate receptor, ionotropic, ampa 4, TNFRSF13B  -  tumor necrosis factor receptor superfamily, member 13b, SFRP1  -  secreted frizzled-related protein 1, TNFRSF17  -  tumor necrosis factor receptor superfamily, member 17, EPHB1  -  eph receptor b1, VAX2  -  ventral anterior homeobox 2, IGHA1  -  immunoglobulin heavy constant alpha 1, FGFBP1  -  fibroblast growth factor binding protein 1, IGHA2  -  immunoglobulin heavy constant alpha 2 (a2m marker), WIPF3  -  was/wasl interacting protein family, member 3, IGHG2  -  immunoglobulin heavy constant gamma 2 (g2m marker), IGHG1  -  immunoglobulin heavy constant gamma 1 (g1m marker), PIGR  -  polymeric immunoglobulin receptor, IGHG4  -  immunoglobulin heavy constant gamma 4 (g4m marker), IGHG3  -  immunoglobulin heavy constant gamma 3 (g3m marker)]
GO:0002682	regulation of immune system process	1.48E-17	3.99E-15	2.39	13586	1280	457	103	[IGKV3D-20  -  immunoglobulin kappa variable 3d-20, IGKV3D-11  -  immunoglobulin kappa variable 3d-11, KLK7  -  kallikrein-related peptidase 7, IGKV1D-39  -  immunoglobulin kappa variable 1d-39, IGKV2D-28  -  immunoglobulin kappa variable 2d-28, IGKV2D-30  -  immunoglobulin kappa variable 2d-30, CD79A  -  cd79a molecule, immunoglobulin-associated alpha, IGLV1-51  -  immunoglobulin lambda variable 1-51, IGKV1-5  -  immunoglobulin kappa variable 1-5, IGLV1-47  -  immunoglobulin lambda variable 1-47, IGLV1-44  -  immunoglobulin lambda variable 1-44, IGLV1-40  -  immunoglobulin lambda variable 1-40, SOX9  -  sry (sex determining region y)-box 9, IGLV2-23  -  immunoglobulin lambda variable 2-23, IGLV2-11  -  immunoglobulin lambda variable 2-11, IGLV2-14  -  immunoglobulin lambda variable 2-14, PADI2  -  peptidyl arginine deiminase, type ii, IGLV2-8  -  immunoglobulin lambda variable 2-8, CXCL6  -  chemokine (c-x-c motif) ligand 6, IGLC7  -  immunoglobulin lambda constant 7, MUC5B  -  mucin 5b, oligomeric mucus/gel-forming, IGLV3-25  -  immunoglobulin lambda variable 3-25, CCR2  -  chemokine (c-c motif) receptor 2, IGLV3-1  -  immunoglobulin lambda variable 3-1, COL2A1  -  collagen, type ii, alpha 1, IGLV3-19  -  immunoglobulin lambda variable 3-19, TLR10  -  toll-like receptor 10, IGLL5  -  immunoglobulin lambda-like polypeptide 5, EDN3  -  endothelin 3, IGLV7-43  -  immunoglobulin lambda variable 7-43, C3  -  complement component 3, EDN2  -  endothelin 2, IGLV6-57  -  immunoglobulin lambda variable 6-57, ADORA2B  -  adenosine a2b receptor, IGHV1-3  -  immunoglobulin heavy variable 1-3, ADORA1  -  adenosine a1 receptor, COL17A1  -  collagen, type xvii, alpha 1, IGKV2-28  -  immunoglobulin kappa variable 2-28, IGHV3-15  -  immunoglobulin heavy variable 3-15, IGHV3-11  -  immunoglobulin heavy variable 3-11 (gene/pseudogene), DRD2  -  dopamine receptor d2, IGHV3-7  -  immunoglobulin heavy variable 3-7, IGHV2-26  -  immunoglobulin heavy variable 2-26, IGHV2-5  -  immunoglobulin heavy variable 2-5, HMGB3  -  high mobility group box 3, IGKV3-15  -  immunoglobulin kappa variable 3-15, IGKV3-20  -  immunoglobulin kappa variable 3-20, IGKV2-30  -  immunoglobulin kappa variable 2-30, IGHV1-69  -  immunoglobulin heavy variable 1-69, IGHV3-33  -  immunoglobulin heavy variable 3-33, IGKV4-1  -  immunoglobulin kappa variable 4-1, IGHV3-30  -  immunoglobulin heavy variable 3-30, TANK  -  traf family member-associated nfkb activator, KCNN4  -  potassium intermediate/small conductance calcium-activated channel, subfamily n, member 4, IGHV3-23  -  immunoglobulin heavy variable 3-23, EMILIN1  -  elastin microfibril interfacer 1, IGKV1D-12  -  immunoglobulin kappa variable 1d-12, MUC16  -  mucin 16, cell surface associated, IGHV3-21  -  immunoglobulin heavy variable 3-21, IGHV3-20  -  immunoglobulin heavy variable 3-20, IGHV3-66  -  immunoglobulin heavy variable 3-66, IGHV3-49  -  immunoglobulin heavy variable 3-49, IGHV3-53  -  immunoglobulin heavy variable 3-53, IGHV3-48  -  immunoglobulin heavy variable 3-48, CARD9  -  caspase recruitment domain family, member 9, IGKV1-17  -  immunoglobulin kappa variable 1-17, IGHV4-34  -  immunoglobulin heavy variable 4-34, IGKV1-16  -  immunoglobulin kappa variable 1-16, IGHV4-31  -  immunoglobulin heavy variable 4-31, IGHV4-4  -  immunoglobulin heavy variable 4-4, IGKV1-12  -  immunoglobulin kappa variable 1-12, IGHV4-28  -  immunoglobulin heavy variable 4-28, IGKV1-39  -  immunoglobulin kappa variable 1-39 (gene/pseudogene), IGHV3-72  -  immunoglobulin heavy variable 3-72, C1orf106  -  chromosome 1 open reading frame 106, IGHV3-74  -  immunoglobulin heavy variable 3-74, IGHV3-73  -  immunoglobulin heavy variable 3-73, CCL28  -  chemokine (c-c motif) ligand 28, IGHM  -  immunoglobulin heavy constant mu, CXCL17  -  chemokine (c-x-c motif) ligand 17, IGHV6-1  -  immunoglobulin heavy variable 6-1, IGKC  -  immunoglobulin kappa constant, IGHV4-59  -  immunoglobulin heavy variable 4-59, IGHV4-61  -  immunoglobulin heavy variable 4-61, IGHV4-39  -  immunoglobulin heavy variable 4-39, IGHV5-51  -  immunoglobulin heavy variable 5-51, IGLC3  -  immunoglobulin lambda constant 3 (kern-oz+ marker), ADTRP  -  androgen-dependent tfpi-regulating protein, IGLC2  -  immunoglobulin lambda constant 2 (kern-oz- marker), MZB1  -  marginal zone b and b1 cell-specific protein, IGLC6  -  immunoglobulin lambda constant 6 (kern+oz- marker, gene/pseudogene), TNFRSF13B  -  tumor necrosis factor receptor superfamily, member 13b, LTF  -  lactotransferrin, SFRP1  -  secreted frizzled-related protein 1, IGHA1  -  immunoglobulin heavy constant alpha 1, KLK5  -  kallikrein-related peptidase 5, IGHA2  -  immunoglobulin heavy constant alpha 2 (a2m marker), IGHG2  -  immunoglobulin heavy constant gamma 2 (g2m marker), WIPF3  -  was/wasl interacting protein family, member 3, IGHG1  -  immunoglobulin heavy constant gamma 1 (g1m marker), PIGR  -  polymeric immunoglobulin receptor, IGHG4  -  immunoglobulin heavy constant gamma 4 (g4m marker), IGHG3  -  immunoglobulin heavy constant gamma 3 (g3m marker)]
GO:0051251	positive regulation of lymphocyte activation	2.31E-17	6.12E-15	4.75	13586	263	457	42	[IGHM  -  immunoglobulin heavy constant mu, IGHV3-15  -  immunoglobulin heavy variable 3-15, IGHV6-1  -  immunoglobulin heavy variable 6-1, IGKC  -  immunoglobulin kappa constant, IGHV3-11  -  immunoglobulin heavy variable 3-11 (gene/pseudogene), IGHV3-7  -  immunoglobulin heavy variable 3-7, IGHV4-59  -  immunoglobulin heavy variable 4-59, IGHV2-26  -  immunoglobulin heavy variable 2-26, IGHV4-61  -  immunoglobulin heavy variable 4-61, IGHV4-39  -  immunoglobulin heavy variable 4-39, IGHV2-5  -  immunoglobulin heavy variable 2-5, IGHV5-51  -  immunoglobulin heavy variable 5-51, CCR2  -  chemokine (c-c motif) receptor 2, IGHV1-69  -  immunoglobulin heavy variable 1-69, IGLC3  -  immunoglobulin lambda constant 3 (kern-oz+ marker), IGLC2  -  immunoglobulin lambda constant 2 (kern-oz- marker), IGHV3-33  -  immunoglobulin heavy variable 3-33, IGLC6  -  immunoglobulin lambda constant 6 (kern+oz- marker, gene/pseudogene), IGHV3-30  -  immunoglobulin heavy variable 3-30, IGHV3-23  -  immunoglobulin heavy variable 3-23, IGHV3-21  -  immunoglobulin heavy variable 3-21, IGHV3-20  -  immunoglobulin heavy variable 3-20, IGLL5  -  immunoglobulin lambda-like polypeptide 5, IGHV3-66  -  immunoglobulin heavy variable 3-66, IGHV3-49  -  immunoglobulin heavy variable 3-49, IGHV3-53  -  immunoglobulin heavy variable 3-53, IGHV3-48  -  immunoglobulin heavy variable 3-48, IGHA1  -  immunoglobulin heavy constant alpha 1, IGHV4-34  -  immunoglobulin heavy variable 4-34, IGHV4-31  -  immunoglobulin heavy variable 4-31, IGHV4-4  -  immunoglobulin heavy variable 4-4, IGHV1-3  -  immunoglobulin heavy variable 1-3, IGHA2  -  immunoglobulin heavy constant alpha 2 (a2m marker), IGHV4-28  -  immunoglobulin heavy variable 4-28, IGHG2  -  immunoglobulin heavy constant gamma 2 (g2m marker), IGHG1  -  immunoglobulin heavy constant gamma 1 (g1m marker), IGHV3-72  -  immunoglobulin heavy variable 3-72, IGHG4  -  immunoglobulin heavy constant gamma 4 (g4m marker), IGHV3-74  -  immunoglobulin heavy variable 3-74, IGHG3  -  immunoglobulin heavy constant gamma 3 (g3m marker), IGLC7  -  immunoglobulin lambda constant 7, IGHV3-73  -  immunoglobulin heavy variable 3-73]
GO:0031347	regulation of defense response	9.84E-17	2.56E-14	3.01	13586	681	457	69	[IGKV3D-20  -  immunoglobulin kappa variable 3d-20, IGKV2-28  -  immunoglobulin kappa variable 2-28, IGHV3-11  -  immunoglobulin heavy variable 3-11 (gene/pseudogene), DRD2  -  dopamine receptor d2, IGKV3D-11  -  immunoglobulin kappa variable 3d-11, IGHV3-7  -  immunoglobulin heavy variable 3-7, IGHV2-5  -  immunoglobulin heavy variable 2-5, IGKV3-15  -  immunoglobulin kappa variable 3-15, HMGB3  -  high mobility group box 3, IGKV3-20  -  immunoglobulin kappa variable 3-20, IGKV2-30  -  immunoglobulin kappa variable 2-30, KLK7  -  kallikrein-related peptidase 7, IGHV1-69  -  immunoglobulin heavy variable 1-69, IGHV3-33  -  immunoglobulin heavy variable 3-33, IGKV4-1  -  immunoglobulin kappa variable 4-1, IGKV1D-39  -  immunoglobulin kappa variable 1d-39, IGKV2D-28  -  immunoglobulin kappa variable 2d-28, IGHV3-30  -  immunoglobulin heavy variable 3-30, TANK  -  traf family member-associated nfkb activator, IGKV2D-30  -  immunoglobulin kappa variable 2d-30, IGHV3-23  -  immunoglobulin heavy variable 3-23, IGKV1D-12  -  immunoglobulin kappa variable 1d-12, MUC16  -  mucin 16, cell surface associated, IGLV1-51  -  immunoglobulin lambda variable 1-51, IGKV1-5  -  immunoglobulin kappa variable 1-5, IGLV1-47  -  immunoglobulin lambda variable 1-47, IGLV1-44  -  immunoglobulin lambda variable 1-44, IGLV1-40  -  immunoglobulin lambda variable 1-40, IGHV3-53  -  immunoglobulin heavy variable 3-53, IGLV2-23  -  immunoglobulin lambda variable 2-23, IGLV2-11  -  immunoglobulin lambda variable 2-11, IGLV2-14  -  immunoglobulin lambda variable 2-14, CARD9  -  caspase recruitment domain family, member 9, IGHV3-48  -  immunoglobulin heavy variable 3-48, IGLV2-8  -  immunoglobulin lambda variable 2-8, IGKV1-17  -  immunoglobulin kappa variable 1-17, IGKV1-16  -  immunoglobulin kappa variable 1-16, IGHV4-34  -  immunoglobulin heavy variable 4-34, IGKV1-12  -  immunoglobulin kappa variable 1-12, IGKV1-39  -  immunoglobulin kappa variable 1-39 (gene/pseudogene), CXCL6  -  chemokine (c-x-c motif) ligand 6, C1orf106  -  chromosome 1 open reading frame 106, IGLC7  -  immunoglobulin lambda constant 7, MUC5B  -  mucin 5b, oligomeric mucus/gel-forming, IGLV3-25  -  immunoglobulin lambda variable 3-25, CXCL17  -  chemokine (c-x-c motif) ligand 17, IGKC  -  immunoglobulin kappa constant, IGHV4-59  -  immunoglobulin heavy variable 4-59, IL17B  -  interleukin 17b, IGHV4-39  -  immunoglobulin heavy variable 4-39, CCR2  -  chemokine (c-c motif) receptor 2, IGLV3-1  -  immunoglobulin lambda variable 3-1, IGLC3  -  immunoglobulin lambda constant 3 (kern-oz+ marker), IGLC2  -  immunoglobulin lambda constant 2 (kern-oz- marker), IGLC6  -  immunoglobulin lambda constant 6 (kern+oz- marker, gene/pseudogene), IGLV3-19  -  immunoglobulin lambda variable 3-19, LTF  -  lactotransferrin, TLR10  -  toll-like receptor 10, IGLV7-43  -  immunoglobulin lambda variable 7-43, C3  -  complement component 3, IGLV6-57  -  immunoglobulin lambda variable 6-57, KLK5  -  kallikrein-related peptidase 5, ADORA2B  -  adenosine a2b receptor, ADORA1  -  adenosine a1 receptor, SIGLEC10  -  sialic acid binding ig-like lectin 10, IGHG2  -  immunoglobulin heavy constant gamma 2 (g2m marker), IGHG1  -  immunoglobulin heavy constant gamma 1 (g1m marker), IGHG4  -  immunoglobulin heavy constant gamma 4 (g4m marker), IGHG3  -  immunoglobulin heavy constant gamma 3 (g3m marker)]
GO:0030162	regulation of proteolysis	2.77E-16	7.10E-14	3.08	13586	627	457	65	[XDH  -  xanthine dehydrogenase, IGKV3D-20  -  immunoglobulin kappa variable 3d-20, IGKV2-28  -  immunoglobulin kappa variable 2-28, IGHV3-11  -  immunoglobulin heavy variable 3-11 (gene/pseudogene), IGKV3D-11  -  immunoglobulin kappa variable 3d-11, IGHV3-7  -  immunoglobulin heavy variable 3-7, IGHV2-5  -  immunoglobulin heavy variable 2-5, IGKV3-15  -  immunoglobulin kappa variable 3-15, IGKV3-20  -  immunoglobulin kappa variable 3-20, IGKV2-30  -  immunoglobulin kappa variable 2-30, DERL3  -  derlin 3, IGHV1-69  -  immunoglobulin heavy variable 1-69, SFN  -  stratifin, ANXA8L1  -  annexin a8-like 1, IGHV3-33  -  immunoglobulin heavy variable 3-33, IGKV4-1  -  immunoglobulin kappa variable 4-1, IGKV1D-39  -  immunoglobulin kappa variable 1d-39, IGKV2D-28  -  immunoglobulin kappa variable 2d-28, IGHV3-30  -  immunoglobulin heavy variable 3-30, TANK  -  traf family member-associated nfkb activator, IGKV2D-30  -  immunoglobulin kappa variable 2d-30, IGHV3-23  -  immunoglobulin heavy variable 3-23, IGKV1D-12  -  immunoglobulin kappa variable 1d-12, ENO1  -  enolase 1, (alpha), IGLV1-51  -  immunoglobulin lambda variable 1-51, IGKV1-5  -  immunoglobulin kappa variable 1-5, IGLV1-47  -  immunoglobulin lambda variable 1-47, IGLV1-44  -  immunoglobulin lambda variable 1-44, IGLV1-40  -  immunoglobulin lambda variable 1-40, IGLV2-23  -  immunoglobulin lambda variable 2-23, IGHV3-53  -  immunoglobulin heavy variable 3-53, IGLV2-11  -  immunoglobulin lambda variable 2-11, IGLV2-14  -  immunoglobulin lambda variable 2-14, CARD9  -  caspase recruitment domain family, member 9, IGHV3-48  -  immunoglobulin heavy variable 3-48, IGLV2-8  -  immunoglobulin lambda variable 2-8, IGKV1-17  -  immunoglobulin kappa variable 1-17, IGKV1-16  -  immunoglobulin kappa variable 1-16, IGHV4-34  -  immunoglobulin heavy variable 4-34, IGKV1-12  -  immunoglobulin kappa variable 1-12, IGKV1-39  -  immunoglobulin kappa variable 1-39 (gene/pseudogene), IGLC7  -  immunoglobulin lambda constant 7, IGLV3-25  -  immunoglobulin lambda variable 3-25, IGKC  -  immunoglobulin kappa constant, IGHV4-59  -  immunoglobulin heavy variable 4-59, IGHV4-39  -  immunoglobulin heavy variable 4-39, IGLV3-1  -  immunoglobulin lambda variable 3-1, RARRES1  -  retinoic acid receptor responder (tazarotene induced) 1, IGLC3  -  immunoglobulin lambda constant 3 (kern-oz+ marker), IGLC2  -  immunoglobulin lambda constant 2 (kern-oz- marker), IGLC6  -  immunoglobulin lambda constant 6 (kern+oz- marker, gene/pseudogene), IGLV3-19  -  immunoglobulin lambda variable 3-19, LTF  -  lactotransferrin, ANXA8  -  annexin a8, SERPINB5  -  serpin peptidase inhibitor, clade b (ovalbumin), member 5, COL4A3  -  collagen, type iv, alpha 3 (goodpasture antigen), TP63  -  tumor protein p63, IGLV7-43  -  immunoglobulin lambda variable 7-43, C3  -  complement component 3, IGLV6-57  -  immunoglobulin lambda variable 6-57, IGHG2  -  immunoglobulin heavy constant gamma 2 (g2m marker), IGHG1  -  immunoglobulin heavy constant gamma 1 (g1m marker), IGHG4  -  immunoglobulin heavy constant gamma 4 (g4m marker), PRDX5  -  peroxiredoxin 5, IGHG3  -  immunoglobulin heavy constant gamma 3 (g3m marker)]
GO:0002696	positive regulation of leukocyte activation	3.00E-16	7.54E-14	4.33	13586	295	457	43	[IGHM  -  immunoglobulin heavy constant mu, IGHV6-1  -  immunoglobulin heavy variable 6-1, IGHV3-15  -  immunoglobulin heavy variable 3-15, IGKC  -  immunoglobulin kappa constant, IGHV3-11  -  immunoglobulin heavy variable 3-11 (gene/pseudogene), IGHV3-7  -  immunoglobulin heavy variable 3-7, IGHV4-59  -  immunoglobulin heavy variable 4-59, IGHV2-26  -  immunoglobulin heavy variable 2-26, IGHV4-61  -  immunoglobulin heavy variable 4-61, IGHV4-39  -  immunoglobulin heavy variable 4-39, IGHV2-5  -  immunoglobulin heavy variable 2-5, IGHV5-51  -  immunoglobulin heavy variable 5-51, CCR2  -  chemokine (c-c motif) receptor 2, IGHV1-69  -  immunoglobulin heavy variable 1-69, IGLC3  -  immunoglobulin lambda constant 3 (kern-oz+ marker), IGLC2  -  immunoglobulin lambda constant 2 (kern-oz- marker), IGHV3-33  -  immunoglobulin heavy variable 3-33, IGLC6  -  immunoglobulin lambda constant 6 (kern+oz- marker, gene/pseudogene), IGHV3-30  -  immunoglobulin heavy variable 3-30, IGHV3-23  -  immunoglobulin heavy variable 3-23, IGHV3-21  -  immunoglobulin heavy variable 3-21, IGHV3-20  -  immunoglobulin heavy variable 3-20, IGLL5  -  immunoglobulin lambda-like polypeptide 5, IGHV3-66  -  immunoglobulin heavy variable 3-66, IGHV3-49  -  immunoglobulin heavy variable 3-49, IGHV3-53  -  immunoglobulin heavy variable 3-53, IGHV3-48  -  immunoglobulin heavy variable 3-48, IGHA1  -  immunoglobulin heavy constant alpha 1, IGHV4-34  -  immunoglobulin heavy variable 4-34, IGHV4-31  -  immunoglobulin heavy variable 4-31, ADORA2B  -  adenosine a2b receptor, IGHV4-4  -  immunoglobulin heavy variable 4-4, IGHV1-3  -  immunoglobulin heavy variable 1-3, IGHA2  -  immunoglobulin heavy constant alpha 2 (a2m marker), IGHV4-28  -  immunoglobulin heavy variable 4-28, IGHG2  -  immunoglobulin heavy constant gamma 2 (g2m marker), IGHG1  -  immunoglobulin heavy constant gamma 1 (g1m marker), IGHV3-72  -  immunoglobulin heavy variable 3-72, IGHG4  -  immunoglobulin heavy constant gamma 4 (g4m marker), IGHV3-74  -  immunoglobulin heavy variable 3-74, IGHG3  -  immunoglobulin heavy constant gamma 3 (g3m marker), IGLC7  -  immunoglobulin lambda constant 7, IGHV3-73  -  immunoglobulin heavy variable 3-73]
GO:0051707	response to other organism	3.45E-16	8.53E-14	3.49	13586	469	457	55	[IGHV3-15  -  immunoglobulin heavy variable 3-15, APOBEC3B  -  apolipoprotein b mrna editing enzyme, catalytic polypeptide-like 3b, IGHV3-11  -  immunoglobulin heavy variable 3-11 (gene/pseudogene), IGHV3-7  -  immunoglobulin heavy variable 3-7, IGHV2-26  -  immunoglobulin heavy variable 2-26, IGHV2-5  -  immunoglobulin heavy variable 2-5, IGKV3-20  -  immunoglobulin kappa variable 3-20, IGHV1-69  -  immunoglobulin heavy variable 1-69, GBP6  -  guanylate binding protein family, member 6, IGHV3-33  -  immunoglobulin heavy variable 3-33, IGHV3-30  -  immunoglobulin heavy variable 3-30, IGHV3-23  -  immunoglobulin heavy variable 3-23, IGHV3-21  -  immunoglobulin heavy variable 3-21, ENO1  -  enolase 1, (alpha), IGHV3-20  -  immunoglobulin heavy variable 3-20, IGHV3-66  -  immunoglobulin heavy variable 3-66, IGHV3-49  -  immunoglobulin heavy variable 3-49, IGHV3-53  -  immunoglobulin heavy variable 3-53, IGHV3-48  -  immunoglobulin heavy variable 3-48, CARD9  -  caspase recruitment domain family, member 9, IGHV4-34  -  immunoglobulin heavy variable 4-34, IGHV4-31  -  immunoglobulin heavy variable 4-31, BPIFB2  -  bpi fold containing family b, member 2, IGHV4-4  -  immunoglobulin heavy variable 4-4, CXCL5  -  chemokine (c-x-c motif) ligand 5, IGHV4-28  -  immunoglobulin heavy variable 4-28, CXCL6  -  chemokine (c-x-c motif) ligand 6, IGHV3-72  -  immunoglobulin heavy variable 3-72, IGHV3-74  -  immunoglobulin heavy variable 3-74, IGHV3-73  -  immunoglobulin heavy variable 3-73, IGLC7  -  immunoglobulin lambda constant 7, IGHM  -  immunoglobulin heavy constant mu, IGHV6-1  -  immunoglobulin heavy variable 6-1, IGKC  -  immunoglobulin kappa constant, CD207  -  cd207 molecule, langerin, IGHV4-59  -  immunoglobulin heavy variable 4-59, IGHV4-61  -  immunoglobulin heavy variable 4-61, IGHV4-39  -  immunoglobulin heavy variable 4-39, IGHV5-51  -  immunoglobulin heavy variable 5-51, CEACAM20  -  carcinoembryonic antigen-related cell adhesion molecule 20, IGLC3  -  immunoglobulin lambda constant 3 (kern-oz+ marker), IGLC2  -  immunoglobulin lambda constant 2 (kern-oz- marker), IGLC6  -  immunoglobulin lambda constant 6 (kern+oz- marker, gene/pseudogene), LTF  -  lactotransferrin, IGLL5  -  immunoglobulin lambda-like polypeptide 5, LCN2  -  lipocalin 2, IGHA1  -  immunoglobulin heavy constant alpha 1, C3  -  complement component 3, IGHV1-3  -  immunoglobulin heavy variable 1-3, IGHA2  -  immunoglobulin heavy constant alpha 2 (a2m marker), IGHG2  -  immunoglobulin heavy constant gamma 2 (g2m marker), IGHG1  -  immunoglobulin heavy constant gamma 1 (g1m marker), RNASE7  -  ribonuclease, rnase a family, 7, IGHG4  -  immunoglobulin heavy constant gamma 4 (g4m marker), IGHG3  -  immunoglobulin heavy constant gamma 3 (g3m marker)]
GO:0050867	positive regulation of cell activation	1.48E-15	3.60E-13	4.15	13586	308	457	43	[IGHM  -  immunoglobulin heavy constant mu, IGHV6-1  -  immunoglobulin heavy variable 6-1, IGHV3-15  -  immunoglobulin heavy variable 3-15, IGKC  -  immunoglobulin kappa constant, IGHV3-11  -  immunoglobulin heavy variable 3-11 (gene/pseudogene), IGHV3-7  -  immunoglobulin heavy variable 3-7, IGHV4-59  -  immunoglobulin heavy variable 4-59, IGHV2-26  -  immunoglobulin heavy variable 2-26, IGHV4-61  -  immunoglobulin heavy variable 4-61, IGHV4-39  -  immunoglobulin heavy variable 4-39, IGHV2-5  -  immunoglobulin heavy variable 2-5, IGHV5-51  -  immunoglobulin heavy variable 5-51, CCR2  -  chemokine (c-c motif) receptor 2, IGHV1-69  -  immunoglobulin heavy variable 1-69, IGLC3  -  immunoglobulin lambda constant 3 (kern-oz+ marker), IGLC2  -  immunoglobulin lambda constant 2 (kern-oz- marker), IGHV3-33  -  immunoglobulin heavy variable 3-33, IGLC6  -  immunoglobulin lambda constant 6 (kern+oz- marker, gene/pseudogene), IGHV3-30  -  immunoglobulin heavy variable 3-30, IGHV3-23  -  immunoglobulin heavy variable 3-23, IGHV3-21  -  immunoglobulin heavy variable 3-21, IGHV3-20  -  immunoglobulin heavy variable 3-20, IGLL5  -  immunoglobulin lambda-like polypeptide 5, IGHV3-66  -  immunoglobulin heavy variable 3-66, IGHV3-49  -  immunoglobulin heavy variable 3-49, IGHV3-53  -  immunoglobulin heavy variable 3-53, IGHV3-48  -  immunoglobulin heavy variable 3-48, IGHA1  -  immunoglobulin heavy constant alpha 1, IGHV4-34  -  immunoglobulin heavy variable 4-34, IGHV4-31  -  immunoglobulin heavy variable 4-31, ADORA2B  -  adenosine a2b receptor, IGHV4-4  -  immunoglobulin heavy variable 4-4, IGHV1-3  -  immunoglobulin heavy variable 1-3, IGHA2  -  immunoglobulin heavy constant alpha 2 (a2m marker), IGHV4-28  -  immunoglobulin heavy variable 4-28, IGHG2  -  immunoglobulin heavy constant gamma 2 (g2m marker), IGHG1  -  immunoglobulin heavy constant gamma 1 (g1m marker), IGHV3-72  -  immunoglobulin heavy variable 3-72, IGHG4  -  immunoglobulin heavy constant gamma 4 (g4m marker), IGHV3-74  -  immunoglobulin heavy variable 3-74, IGHG3  -  immunoglobulin heavy constant gamma 3 (g3m marker), IGLC7  -  immunoglobulin lambda constant 7, IGHV3-73  -  immunoglobulin heavy variable 3-73]
GO:0006928	movement of cell or subcellular component	1.85E-15	4.42E-13	2.42	13586	1092	457	89	[IGKV3D-20  -  immunoglobulin kappa variable 3d-20, IGKV2-28  -  immunoglobulin kappa variable 2-28, IGHV3-11  -  immunoglobulin heavy variable 3-11 (gene/pseudogene), DRD2  -  dopamine receptor d2, IGKV3D-11  -  immunoglobulin kappa variable 3d-11, IGHV3-7  -  immunoglobulin heavy variable 3-7, IGKV3-15  -  immunoglobulin kappa variable 3-15, IGHV2-5  -  immunoglobulin heavy variable 2-5, IGKV3-20  -  immunoglobulin kappa variable 3-20, DSCAM  -  down syndrome cell adhesion molecule, IGKV2-30  -  immunoglobulin kappa variable 2-30, IGHV1-69  -  immunoglobulin heavy variable 1-69, IGKV4-1  -  immunoglobulin kappa variable 4-1, IGHV3-33  -  immunoglobulin heavy variable 3-33, IGKV1D-39  -  immunoglobulin kappa variable 1d-39, CEACAM6  -  carcinoembryonic antigen-related cell adhesion molecule 6 (non-specific cross reacting antigen), IGKV2D-28  -  immunoglobulin kappa variable 2d-28, IGHV3-30  -  immunoglobulin heavy variable 3-30, IGKV2D-30  -  immunoglobulin kappa variable 2d-30, EMILIN1  -  elastin microfibril interfacer 1, IGHV3-23  -  immunoglobulin heavy variable 3-23, IGKV1D-12  -  immunoglobulin kappa variable 1d-12, IGLV1-51  -  immunoglobulin lambda variable 1-51, IGKV1-5  -  immunoglobulin kappa variable 1-5, IGLV1-47  -  immunoglobulin lambda variable 1-47, IGLV1-44  -  immunoglobulin lambda variable 1-44, PEX14  -  peroxisomal biogenesis factor 14, IGLV1-40  -  immunoglobulin lambda variable 1-40, BBS12  -  bardet-biedl syndrome 12, IGHV3-53  -  immunoglobulin heavy variable 3-53, IGLV2-23  -  immunoglobulin lambda variable 2-23, IGLV2-11  -  immunoglobulin lambda variable 2-11, IGLV2-14  -  immunoglobulin lambda variable 2-14, DDR1  -  discoidin domain receptor tyrosine kinase 1, IGHV3-48  -  immunoglobulin heavy variable 3-48, IGLV2-8  -  immunoglobulin lambda variable 2-8, IGKV1-17  -  immunoglobulin kappa variable 1-17, FERMT1  -  fermitin family member 1, IGKV1-16  -  immunoglobulin kappa variable 1-16, SDC1  -  syndecan 1, IGHV4-34  -  immunoglobulin heavy variable 4-34, IGKV1-12  -  immunoglobulin kappa variable 1-12, CXCL5  -  chemokine (c-x-c motif) ligand 5, IGKV1-39  -  immunoglobulin kappa variable 1-39 (gene/pseudogene), CXCL6  -  chemokine (c-x-c motif) ligand 6, IGLC7  -  immunoglobulin lambda constant 7, CCL28  -  chemokine (c-c motif) ligand 28, IGHM  -  immunoglobulin heavy constant mu, IGLV3-25  -  immunoglobulin lambda variable 3-25, CXCL17  -  chemokine (c-x-c motif) ligand 17, PITX2  -  paired-like homeodomain 2, DLGAP5  -  discs, large (drosophila) homolog-associated protein 5, IGKC  -  immunoglobulin kappa constant, IGHV4-59  -  immunoglobulin heavy variable 4-59, COPG1  -  coatomer protein complex, subunit gamma 1, IGHV4-39  -  immunoglobulin heavy variable 4-39, NTRK1  -  neurotrophic tyrosine kinase, receptor, type 1, PDGFRA  -  platelet-derived growth factor receptor, alpha polypeptide, CCR2  -  chemokine (c-c motif) receptor 2, IGLV3-1  -  immunoglobulin lambda variable 3-1, WDR1  -  wd repeat domain 1, ADTRP  -  androgen-dependent tfpi-regulating protein, IGLC3  -  immunoglobulin lambda constant 3 (kern-oz+ marker), IGLC2  -  immunoglobulin lambda constant 2 (kern-oz- marker), ETV1  -  ets variant 1, IGLC6  -  immunoglobulin lambda constant 6 (kern+oz- marker, gene/pseudogene), EFNA5  -  ephrin-a5, IGLV3-19  -  immunoglobulin lambda variable 3-19, KRT16  -  keratin 16, ARHGEF5  -  rho guanine nucleotide exchange factor (gef) 5, LAMC2  -  laminin, gamma 2, SAA2  -  serum amyloid a2, UNC5C  -  unc-5 homolog c (c. elegans), EPHB1  -  eph receptor b1, DNAH2  -  dynein, axonemal, heavy chain 2, EDN3  -  endothelin 3, IGHA1  -  immunoglobulin heavy constant alpha 1, EDN2  -  endothelin 2, IGLV7-43  -  immunoglobulin lambda variable 7-43, IGLV6-57  -  immunoglobulin lambda variable 6-57, FOLR1  -  folate receptor 1 (adult), KIF23  -  kinesin family member 23, IGHA2  -  immunoglobulin heavy constant alpha 2 (a2m marker), WIPF3  -  was/wasl interacting protein family, member 3, PAK7  -  p21 protein (cdc42/rac)-activated kinase 7, LAMB3  -  laminin, beta 3, ROPN1  -  rhophilin associated tail protein 1, ELP3  -  elongator acetyltransferase complex subunit 3, FAT2  -  fat atypical cadherin 2]
GO:0006952	defense response	3.16E-14	7.44E-12	2.66	13586	781	457	70	[IGHV3-15  -  immunoglobulin heavy variable 3-15, APOBEC3B  -  apolipoprotein b mrna editing enzyme, catalytic polypeptide-like 3b, IGHV3-11  -  immunoglobulin heavy variable 3-11 (gene/pseudogene), IGHV3-7  -  immunoglobulin heavy variable 3-7, IGHV2-26  -  immunoglobulin heavy variable 2-26, IGHV2-5  -  immunoglobulin heavy variable 2-5, HMGB3  -  high mobility group box 3, IGKV3-20  -  immunoglobulin kappa variable 3-20, IGHV1-69  -  immunoglobulin heavy variable 1-69, GBP6  -  guanylate binding protein family, member 6, IGHV3-33  -  immunoglobulin heavy variable 3-33, IGHV3-30  -  immunoglobulin heavy variable 3-30, KCNN4  -  potassium intermediate/small conductance calcium-activated channel, subfamily n, member 4, IGHV3-23  -  immunoglobulin heavy variable 3-23, IGHV3-21  -  immunoglobulin heavy variable 3-21, IGHV3-20  -  immunoglobulin heavy variable 3-20, IGHV3-66  -  immunoglobulin heavy variable 3-66, IGHV3-49  -  immunoglobulin heavy variable 3-49, IGHV3-53  -  immunoglobulin heavy variable 3-53, IGHV3-48  -  immunoglobulin heavy variable 3-48, CARD9  -  caspase recruitment domain family, member 9, SDC1  -  syndecan 1, IGHV4-34  -  immunoglobulin heavy variable 4-34, IGHV4-31  -  immunoglobulin heavy variable 4-31, IGHV4-4  -  immunoglobulin heavy variable 4-4, CXCL5  -  chemokine (c-x-c motif) ligand 5, IGHV4-28  -  immunoglobulin heavy variable 4-28, CXCL6  -  chemokine (c-x-c motif) ligand 6, IGHV3-72  -  immunoglobulin heavy variable 3-72, C1orf106  -  chromosome 1 open reading frame 106, IGHV3-74  -  immunoglobulin heavy variable 3-74, IGHV3-73  -  immunoglobulin heavy variable 3-73, IGLC7  -  immunoglobulin lambda constant 7, IGHM  -  immunoglobulin heavy constant mu, IGHV6-1  -  immunoglobulin heavy variable 6-1, IGKC  -  immunoglobulin kappa constant, CD207  -  cd207 molecule, langerin, IGHV4-59  -  immunoglobulin heavy variable 4-59, IGHV4-61  -  immunoglobulin heavy variable 4-61, IL17B  -  interleukin 17b, IGHV4-39  -  immunoglobulin heavy variable 4-39, IGHV5-51  -  immunoglobulin heavy variable 5-51, CCR2  -  chemokine (c-c motif) receptor 2, IGLC3  -  immunoglobulin lambda constant 3 (kern-oz+ marker), IGLC2  -  immunoglobulin lambda constant 2 (kern-oz- marker), CD180  -  cd180 molecule, PTGS1  -  prostaglandin-endoperoxide synthase 1 (prostaglandin g/h synthase and cyclooxygenase), IGLC6  -  immunoglobulin lambda constant 6 (kern+oz- marker, gene/pseudogene), KRT16  -  keratin 16, LTF  -  lactotransferrin, TLR10  -  toll-like receptor 10, TRIM29  -  tripartite motif containing 29, IGLL5  -  immunoglobulin lambda-like polypeptide 5, BRINP1  -  bone morphogenetic protein/retinoic acid inducible neural-specific 1, SAA2  -  serum amyloid a2, MAPK8IP2  -  mitogen-activated protein kinase 8 interacting protein 2, LCN2  -  lipocalin 2, IGHA1  -  immunoglobulin heavy constant alpha 1, C3  -  complement component 3, ADORA2B  -  adenosine a2b receptor, IGHV1-3  -  immunoglobulin heavy variable 1-3, ADORA1  -  adenosine a1 receptor, SIGLEC10  -  sialic acid binding ig-like lectin 10, IGHA2  -  immunoglobulin heavy constant alpha 2 (a2m marker), IGHG2  -  immunoglobulin heavy constant gamma 2 (g2m marker), IGHG1  -  immunoglobulin heavy constant gamma 1 (g1m marker), RNASE7  -  ribonuclease, rnase a family, 7, PRDX5  -  peroxiredoxin 5, IGHG4  -  immunoglobulin heavy constant gamma 4 (g4m marker), IGHG3  -  immunoglobulin heavy constant gamma 3 (g3m marker)]
GO:0048584	positive regulation of response to stimulus	4.45E-14	1.03E-11	1.94	13586	1899	457	124	[IGKV3D-20  -  immunoglobulin kappa variable 3d-20, IGKV3D-11  -  immunoglobulin kappa variable 3d-11, CDH3  -  cadherin 3, type 1, p-cadherin (placental), KLK7  -  kallikrein-related peptidase 7, KLK6  -  kallikrein-related peptidase 6, IGKV1D-39  -  immunoglobulin kappa variable 1d-39, IGKV2D-28  -  immunoglobulin kappa variable 2d-28, IGKV2D-30  -  immunoglobulin kappa variable 2d-30, CD79A  -  cd79a molecule, immunoglobulin-associated alpha, IGLV1-51  -  immunoglobulin lambda variable 1-51, IGKV1-5  -  immunoglobulin kappa variable 1-5, IGLV1-47  -  immunoglobulin lambda variable 1-47, IGLV1-44  -  immunoglobulin lambda variable 1-44, IGLV1-40  -  immunoglobulin lambda variable 1-40, EDAR  -  ectodysplasin a receptor, SOX9  -  sry (sex determining region y)-box 9, IGLV2-23  -  immunoglobulin lambda variable 2-23, IGLV2-11  -  immunoglobulin lambda variable 2-11, IGLV2-14  -  immunoglobulin lambda variable 2-14, IGLV2-8  -  immunoglobulin lambda variable 2-8, FERMT1  -  fermitin family member 1, IGLC7  -  immunoglobulin lambda constant 7, MUC5B  -  mucin 5b, oligomeric mucus/gel-forming, IGLV3-25  -  immunoglobulin lambda variable 3-25, IL17B  -  interleukin 17b, IRS1  -  insulin receptor substrate 1, ZNF622  -  zinc finger protein 622, NTRK1  -  neurotrophic tyrosine kinase, receptor, type 1, PDGFRA  -  platelet-derived growth factor receptor, alpha polypeptide, CCR2  -  chemokine (c-c motif) receptor 2, IGLV3-1  -  immunoglobulin lambda variable 3-1, SLC35B2  -  solute carrier family 35 (adenosine 3'-phospho 5'-phosphosulfate transporter), member b2, FZD7  -  frizzled family receptor 7, IGLV3-19  -  immunoglobulin lambda variable 3-19, TLR10  -  toll-like receptor 10, IGLL5  -  immunoglobulin lambda-like polypeptide 5, CDKN2A  -  cyclin-dependent kinase inhibitor 2a, TP63  -  tumor protein p63, SALL1  -  sal-like 1 (drosophila), EDN3  -  endothelin 3, EDN2  -  endothelin 2, C3  -  complement component 3, IGLV7-43  -  immunoglobulin lambda variable 7-43, IGLV6-57  -  immunoglobulin lambda variable 6-57, ADORA2B  -  adenosine a2b receptor, IGHV1-3  -  immunoglobulin heavy variable 1-3, ADORA1  -  adenosine a1 receptor, XDH  -  xanthine dehydrogenase, IGKV2-28  -  immunoglobulin kappa variable 2-28, IGHV3-15  -  immunoglobulin heavy variable 3-15, IGHV3-11  -  immunoglobulin heavy variable 3-11 (gene/pseudogene), DRD2  -  dopamine receptor d2, IGHV3-7  -  immunoglobulin heavy variable 3-7, IGHV2-26  -  immunoglobulin heavy variable 2-26, IGKV3-15  -  immunoglobulin kappa variable 3-15, IGHV2-5  -  immunoglobulin heavy variable 2-5, HMGB3  -  high mobility group box 3, IGKV3-20  -  immunoglobulin kappa variable 3-20, DSCAM  -  down syndrome cell adhesion molecule, GAS2L2  -  growth arrest-specific 2 like 2, IGKV2-30  -  immunoglobulin kappa variable 2-30, IGHV1-69  -  immunoglobulin heavy variable 1-69, FAF1  -  fas (tnfrsf6) associated factor 1, SFN  -  stratifin, IGKV4-1  -  immunoglobulin kappa variable 4-1, IGHV3-33  -  immunoglobulin heavy variable 3-33, TANK  -  traf family member-associated nfkb activator, IGHV3-30  -  immunoglobulin heavy variable 3-30, KCNN4  -  potassium intermediate/small conductance calcium-activated channel, subfamily n, member 4, IGHV3-23  -  immunoglobulin heavy variable 3-23, IGKV1D-12  -  immunoglobulin kappa variable 1d-12, IGHV3-21  -  immunoglobulin heavy variable 3-21, MUC16  -  mucin 16, cell surface associated, IGHV3-20  -  immunoglobulin heavy variable 3-20, DUSP9  -  dual specificity phosphatase 9, IGHV3-66  -  immunoglobulin heavy variable 3-66, IGHV3-49  -  immunoglobulin heavy variable 3-49, IGHV3-53  -  immunoglobulin heavy variable 3-53, IGHV3-48  -  immunoglobulin heavy variable 3-48, CARD9  -  caspase recruitment domain family, member 9, IGKV1-17  -  immunoglobulin kappa variable 1-17, IGKV1-16  -  immunoglobulin kappa variable 1-16, IGHV4-34  -  immunoglobulin heavy variable 4-34, EYA2  -  eyes absent homolog 2 (drosophila), IGHV4-31  -  immunoglobulin heavy variable 4-31, IGKV1-12  -  immunoglobulin kappa variable 1-12, IGHV4-4  -  immunoglobulin heavy variable 4-4, VSNL1  -  visinin-like 1, IGHV4-28  -  immunoglobulin heavy variable 4-28, IGKV1-39  -  immunoglobulin kappa variable 1-39 (gene/pseudogene), IGHV3-72  -  immunoglobulin heavy variable 3-72, C1orf106  -  chromosome 1 open reading frame 106, IGHV3-74  -  immunoglobulin heavy variable 3-74, IGHV3-73  -  immunoglobulin heavy variable 3-73, GPR37  -  g protein-coupled receptor 37 (endothelin receptor type b-like), IGHM  -  immunoglobulin heavy constant mu, CXCL17  -  chemokine (c-x-c motif) ligand 17, IGHV6-1  -  immunoglobulin heavy variable 6-1, IGKC  -  immunoglobulin kappa constant, IGHV4-59  -  immunoglobulin heavy variable 4-59, IGHV4-61  -  immunoglobulin heavy variable 4-61, IGHV4-39  -  immunoglobulin heavy variable 4-39, IGHV5-51  -  immunoglobulin heavy variable 5-51, TTC23  -  tetratricopeptide repeat domain 23, IGLC3  -  immunoglobulin lambda constant 3 (kern-oz+ marker), IGLC2  -  immunoglobulin lambda constant 2 (kern-oz- marker), CD180  -  cd180 molecule, IGLC6  -  immunoglobulin lambda constant 6 (kern+oz- marker, gene/pseudogene), LTF  -  lactotransferrin, SFRP1  -  secreted frizzled-related protein 1, ARHGEF5  -  rho guanine nucleotide exchange factor (gef) 5, MAPK8IP2  -  mitogen-activated protein kinase 8 interacting protein 2, JPH2  -  junctophilin 2, IGHA1  -  immunoglobulin heavy constant alpha 1, KLK5  -  kallikrein-related peptidase 5, FGFBP1  -  fibroblast growth factor binding protein 1, IGHA2  -  immunoglobulin heavy constant alpha 2 (a2m marker), WIPF3  -  was/wasl interacting protein family, member 3, IGHG2  -  immunoglobulin heavy constant gamma 2 (g2m marker), IGHG1  -  immunoglobulin heavy constant gamma 1 (g1m marker), SH3BGR  -  sh3 domain binding glutamic acid-rich protein, GRP  -  gastrin-releasing peptide, IGHG4  -  immunoglobulin heavy constant gamma 4 (g4m marker), IGHG3  -  immunoglobulin heavy constant gamma 3 (g3m marker)]
GO:0051249	regulation of lymphocyte activation	4.53E-14	1.03E-11	3.57	13586	383	457	46	[IGHM  -  immunoglobulin heavy constant mu, IGHV6-1  -  immunoglobulin heavy variable 6-1, IGHV3-15  -  immunoglobulin heavy variable 3-15, IGKC  -  immunoglobulin kappa constant, IGHV3-11  -  immunoglobulin heavy variable 3-11 (gene/pseudogene), IGHV3-7  -  immunoglobulin heavy variable 3-7, IGHV4-59  -  immunoglobulin heavy variable 4-59, IGHV2-26  -  immunoglobulin heavy variable 2-26, IGHV4-61  -  immunoglobulin heavy variable 4-61, IGHV4-39  -  immunoglobulin heavy variable 4-39, HMGB3  -  high mobility group box 3, IGHV2-5  -  immunoglobulin heavy variable 2-5, IGHV5-51  -  immunoglobulin heavy variable 5-51, CCR2  -  chemokine (c-c motif) receptor 2, IGHV1-69  -  immunoglobulin heavy variable 1-69, IGLC3  -  immunoglobulin lambda constant 3 (kern-oz+ marker), IGLC2  -  immunoglobulin lambda constant 2 (kern-oz- marker), MZB1  -  marginal zone b and b1 cell-specific protein, IGHV3-33  -  immunoglobulin heavy variable 3-33, IGLC6  -  immunoglobulin lambda constant 6 (kern+oz- marker, gene/pseudogene), IGHV3-30  -  immunoglobulin heavy variable 3-30, TNFRSF13B  -  tumor necrosis factor receptor superfamily, member 13b, IGHV3-23  -  immunoglobulin heavy variable 3-23, IGHV3-21  -  immunoglobulin heavy variable 3-21, IGHV3-20  -  immunoglobulin heavy variable 3-20, SFRP1  -  secreted frizzled-related protein 1, IGLL5  -  immunoglobulin lambda-like polypeptide 5, IGHV3-66  -  immunoglobulin heavy variable 3-66, IGHV3-49  -  immunoglobulin heavy variable 3-49, IGHV3-53  -  immunoglobulin heavy variable 3-53, IGHV3-48  -  immunoglobulin heavy variable 3-48, IGHA1  -  immunoglobulin heavy constant alpha 1, IGHV4-34  -  immunoglobulin heavy variable 4-34, IGHV4-31  -  immunoglobulin heavy variable 4-31, IGHV4-4  -  immunoglobulin heavy variable 4-4, IGHV1-3  -  immunoglobulin heavy variable 1-3, IGHA2  -  immunoglobulin heavy constant alpha 2 (a2m marker), IGHV4-28  -  immunoglobulin heavy variable 4-28, IGHG2  -  immunoglobulin heavy constant gamma 2 (g2m marker), IGHG1  -  immunoglobulin heavy constant gamma 1 (g1m marker), IGHV3-72  -  immunoglobulin heavy variable 3-72, IGHG4  -  immunoglobulin heavy constant gamma 4 (g4m marker), IGHV3-74  -  immunoglobulin heavy variable 3-74, IGHG3  -  immunoglobulin heavy constant gamma 3 (g3m marker), IGLC7  -  immunoglobulin lambda constant 7, IGHV3-73  -  immunoglobulin heavy variable 3-73]
GO:0070268	cornification	2.02E-13	4.54E-11	9.39	13586	57	457	18	[KRT6C  -  keratin 6c, KRT32  -  keratin 32, PKP3  -  plakophilin 3, KRT81  -  keratin 81, DSC3  -  desmocollin 3, KRT83  -  keratin 83, DSC2  -  desmocollin 2, KRT86  -  keratin 86, KRT5  -  keratin 5, KRT6B  -  keratin 6b, KLK5  -  kallikrein-related peptidase 5, DSG3  -  desmoglein 3, KRT7  -  keratin 7, KRT15  -  keratin 15, KRT14  -  keratin 14, KRT17  -  keratin 17, KRT16  -  keratin 16, KRT40  -  keratin 40]
GO:0050896	response to stimulus	2.95E-13	6.55E-11	1.54	13586	3930	457	204	[APOBEC3B  -  apolipoprotein b mrna editing enzyme, catalytic polypeptide-like 3b, FIBIN  -  fin bud initiation factor homolog (zebrafish), CDT1  -  chromatin licensing and dna replication factor 1, UHRF1  -  ubiquitin-like with phd and ring finger domains 1, GCNT1  -  glucosaminyl (n-acetyl) transferase 1, core 2, OR2L13  -  olfactory receptor, family 2, subfamily l, member 13, CCNO  -  cyclin o, ENO1  -  enolase 1, (alpha), SLC39A4  -  solute carrier family 39 (zinc transporter), member 4, DAPL1  -  death associated protein-like 1, SOX9  -  sry (sex determining region y)-box 9, GRHL3  -  grainyhead-like 3 (drosophila), MYBL2  -  v-myb avian myeloblastosis viral oncogene homolog-like 2, FZD7  -  frizzled family receptor 7, COL2A1  -  collagen, type ii, alpha 1, CA6  -  carbonic anhydrase vi, CNN2  -  calponin 2, KRT14  -  keratin 14, EFNA5  -  ephrin-a5, KRT16  -  keratin 16, TLR10  -  toll-like receptor 10, TRIM29  -  tripartite motif containing 29, SMC1A  -  structural maintenance of chromosomes 1a, IGLL5  -  immunoglobulin lambda-like polypeptide 5, RORC  -  rar-related orphan receptor c, DNAJB12  -  dnaj (hsp40) homolog, subfamily b, member 12, COL4A3  -  collagen, type iv, alpha 3 (goodpasture antigen), POU2AF1  -  pou class 2 associating factor 1, PREB  -  prolactin regulatory element binding, LCN2  -  lipocalin 2, C3  -  complement component 3, ADORA2B  -  adenosine a2b receptor, IGHV1-3  -  immunoglobulin heavy variable 1-3, ADORA1  -  adenosine a1 receptor, GMPR  -  guanosine monophosphate reductase, SEC61A1  -  sec61 alpha 1 subunit (s. cerevisiae), RNASE7  -  ribonuclease, rnase a family, 7, IGKV2-24  -  immunoglobulin kappa variable 2-24, IGKV2-28  -  immunoglobulin kappa variable 2-28, IGHV3-15  -  immunoglobulin heavy variable 3-15, IGHV3-11  -  immunoglobulin heavy variable 3-11 (gene/pseudogene), IGHV3-7  -  immunoglobulin heavy variable 3-7, IGHV2-26  -  immunoglobulin heavy variable 2-26, IGHV2-5  -  immunoglobulin heavy variable 2-5, HMGB3  -  high mobility group box 3, IGKV3-15  -  immunoglobulin kappa variable 3-15, IGKV3-20  -  immunoglobulin kappa variable 3-20, IGKV2-30  -  immunoglobulin kappa variable 2-30, DERL3  -  derlin 3, IGHV1-69  -  immunoglobulin heavy variable 1-69, IGKV6-21  -  immunoglobulin kappa variable 6-21 (non-functional), GBP6  -  guanylate binding protein family, member 6, IGKV1D-8  -  immunoglobulin kappa variable 1d-8, IGHV3-33  -  immunoglobulin heavy variable 3-33, IGKV4-1  -  immunoglobulin kappa variable 4-1, CITED4  -  cbp/p300-interacting transactivator, with glu/asp-rich carboxy-terminal domain, 4, TANK  -  traf family member-associated nfkb activator, IGHV3-30  -  immunoglobulin heavy variable 3-30, KCNN4  -  potassium intermediate/small conductance calcium-activated channel, subfamily n, member 4, IGHV3-23  -  immunoglobulin heavy variable 3-23, IGKV1D-13  -  immunoglobulin kappa variable 1d-13, IGKV1D-12  -  immunoglobulin kappa variable 1d-12, IGHV3-21  -  immunoglobulin heavy variable 3-21, IGKV1D-17  -  immunoglobulin kappa variable 1d-17, IGHV3-20  -  immunoglobulin heavy variable 3-20, VDR  -  vitamin d (1,25- dihydroxyvitamin d3) receptor, IGHV3-66  -  immunoglobulin heavy variable 3-66, NCCRP1  -  non-specific cytotoxic cell receptor protein 1 homolog (zebrafish), IGHV3-49  -  immunoglobulin heavy variable 3-49, IGHV3-53  -  immunoglobulin heavy variable 3-53, IGKJ1  -  immunoglobulin kappa joining 1, IGHV3-48  -  immunoglobulin heavy variable 3-48, CTSV  -  cathepsin v, IGKV1-17  -  immunoglobulin kappa variable 1-17, IGHV4-34  -  immunoglobulin heavy variable 4-34, IGKV1-16  -  immunoglobulin kappa variable 1-16, IGHV4-31  -  immunoglobulin heavy variable 4-31, EYA2  -  eyes absent homolog 2 (drosophila), IGKV1-13  -  immunoglobulin kappa variable 1-13 (gene/pseudogene), IGHV4-4  -  immunoglobulin heavy variable 4-4, IGKV1-12  -  immunoglobulin kappa variable 1-12, IGKV1-9  -  immunoglobulin kappa variable 1-9, IGKV1-8  -  immunoglobulin kappa variable 1-8, IGHV4-28  -  immunoglobulin heavy variable 4-28, IGKV1-6  -  immunoglobulin kappa variable 1-6, IGKV1-39  -  immunoglobulin kappa variable 1-39 (gene/pseudogene), IGHV3-72  -  immunoglobulin heavy variable 3-72, IGHV3-74  -  immunoglobulin heavy variable 3-74, C1orf106  -  chromosome 1 open reading frame 106, IGHV3-73  -  immunoglobulin heavy variable 3-73, IGKV1-27  -  immunoglobulin kappa variable 1-27, IGHV6-1  -  immunoglobulin heavy variable 6-1, IGHV4-59  -  immunoglobulin heavy variable 4-59, IGHV4-61  -  immunoglobulin heavy variable 4-61, IGHV4-39  -  immunoglobulin heavy variable 4-39, IGHV5-51  -  immunoglobulin heavy variable 5-51, CEACAM20  -  carcinoembryonic antigen-related cell adhesion molecule 20, MYH13  -  myosin, heavy chain 13, skeletal muscle, ADTRP  -  androgen-dependent tfpi-regulating protein, FBXO32  -  f-box protein 32, KCNK1  -  potassium channel, subfamily k, member 1, EPHB1  -  eph receptor b1, SYT12  -  synaptotagmin xii, PRDX5  -  peroxiredoxin 5, IGKV3D-15  -  immunoglobulin kappa variable 3d-15 (gene/pseudogene), IGKV3D-20  -  immunoglobulin kappa variable 3d-20, IGKV3D-7  -  immunoglobulin kappa variable 3d-7, IGKV3D-11  -  immunoglobulin kappa variable 3d-11, DDOST  -  dolichyl-diphosphooligosaccharide--protein glycosyltransferase subunit (non-catalytic), CDH3  -  cadherin 3, type 1, p-cadherin (placental), MIP  -  major intrinsic protein of lens fiber, SYT8  -  synaptotagmin viii, KLK6  -  kallikrein-related peptidase 6, IGKV1D-39  -  immunoglobulin kappa variable 1d-39, IGKV2D-29  -  immunoglobulin kappa variable 2d-29, IGKV2D-28  -  immunoglobulin kappa variable 2d-28, IGKV2D-30  -  immunoglobulin kappa variable 2d-30, CD79A  -  cd79a molecule, immunoglobulin-associated alpha, OXTR  -  oxytocin receptor, IGLV1-51  -  immunoglobulin lambda variable 1-51, IGKV1-5  -  immunoglobulin kappa variable 1-5, IGLV1-47  -  immunoglobulin lambda variable 1-47, AQP5  -  aquaporin 5, IGLV1-44  -  immunoglobulin lambda variable 1-44, MME  -  membrane metallo-endopeptidase, IGLV1-40  -  immunoglobulin lambda variable 1-40, P4HB  -  prolyl 4-hydroxylase, beta polypeptide, IGLV2-18  -  immunoglobulin lambda variable 2-18, IGLV2-23  -  immunoglobulin lambda variable 2-23, IGLV2-11  -  immunoglobulin lambda variable 2-11, IGLV2-14  -  immunoglobulin lambda variable 2-14, PADI2  -  peptidyl arginine deiminase, type ii, IGLV2-8  -  immunoglobulin lambda variable 2-8, KLK8  -  kallikrein-related peptidase 8, SDC1  -  syndecan 1, BPIFB2  -  bpi fold containing family b, member 2, CXCL5  -  chemokine (c-x-c motif) ligand 5, CXCL6  -  chemokine (c-x-c motif) ligand 6, IGLC7  -  immunoglobulin lambda constant 7, IGLV3-25  -  immunoglobulin lambda variable 3-25, IGLV4-60  -  immunoglobulin lambda variable 4-60, CENPF  -  centromere protein f, 350/400kda, IRS1  -  insulin receptor substrate 1, IL17B  -  interleukin 17b, IGLV4-69  -  immunoglobulin lambda variable 4-69, NTRK1  -  neurotrophic tyrosine kinase, receptor, type 1, IGLV5-45  -  immunoglobulin lambda variable 5-45, PDGFRA  -  platelet-derived growth factor receptor, alpha polypeptide, CCR2  -  chemokine (c-c motif) receptor 2, IGLV3-1  -  immunoglobulin lambda variable 3-1, SCNN1G  -  sodium channel, non-voltage-gated 1, gamma subunit, ACOT11  -  acyl-coa thioesterase 11, IGLV3-10  -  immunoglobulin lambda variable 3-10, PTGS1  -  prostaglandin-endoperoxide synthase 1 (prostaglandin g/h synthase and cyclooxygenase), IGLV3-19  -  immunoglobulin lambda variable 3-19, SLC34A2  -  solute carrier family 34 (type ii sodium/phosphate contransporter), member 2, BRINP1  -  bone morphogenetic protein/retinoic acid inducible neural-specific 1, FICD  -  fic domain containing, SAA2  -  serum amyloid a2, CDKN2A  -  cyclin-dependent kinase inhibitor 2a, TP63  -  tumor protein p63, BHLHA15  -  basic helix-loop-helix family, member a15, TCF7  -  transcription factor 7 (t-cell specific, hmg-box), IGLV7-43  -  immunoglobulin lambda variable 7-43, IGLV6-57  -  immunoglobulin lambda variable 6-57, IGLV10-54  -  immunoglobulin lambda variable 10-54, DRD2  -  dopamine receptor d2, DSC2  -  desmocollin 2, EPPK1  -  epiplakin 1, RNF121  -  ring finger protein 121, TLE4  -  transducin-like enhancer of split 4 (e(sp1) homolog, drosophila), SFN  -  stratifin, MAOB  -  monoamine oxidase b, DUSP9  -  dual specificity phosphatase 9, CARD9  -  caspase recruitment domain family, member 9, IGHM  -  immunoglobulin heavy constant mu, CCL28  -  chemokine (c-c motif) ligand 28, IGKC  -  immunoglobulin kappa constant, CD207  -  cd207 molecule, langerin, RNF186  -  ring finger protein 186, RASAL1  -  ras protein activator like 1 (gap1 like), GPX2  -  glutathione peroxidase 2 (gastrointestinal), IGLC3  -  immunoglobulin lambda constant 3 (kern-oz+ marker), IGLC2  -  immunoglobulin lambda constant 2 (kern-oz- marker), CD180  -  cd180 molecule, FXN  -  frataxin, IGLC6  -  immunoglobulin lambda constant 6 (kern+oz- marker, gene/pseudogene), TNFRSF13B  -  tumor necrosis factor receptor superfamily, member 13b, TFF1  -  trefoil factor 1, LTF  -  lactotransferrin, SFRP1  -  secreted frizzled-related protein 1, RBBP8  -  retinoblastoma binding protein 8, MAPK8IP2  -  mitogen-activated protein kinase 8 interacting protein 2, TNFRSF17  -  tumor necrosis factor receptor superfamily, member 17, IGHA1  -  immunoglobulin heavy constant alpha 1, FOLR1  -  folate receptor 1 (adult), SIGLEC10  -  sialic acid binding ig-like lectin 10, IGHA2  -  immunoglobulin heavy constant alpha 2 (a2m marker), IGHG2  -  immunoglobulin heavy constant gamma 2 (g2m marker), IGHG1  -  immunoglobulin heavy constant gamma 1 (g1m marker), PIGR  -  polymeric immunoglobulin receptor, GRP  -  gastrin-releasing peptide, IGHG4  -  immunoglobulin heavy constant gamma 4 (g4m marker), IGHG3  -  immunoglobulin heavy constant gamma 3 (g3m marker)]
GO:0043207	response to external biotic stimulus	6.80E-13	1.48E-10	2.75	13586	648	457	60	[IGHV3-15  -  immunoglobulin heavy variable 3-15, APOBEC3B  -  apolipoprotein b mrna editing enzyme, catalytic polypeptide-like 3b, IGHV3-11  -  immunoglobulin heavy variable 3-11 (gene/pseudogene), IGHV3-7  -  immunoglobulin heavy variable 3-7, IGHV2-26  -  immunoglobulin heavy variable 2-26, IGHV2-5  -  immunoglobulin heavy variable 2-5, IGKV3-20  -  immunoglobulin kappa variable 3-20, IGHV1-69  -  immunoglobulin heavy variable 1-69, GBP6  -  guanylate binding protein family, member 6, IGHV3-33  -  immunoglobulin heavy variable 3-33, IGHV3-30  -  immunoglobulin heavy variable 3-30, MAOB  -  monoamine oxidase b, IGHV3-23  -  immunoglobulin heavy variable 3-23, IGHV3-21  -  immunoglobulin heavy variable 3-21, ENO1  -  enolase 1, (alpha), IGHV3-20  -  immunoglobulin heavy variable 3-20, VDR  -  vitamin d (1,25- dihydroxyvitamin d3) receptor, IGHV3-66  -  immunoglobulin heavy variable 3-66, IGHV3-49  -  immunoglobulin heavy variable 3-49, IGHV3-53  -  immunoglobulin heavy variable 3-53, IGHV3-48  -  immunoglobulin heavy variable 3-48, CARD9  -  caspase recruitment domain family, member 9, IGHV4-34  -  immunoglobulin heavy variable 4-34, IGHV4-31  -  immunoglobulin heavy variable 4-31, BPIFB2  -  bpi fold containing family b, member 2, IGHV4-4  -  immunoglobulin heavy variable 4-4, CXCL5  -  chemokine (c-x-c motif) ligand 5, IGHV4-28  -  immunoglobulin heavy variable 4-28, CXCL6  -  chemokine (c-x-c motif) ligand 6, IGHV3-72  -  immunoglobulin heavy variable 3-72, C1orf106  -  chromosome 1 open reading frame 106, IGHV3-74  -  immunoglobulin heavy variable 3-74, IGHV3-73  -  immunoglobulin heavy variable 3-73, IGLC7  -  immunoglobulin lambda constant 7, IGHM  -  immunoglobulin heavy constant mu, IGHV6-1  -  immunoglobulin heavy variable 6-1, IGKC  -  immunoglobulin kappa constant, CD207  -  cd207 molecule, langerin, IGHV4-59  -  immunoglobulin heavy variable 4-59, IGHV4-61  -  immunoglobulin heavy variable 4-61, IGHV4-39  -  immunoglobulin heavy variable 4-39, IGHV5-51  -  immunoglobulin heavy variable 5-51, CEACAM20  -  carcinoembryonic antigen-related cell adhesion molecule 20, IGLC3  -  immunoglobulin lambda constant 3 (kern-oz+ marker), IGLC2  -  immunoglobulin lambda constant 2 (kern-oz- marker), CD180  -  cd180 molecule, IGLC6  -  immunoglobulin lambda constant 6 (kern+oz- marker, gene/pseudogene), LTF  -  lactotransferrin, IGLL5  -  immunoglobulin lambda-like polypeptide 5, LCN2  -  lipocalin 2, IGHA1  -  immunoglobulin heavy constant alpha 1, C3  -  complement component 3, IGHV1-3  -  immunoglobulin heavy variable 1-3, IGHA2  -  immunoglobulin heavy constant alpha 2 (a2m marker), IGHG2  -  immunoglobulin heavy constant gamma 2 (g2m marker), IGHG1  -  immunoglobulin heavy constant gamma 1 (g1m marker), RNASE7  -  ribonuclease, rnase a family, 7, GRP  -  gastrin-releasing peptide, IGHG4  -  immunoglobulin heavy constant gamma 4 (g4m marker), IGHG3  -  immunoglobulin heavy constant gamma 3 (g3m marker)]
GO:0009607	response to biotic stimulus	9.52E-13	2.05E-10	2.7	13586	671	457	61	[IGHV3-15  -  immunoglobulin heavy variable 3-15, APOBEC3B  -  apolipoprotein b mrna editing enzyme, catalytic polypeptide-like 3b, IGHV3-11  -  immunoglobulin heavy variable 3-11 (gene/pseudogene), IGHV3-7  -  immunoglobulin heavy variable 3-7, IGHV2-26  -  immunoglobulin heavy variable 2-26, IGHV2-5  -  immunoglobulin heavy variable 2-5, IGKV3-20  -  immunoglobulin kappa variable 3-20, IGHV1-69  -  immunoglobulin heavy variable 1-69, GBP6  -  guanylate binding protein family, member 6, IGHV3-33  -  immunoglobulin heavy variable 3-33, IGHV3-30  -  immunoglobulin heavy variable 3-30, MAOB  -  monoamine oxidase b, IGHV3-23  -  immunoglobulin heavy variable 3-23, IGHV3-21  -  immunoglobulin heavy variable 3-21, ENO1  -  enolase 1, (alpha), IGHV3-20  -  immunoglobulin heavy variable 3-20, VDR  -  vitamin d (1,25- dihydroxyvitamin d3) receptor, IGHV3-66  -  immunoglobulin heavy variable 3-66, IGHV3-49  -  immunoglobulin heavy variable 3-49, IGHV3-53  -  immunoglobulin heavy variable 3-53, IGHV3-48  -  immunoglobulin heavy variable 3-48, CARD9  -  caspase recruitment domain family, member 9, IGHV4-34  -  immunoglobulin heavy variable 4-34, IGHV4-31  -  immunoglobulin heavy variable 4-31, BPIFB2  -  bpi fold containing family b, member 2, IGHV4-4  -  immunoglobulin heavy variable 4-4, CXCL5  -  chemokine (c-x-c motif) ligand 5, IGHV4-28  -  immunoglobulin heavy variable 4-28, CXCL6  -  chemokine (c-x-c motif) ligand 6, IGHV3-72  -  immunoglobulin heavy variable 3-72, C1orf106  -  chromosome 1 open reading frame 106, IGHV3-74  -  immunoglobulin heavy variable 3-74, IGHV3-73  -  immunoglobulin heavy variable 3-73, IGLC7  -  immunoglobulin lambda constant 7, IGHM  -  immunoglobulin heavy constant mu, IGHV6-1  -  immunoglobulin heavy variable 6-1, IGKC  -  immunoglobulin kappa constant, CD207  -  cd207 molecule, langerin, IGHV4-59  -  immunoglobulin heavy variable 4-59, IGHV4-61  -  immunoglobulin heavy variable 4-61, IGHV4-39  -  immunoglobulin heavy variable 4-39, IGHV5-51  -  immunoglobulin heavy variable 5-51, CEACAM20  -  carcinoembryonic antigen-related cell adhesion molecule 20, IGLC3  -  immunoglobulin lambda constant 3 (kern-oz+ marker), IGLC2  -  immunoglobulin lambda constant 2 (kern-oz- marker), CD180  -  cd180 molecule, IGLC6  -  immunoglobulin lambda constant 6 (kern+oz- marker, gene/pseudogene), LTF  -  lactotransferrin, SMC1A  -  structural maintenance of chromosomes 1a, IGLL5  -  immunoglobulin lambda-like polypeptide 5, LCN2  -  lipocalin 2, IGHA1  -  immunoglobulin heavy constant alpha 1, C3  -  complement component 3, IGHV1-3  -  immunoglobulin heavy variable 1-3, IGHA2  -  immunoglobulin heavy constant alpha 2 (a2m marker), IGHG2  -  immunoglobulin heavy constant gamma 2 (g2m marker), IGHG1  -  immunoglobulin heavy constant gamma 1 (g1m marker), RNASE7  -  ribonuclease, rnase a family, 7, GRP  -  gastrin-releasing peptide, IGHG4  -  immunoglobulin heavy constant gamma 4 (g4m marker), IGHG3  -  immunoglobulin heavy constant gamma 3 (g3m marker)]
GO:0002694	regulation of leukocyte activation	3.20E-12	6.79E-10	3.13	13586	447	457	47	[IGHM  -  immunoglobulin heavy constant mu, IGHV6-1  -  immunoglobulin heavy variable 6-1, IGHV3-15  -  immunoglobulin heavy variable 3-15, IGKC  -  immunoglobulin kappa constant, IGHV3-11  -  immunoglobulin heavy variable 3-11 (gene/pseudogene), IGHV3-7  -  immunoglobulin heavy variable 3-7, IGHV4-59  -  immunoglobulin heavy variable 4-59, IGHV2-26  -  immunoglobulin heavy variable 2-26, IGHV4-61  -  immunoglobulin heavy variable 4-61, HMGB3  -  high mobility group box 3, IGHV4-39  -  immunoglobulin heavy variable 4-39, IGHV2-5  -  immunoglobulin heavy variable 2-5, IGHV5-51  -  immunoglobulin heavy variable 5-51, CCR2  -  chemokine (c-c motif) receptor 2, IGHV1-69  -  immunoglobulin heavy variable 1-69, IGLC3  -  immunoglobulin lambda constant 3 (kern-oz+ marker), IGLC2  -  immunoglobulin lambda constant 2 (kern-oz- marker), MZB1  -  marginal zone b and b1 cell-specific protein, IGHV3-33  -  immunoglobulin heavy variable 3-33, IGLC6  -  immunoglobulin lambda constant 6 (kern+oz- marker, gene/pseudogene), IGHV3-30  -  immunoglobulin heavy variable 3-30, TNFRSF13B  -  tumor necrosis factor receptor superfamily, member 13b, IGHV3-23  -  immunoglobulin heavy variable 3-23, IGHV3-21  -  immunoglobulin heavy variable 3-21, IGHV3-20  -  immunoglobulin heavy variable 3-20, SFRP1  -  secreted frizzled-related protein 1, IGLL5  -  immunoglobulin lambda-like polypeptide 5, IGHV3-66  -  immunoglobulin heavy variable 3-66, IGHV3-49  -  immunoglobulin heavy variable 3-49, IGHV3-53  -  immunoglobulin heavy variable 3-53, IGHV3-48  -  immunoglobulin heavy variable 3-48, IGHA1  -  immunoglobulin heavy constant alpha 1, IGHV4-34  -  immunoglobulin heavy variable 4-34, IGHV4-31  -  immunoglobulin heavy variable 4-31, ADORA2B  -  adenosine a2b receptor, IGHV4-4  -  immunoglobulin heavy variable 4-4, IGHV1-3  -  immunoglobulin heavy variable 1-3, IGHA2  -  immunoglobulin heavy constant alpha 2 (a2m marker), IGHV4-28  -  immunoglobulin heavy variable 4-28, IGHG2  -  immunoglobulin heavy constant gamma 2 (g2m marker), IGHG1  -  immunoglobulin heavy constant gamma 1 (g1m marker), IGHV3-72  -  immunoglobulin heavy variable 3-72, IGHG4  -  immunoglobulin heavy constant gamma 4 (g4m marker), IGHV3-74  -  immunoglobulin heavy variable 3-74, IGHG3  -  immunoglobulin heavy constant gamma 3 (g3m marker), IGLC7  -  immunoglobulin lambda constant 7, IGHV3-73  -  immunoglobulin heavy variable 3-73]
GO:0050865	regulation of cell activation	3.45E-12	7.21E-10	3.03	13586	481	457	49	[IGHV3-15  -  immunoglobulin heavy variable 3-15, IGHV3-11  -  immunoglobulin heavy variable 3-11 (gene/pseudogene), IGHV3-7  -  immunoglobulin heavy variable 3-7, IGHV2-26  -  immunoglobulin heavy variable 2-26, IGHV2-5  -  immunoglobulin heavy variable 2-5, HMGB3  -  high mobility group box 3, IGHV1-69  -  immunoglobulin heavy variable 1-69, IGHV3-33  -  immunoglobulin heavy variable 3-33, IGHV3-30  -  immunoglobulin heavy variable 3-30, IGHV3-23  -  immunoglobulin heavy variable 3-23, EMILIN1  -  elastin microfibril interfacer 1, IGHV3-21  -  immunoglobulin heavy variable 3-21, IGHV3-20  -  immunoglobulin heavy variable 3-20, IGHV3-66  -  immunoglobulin heavy variable 3-66, IGHV3-49  -  immunoglobulin heavy variable 3-49, IGHV3-53  -  immunoglobulin heavy variable 3-53, IGHV3-48  -  immunoglobulin heavy variable 3-48, IGHV4-34  -  immunoglobulin heavy variable 4-34, IGHV4-31  -  immunoglobulin heavy variable 4-31, IGHV4-4  -  immunoglobulin heavy variable 4-4, IGHV4-28  -  immunoglobulin heavy variable 4-28, IGHV3-72  -  immunoglobulin heavy variable 3-72, IGHV3-74  -  immunoglobulin heavy variable 3-74, IGHV3-73  -  immunoglobulin heavy variable 3-73, IGLC7  -  immunoglobulin lambda constant 7, IGHM  -  immunoglobulin heavy constant mu, IGHV6-1  -  immunoglobulin heavy variable 6-1, IGKC  -  immunoglobulin kappa constant, IGHV4-59  -  immunoglobulin heavy variable 4-59, IGHV4-61  -  immunoglobulin heavy variable 4-61, IGHV4-39  -  immunoglobulin heavy variable 4-39, IGHV5-51  -  immunoglobulin heavy variable 5-51, PDGFRA  -  platelet-derived growth factor receptor, alpha polypeptide, CCR2  -  chemokine (c-c motif) receptor 2, IGLC3  -  immunoglobulin lambda constant 3 (kern-oz+ marker), MZB1  -  marginal zone b and b1 cell-specific protein, IGLC2  -  immunoglobulin lambda constant 2 (kern-oz- marker), IGLC6  -  immunoglobulin lambda constant 6 (kern+oz- marker, gene/pseudogene), TNFRSF13B  -  tumor necrosis factor receptor superfamily, member 13b, SFRP1  -  secreted frizzled-related protein 1, IGLL5  -  immunoglobulin lambda-like polypeptide 5, IGHA1  -  immunoglobulin heavy constant alpha 1, ADORA2B  -  adenosine a2b receptor, IGHV1-3  -  immunoglobulin heavy variable 1-3, IGHA2  -  immunoglobulin heavy constant alpha 2 (a2m marker), IGHG2  -  immunoglobulin heavy constant gamma 2 (g2m marker), IGHG1  -  immunoglobulin heavy constant gamma 1 (g1m marker), IGHG4  -  immunoglobulin heavy constant gamma 4 (g4m marker), IGHG3  -  immunoglobulin heavy constant gamma 3 (g3m marker)]
GO:0007165	signal transduction	9.55E-12	1.97E-09	1.57	13586	3378	457	178	[TEX2  -  testis expressed 2, IGKV3D-20  -  immunoglobulin kappa variable 3d-20, MIA  -  melanoma inhibitory activity, IGKV3D-11  -  immunoglobulin kappa variable 3d-11, FIBIN  -  fin bud initiation factor homolog (zebrafish), CDH3  -  cadherin 3, type 1, p-cadherin (placental), GSTA2  -  glutathione s-transferase alpha 2, CALML5  -  calmodulin-like 5, OR2L13  -  olfactory receptor, family 2, subfamily l, member 13, CDC42BPG  -  cdc42 binding protein kinase gamma (dmpk-like), RAB36  -  rab36, member ras oncogene family, IGKV1D-39  -  immunoglobulin kappa variable 1d-39, CEACAM6  -  carcinoembryonic antigen-related cell adhesion molecule 6 (non-specific cross reacting antigen), IGKV2D-28  -  immunoglobulin kappa variable 2d-28, MRGPRX3  -  mas-related gpr, member x3, IGKV2D-30  -  immunoglobulin kappa variable 2d-30, CD79A  -  cd79a molecule, immunoglobulin-associated alpha, OXTR  -  oxytocin receptor, IGLV1-51  -  immunoglobulin lambda variable 1-51, SLC39A4  -  solute carrier family 39 (zinc transporter), member 4, IGKV1-5  -  immunoglobulin kappa variable 1-5, IGLV1-47  -  immunoglobulin lambda variable 1-47, DAPL1  -  death associated protein-like 1, IGLV1-44  -  immunoglobulin lambda variable 1-44, IGLV1-40  -  immunoglobulin lambda variable 1-40, P4HB  -  prolyl 4-hydroxylase, beta polypeptide, SOX9  -  sry (sex determining region y)-box 9, EDAR  -  ectodysplasin a receptor, IGLV2-23  -  immunoglobulin lambda variable 2-23, PLXNA1  -  plexin a1, IGLV2-11  -  immunoglobulin lambda variable 2-11, GRHL3  -  grainyhead-like 3 (drosophila), PADI2  -  peptidyl arginine deiminase, type ii, IGLV2-14  -  immunoglobulin lambda variable 2-14, IGLV2-8  -  immunoglobulin lambda variable 2-8, FERMT1  -  fermitin family member 1, SDC1  -  syndecan 1, CXCL5  -  chemokine (c-x-c motif) ligand 5, CXCL6  -  chemokine (c-x-c motif) ligand 6, IGLC7  -  immunoglobulin lambda constant 7, MUC5B  -  mucin 5b, oligomeric mucus/gel-forming, NTF4  -  neurotrophin 4, IGLV3-25  -  immunoglobulin lambda variable 3-25, PLCH1  -  phospholipase c, eta 1, IRS1  -  insulin receptor substrate 1, IL17B  -  interleukin 17b, ZNF622  -  zinc finger protein 622, GPR87  -  g protein-coupled receptor 87, NTRK1  -  neurotrophic tyrosine kinase, receptor, type 1, RASSF6  -  ras association (ralgds/af-6) domain family member 6, PDGFRA  -  platelet-derived growth factor receptor, alpha polypeptide, CCR2  -  chemokine (c-c motif) receptor 2, IGLV3-1  -  immunoglobulin lambda variable 3-1, ACOT11  -  acyl-coa thioesterase 11, FZD7  -  frizzled family receptor 7, CNN2  -  calponin 2, KRT17  -  keratin 17, EFNA5  -  ephrin-a5, IGLV3-19  -  immunoglobulin lambda variable 3-19, TLR10  -  toll-like receptor 10, IGLL5  -  immunoglobulin lambda-like polypeptide 5, RORC  -  rar-related orphan receptor c, UNC5C  -  unc-5 homolog c (c. elegans), CDKN2A  -  cyclin-dependent kinase inhibitor 2a, COL4A4  -  collagen, type iv, alpha 4, COL4A3  -  collagen, type iv, alpha 3 (goodpasture antigen), TP63  -  tumor protein p63, ADM2  -  adrenomedullin 2, BHLHA15  -  basic helix-loop-helix family, member a15, PREB  -  prolactin regulatory element binding, LCN2  -  lipocalin 2, TCF7  -  transcription factor 7 (t-cell specific, hmg-box), EDN3  -  endothelin 3, EDN2  -  endothelin 2, C3  -  complement component 3, IGLV7-43  -  immunoglobulin lambda variable 7-43, SCGB2A1  -  secretoglobin, family 2a, member 1, IGLV6-57  -  immunoglobulin lambda variable 6-57, ADORA2B  -  adenosine a2b receptor, IGHV1-3  -  immunoglobulin heavy variable 1-3, ADORA1  -  adenosine a1 receptor, EFEMP1  -  egf containing fibulin-like extracellular matrix protein 1, IGKV2-28  -  immunoglobulin kappa variable 2-28, IGHV3-15  -  immunoglobulin heavy variable 3-15, IGHV3-11  -  immunoglobulin heavy variable 3-11 (gene/pseudogene), DRD2  -  dopamine receptor d2, IGHV3-7  -  immunoglobulin heavy variable 3-7, IGHV2-26  -  immunoglobulin heavy variable 2-26, IGKV3-15  -  immunoglobulin kappa variable 3-15, IGHV2-5  -  immunoglobulin heavy variable 2-5, IGKV3-20  -  immunoglobulin kappa variable 3-20, DSCAM  -  down syndrome cell adhesion molecule, IGKV2-30  -  immunoglobulin kappa variable 2-30, DERL3  -  derlin 3, IGHV1-69  -  immunoglobulin heavy variable 1-69, TLE4  -  transducin-like enhancer of split 4 (e(sp1) homolog, drosophila), ASB6  -  ankyrin repeat and socs box containing 6, SFN  -  stratifin, FAM83B  -  family with sequence similarity 83, member b, IGKV4-1  -  immunoglobulin kappa variable 4-1, IGHV3-33  -  immunoglobulin heavy variable 3-33, TANK  -  traf family member-associated nfkb activator, DLK2  -  delta-like 2 homolog (drosophila), IGHV3-30  -  immunoglobulin heavy variable 3-30, IGHV3-23  -  immunoglobulin heavy variable 3-23, IGKV1D-12  -  immunoglobulin kappa variable 1d-12, IGHV3-21  -  immunoglobulin heavy variable 3-21, MUC16  -  mucin 16, cell surface associated, IGHV3-20  -  immunoglobulin heavy variable 3-20, VDR  -  vitamin d (1,25- dihydroxyvitamin d3) receptor, DUSP9  -  dual specificity phosphatase 9, IGHV3-66  -  immunoglobulin heavy variable 3-66, IGHV3-49  -  immunoglobulin heavy variable 3-49, IGHV3-53  -  immunoglobulin heavy variable 3-53, ATP6V1B1  -  atpase, h+ transporting, lysosomal 56/58kda, v1 subunit b1, DDR1  -  discoidin domain receptor tyrosine kinase 1, CARD9  -  caspase recruitment domain family, member 9, IGHV3-48  -  immunoglobulin heavy variable 3-48, KDM6A  -  lysine (k)-specific demethylase 6a, CALML3  -  calmodulin-like 3, IGKV1-17  -  immunoglobulin kappa variable 1-17, IGKV1-16  -  immunoglobulin kappa variable 1-16, IGHV4-34  -  immunoglobulin heavy variable 4-34, GPR25  -  g protein-coupled receptor 25, EYA2  -  eyes absent homolog 2 (drosophila), DOCK7  -  dedicator of cytokinesis 7, IGHV4-31  -  immunoglobulin heavy variable 4-31, IGKV1-12  -  immunoglobulin kappa variable 1-12, IGHV4-4  -  immunoglobulin heavy variable 4-4, IGHV4-28  -  immunoglobulin heavy variable 4-28, IGKV1-39  -  immunoglobulin kappa variable 1-39 (gene/pseudogene), IGHV3-72  -  immunoglobulin heavy variable 3-72, C1orf106  -  chromosome 1 open reading frame 106, IGHV3-74  -  immunoglobulin heavy variable 3-74, IGHV3-73  -  immunoglobulin heavy variable 3-73, GPR37  -  g protein-coupled receptor 37 (endothelin receptor type b-like), CCL28  -  chemokine (c-c motif) ligand 28, IGHM  -  immunoglobulin heavy constant mu, IGHV6-1  -  immunoglobulin heavy variable 6-1, IGKC  -  immunoglobulin kappa constant, RAB9A  -  rab9a, member ras oncogene family, RNF186  -  ring finger protein 186, RASAL1  -  ras protein activator like 1 (gap1 like), IGHV4-59  -  immunoglobulin heavy variable 4-59, IGHV4-61  -  immunoglobulin heavy variable 4-61, CMTM7  -  cklf-like marvel transmembrane domain containing 7, IGHV4-39  -  immunoglobulin heavy variable 4-39, IGHV5-51  -  immunoglobulin heavy variable 5-51, IGLC3  -  immunoglobulin lambda constant 3 (kern-oz+ marker), ADTRP  -  androgen-dependent tfpi-regulating protein, IGLC2  -  immunoglobulin lambda constant 2 (kern-oz- marker), ATP6V0A4  -  atpase, h+ transporting, lysosomal v0 subunit a4, IGLC6  -  immunoglobulin lambda constant 6 (kern+oz- marker, gene/pseudogene), GRIA4  -  glutamate receptor, ionotropic, ampa 4, TNFRSF13B  -  tumor necrosis factor receptor superfamily, member 13b, GABRP  -  gamma-aminobutyric acid (gaba) a receptor, pi, TFF1  -  trefoil factor 1, RHOV  -  ras homolog family member v, ARHGEF5  -  rho guanine nucleotide exchange factor (gef) 5, SFRP1  -  secreted frizzled-related protein 1, C15orf62  -  chromosome 15 open reading frame 62, HNF4G  -  hepatocyte nuclear factor 4, gamma, MAPK8IP2  -  mitogen-activated protein kinase 8 interacting protein 2, TNFRSF17  -  tumor necrosis factor receptor superfamily, member 17, EPHB1  -  eph receptor b1, VAX2  -  ventral anterior homeobox 2, IGHA1  -  immunoglobulin heavy constant alpha 1, FGFBP1  -  fibroblast growth factor binding protein 1, PIK3C2G  -  phosphatidylinositol-4-phosphate 3-kinase, catalytic subunit type 2 gamma, IGHA2  -  immunoglobulin heavy constant alpha 2 (a2m marker), WIPF3  -  was/wasl interacting protein family, member 3, IGHG2  -  immunoglobulin heavy constant gamma 2 (g2m marker), IGHG1  -  immunoglobulin heavy constant gamma 1 (g1m marker), PAK7  -  p21 protein (cdc42/rac)-activated kinase 7, PIGR  -  polymeric immunoglobulin receptor, GRP  -  gastrin-releasing peptide, IGHG4  -  immunoglobulin heavy constant gamma 4 (g4m marker), IGHG3  -  immunoglobulin heavy constant gamma 3 (g3m marker)]
GO:0008544	epidermis development	2.51E-11	5.10E-09	9.29	13586	48	457	15	[NTF4  -  neurotrophin 4, KRT32  -  keratin 32, LAMC2  -  laminin, gamma 2, EDAR  -  ectodysplasin a receptor, KRT83  -  keratin 83, KLK7  -  kallikrein-related peptidase 7, GRHL3  -  grainyhead-like 3 (drosophila), KRT5  -  keratin 5, CALML5  -  calmodulin-like 5, KLK5  -  kallikrein-related peptidase 5, KRT15  -  keratin 15, KRT14  -  keratin 14, COL17A1  -  collagen, type xvii, alpha 1, KRT17  -  keratin 17, LAMB3  -  laminin, beta 3]
GO:0080134	regulation of response to stress	1.53E-10	3.06E-08	1.99	13586	1312	457	88	[XDH  -  xanthine dehydrogenase, IGKV3D-20  -  immunoglobulin kappa variable 3d-20, IGKV2-28  -  immunoglobulin kappa variable 2-28, IGHV3-11  -  immunoglobulin heavy variable 3-11 (gene/pseudogene), DRD2  -  dopamine receptor d2, IGKV3D-11  -  immunoglobulin kappa variable 3d-11, IGHV3-7  -  immunoglobulin heavy variable 3-7, IGKV3-15  -  immunoglobulin kappa variable 3-15, IGHV2-5  -  immunoglobulin heavy variable 2-5, HMGB3  -  high mobility group box 3, IGKV3-20  -  immunoglobulin kappa variable 3-20, IGKV2-30  -  immunoglobulin kappa variable 2-30, KLK7  -  kallikrein-related peptidase 7, DERL3  -  derlin 3, EPPK1  -  epiplakin 1, IGHV1-69  -  immunoglobulin heavy variable 1-69, IGKV4-1  -  immunoglobulin kappa variable 4-1, IGHV3-33  -  immunoglobulin heavy variable 3-33, IGKV1D-39  -  immunoglobulin kappa variable 1d-39, TANK  -  traf family member-associated nfkb activator, IGKV2D-28  -  immunoglobulin kappa variable 2d-28, IGHV3-30  -  immunoglobulin heavy variable 3-30, IGKV2D-30  -  immunoglobulin kappa variable 2d-30, IGHV3-23  -  immunoglobulin heavy variable 3-23, IGKV1D-12  -  immunoglobulin kappa variable 1d-12, MUC16  -  mucin 16, cell surface associated, ENO1  -  enolase 1, (alpha), IGLV1-51  -  immunoglobulin lambda variable 1-51, IGKV1-5  -  immunoglobulin kappa variable 1-5, IGLV1-47  -  immunoglobulin lambda variable 1-47, IGLV1-44  -  immunoglobulin lambda variable 1-44, IGLV1-40  -  immunoglobulin lambda variable 1-40, P4HB  -  prolyl 4-hydroxylase, beta polypeptide, EDAR  -  ectodysplasin a receptor, IGHV3-53  -  immunoglobulin heavy variable 3-53, IGLV2-23  -  immunoglobulin lambda variable 2-23, IGLV2-11  -  immunoglobulin lambda variable 2-11, IGLV2-14  -  immunoglobulin lambda variable 2-14, CARD9  -  caspase recruitment domain family, member 9, IGHV3-48  -  immunoglobulin heavy variable 3-48, IGLV2-8  -  immunoglobulin lambda variable 2-8, IGKV1-17  -  immunoglobulin kappa variable 1-17, IGKV1-16  -  immunoglobulin kappa variable 1-16, IGHV4-34  -  immunoglobulin heavy variable 4-34, KLK8  -  kallikrein-related peptidase 8, EYA2  -  eyes absent homolog 2 (drosophila), IGKV1-12  -  immunoglobulin kappa variable 1-12, IGKV1-39  -  immunoglobulin kappa variable 1-39 (gene/pseudogene), CXCL6  -  chemokine (c-x-c motif) ligand 6, C1orf106  -  chromosome 1 open reading frame 106, IGLC7  -  immunoglobulin lambda constant 7, GPR37  -  g protein-coupled receptor 37 (endothelin receptor type b-like), MUC5B  -  mucin 5b, oligomeric mucus/gel-forming, IGLV3-25  -  immunoglobulin lambda variable 3-25, CXCL17  -  chemokine (c-x-c motif) ligand 17, IGKC  -  immunoglobulin kappa constant, IGHV4-59  -  immunoglobulin heavy variable 4-59, IL17B  -  interleukin 17b, ZNF622  -  zinc finger protein 622, IGHV4-39  -  immunoglobulin heavy variable 4-39, PDGFRA  -  platelet-derived growth factor receptor, alpha polypeptide, CCR2  -  chemokine (c-c motif) receptor 2, IGLV3-1  -  immunoglobulin lambda variable 3-1, ADTRP  -  androgen-dependent tfpi-regulating protein, IGLC3  -  immunoglobulin lambda constant 3 (kern-oz+ marker), FZD7  -  frizzled family receptor 7, IGLC2  -  immunoglobulin lambda constant 2 (kern-oz- marker), IGLC6  -  immunoglobulin lambda constant 6 (kern+oz- marker, gene/pseudogene), IGLV3-19  -  immunoglobulin lambda variable 3-19, LTF  -  lactotransferrin, TLR10  -  toll-like receptor 10, SFRP1  -  secreted frizzled-related protein 1, ARHGEF5  -  rho guanine nucleotide exchange factor (gef) 5, FICD  -  fic domain containing, MAPK8IP2  -  mitogen-activated protein kinase 8 interacting protein 2, CDKN2A  -  cyclin-dependent kinase inhibitor 2a, EPHB1  -  eph receptor b1, IGLV7-43  -  immunoglobulin lambda variable 7-43, C3  -  complement component 3, IGLV6-57  -  immunoglobulin lambda variable 6-57, KLK5  -  kallikrein-related peptidase 5, ADORA2B  -  adenosine a2b receptor, ADORA1  -  adenosine a1 receptor, SIGLEC10  -  sialic acid binding ig-like lectin 10, IGHG2  -  immunoglobulin heavy constant gamma 2 (g2m marker), IGHG1  -  immunoglobulin heavy constant gamma 1 (g1m marker), IGHG4  -  immunoglobulin heavy constant gamma 4 (g4m marker), IGHG3  -  immunoglobulin heavy constant gamma 3 (g3m marker)]
GO:0002250	adaptive immune response	3.73E-10	7.38E-08	4.27	13586	181	457	26	[IGKV2-24  -  immunoglobulin kappa variable 2-24, IGKV3D-15  -  immunoglobulin kappa variable 3d-15 (gene/pseudogene), IGHM  -  immunoglobulin heavy constant mu, IGKV3D-7  -  immunoglobulin kappa variable 3d-7, IGKV3D-11  -  immunoglobulin kappa variable 3d-11, IGLV4-60  -  immunoglobulin lambda variable 4-60, IGLV4-69  -  immunoglobulin lambda variable 4-69, IGLV5-45  -  immunoglobulin lambda variable 5-45, IGKV6-21  -  immunoglobulin kappa variable 6-21 (non-functional), IGKV1D-8  -  immunoglobulin kappa variable 1d-8, IGLV3-10  -  immunoglobulin lambda variable 3-10, IGKV2D-29  -  immunoglobulin kappa variable 2d-29, CD79A  -  cd79a molecule, immunoglobulin-associated alpha, IGKV1D-13  -  immunoglobulin kappa variable 1d-13, TNFRSF13B  -  tumor necrosis factor receptor superfamily, member 13b, IGKV1D-17  -  immunoglobulin kappa variable 1d-17, TNFRSF17  -  tumor necrosis factor receptor superfamily, member 17, IGLV2-18  -  immunoglobulin lambda variable 2-18, IGKJ1  -  immunoglobulin kappa joining 1, IGKV1-13  -  immunoglobulin kappa variable 1-13 (gene/pseudogene), IGLV10-54  -  immunoglobulin lambda variable 10-54, IGKV1-9  -  immunoglobulin kappa variable 1-9, IGKV1-8  -  immunoglobulin kappa variable 1-8, SIGLEC10  -  sialic acid binding ig-like lectin 10, IGKV1-6  -  immunoglobulin kappa variable 1-6, IGKV1-27  -  immunoglobulin kappa variable 1-27]
GO:0009605	response to external stimulus	4.92E-09	9.62E-07	1.99	13586	1120	457	75	[IGHV3-15  -  immunoglobulin heavy variable 3-15, APOBEC3B  -  apolipoprotein b mrna editing enzyme, catalytic polypeptide-like 3b, IGHV3-11  -  immunoglobulin heavy variable 3-11 (gene/pseudogene), IGHV3-7  -  immunoglobulin heavy variable 3-7, IGHV2-26  -  immunoglobulin heavy variable 2-26, IGHV2-5  -  immunoglobulin heavy variable 2-5, IGKV3-20  -  immunoglobulin kappa variable 3-20, DSC2  -  desmocollin 2, IGHV1-69  -  immunoglobulin heavy variable 1-69, GBP6  -  guanylate binding protein family, member 6, IGHV3-33  -  immunoglobulin heavy variable 3-33, MAOB  -  monoamine oxidase b, IGHV3-30  -  immunoglobulin heavy variable 3-30, IGHV3-23  -  immunoglobulin heavy variable 3-23, ENO1  -  enolase 1, (alpha), IGHV3-21  -  immunoglobulin heavy variable 3-21, IGHV3-20  -  immunoglobulin heavy variable 3-20, VDR  -  vitamin d (1,25- dihydroxyvitamin d3) receptor, SLC39A4  -  solute carrier family 39 (zinc transporter), member 4, IGHV3-66  -  immunoglobulin heavy variable 3-66, DAPL1  -  death associated protein-like 1, IGHV3-49  -  immunoglobulin heavy variable 3-49, SOX9  -  sry (sex determining region y)-box 9, IGHV3-53  -  immunoglobulin heavy variable 3-53, CTSV  -  cathepsin v, IGHV3-48  -  immunoglobulin heavy variable 3-48, CARD9  -  caspase recruitment domain family, member 9, IGHV4-34  -  immunoglobulin heavy variable 4-34, BPIFB2  -  bpi fold containing family b, member 2, IGHV4-31  -  immunoglobulin heavy variable 4-31, IGHV4-4  -  immunoglobulin heavy variable 4-4, CXCL5  -  chemokine (c-x-c motif) ligand 5, IGHV4-28  -  immunoglobulin heavy variable 4-28, CXCL6  -  chemokine (c-x-c motif) ligand 6, IGHV3-72  -  immunoglobulin heavy variable 3-72, C1orf106  -  chromosome 1 open reading frame 106, IGHV3-74  -  immunoglobulin heavy variable 3-74, IGHV3-73  -  immunoglobulin heavy variable 3-73, IGLC7  -  immunoglobulin lambda constant 7, CCL28  -  chemokine (c-c motif) ligand 28, IGHM  -  immunoglobulin heavy constant mu, IGHV6-1  -  immunoglobulin heavy variable 6-1, IGKC  -  immunoglobulin kappa constant, CD207  -  cd207 molecule, langerin, IGHV4-59  -  immunoglobulin heavy variable 4-59, IGHV4-61  -  immunoglobulin heavy variable 4-61, IGHV4-39  -  immunoglobulin heavy variable 4-39, NTRK1  -  neurotrophic tyrosine kinase, receptor, type 1, IGHV5-51  -  immunoglobulin heavy variable 5-51, CEACAM20  -  carcinoembryonic antigen-related cell adhesion molecule 20, MYH13  -  myosin, heavy chain 13, skeletal muscle, IGLC3  -  immunoglobulin lambda constant 3 (kern-oz+ marker), IGLC2  -  immunoglobulin lambda constant 2 (kern-oz- marker), CD180  -  cd180 molecule, CNN2  -  calponin 2, IGLC6  -  immunoglobulin lambda constant 6 (kern+oz- marker, gene/pseudogene), LTF  -  lactotransferrin, SFRP1  -  secreted frizzled-related protein 1, IGLL5  -  immunoglobulin lambda-like polypeptide 5, EPHB1  -  eph receptor b1, BHLHA15  -  basic helix-loop-helix family, member a15, LCN2  -  lipocalin 2, IGHA1  -  immunoglobulin heavy constant alpha 1, C3  -  complement component 3, ADORA2B  -  adenosine a2b receptor, FOLR1  -  folate receptor 1 (adult), IGHV1-3  -  immunoglobulin heavy variable 1-3, ADORA1  -  adenosine a1 receptor, IGHA2  -  immunoglobulin heavy constant alpha 2 (a2m marker), IGHG2  -  immunoglobulin heavy constant gamma 2 (g2m marker), IGHG1  -  immunoglobulin heavy constant gamma 1 (g1m marker), RNASE7  -  ribonuclease, rnase a family, 7, GRP  -  gastrin-releasing peptide, IGHG4  -  immunoglobulin heavy constant gamma 4 (g4m marker), IGHG3  -  immunoglobulin heavy constant gamma 3 (g3m marker)]
GO:0016192	vesicle-mediated transport	2.79E-08	5.37E-06	1.79	13586	1458	457	88	[IGKV3D-20  -  immunoglobulin kappa variable 3d-20, TCN1  -  transcobalamin i (vitamin b12 binding protein, r binder family), IGKV2-28  -  immunoglobulin kappa variable 2-28, CHMP4C  -  charged multivesicular body protein 4c, IGHV3-11  -  immunoglobulin heavy variable 3-11 (gene/pseudogene), DRD2  -  dopamine receptor d2, IGKV3D-11  -  immunoglobulin kappa variable 3d-11, IGHV3-7  -  immunoglobulin heavy variable 3-7, DDOST  -  dolichyl-diphosphooligosaccharide--protein glycosyltransferase subunit (non-catalytic), IGKV3-15  -  immunoglobulin kappa variable 3-15, IGHV2-5  -  immunoglobulin heavy variable 2-5, IGKV3-20  -  immunoglobulin kappa variable 3-20, SYT8  -  synaptotagmin viii, IGKV2-30  -  immunoglobulin kappa variable 2-30, IGHV1-69  -  immunoglobulin heavy variable 1-69, CALML5  -  calmodulin-like 5, PYGB  -  phosphorylase, glycogen; brain, ANXA8L1  -  annexin a8-like 1, IGKV4-1  -  immunoglobulin kappa variable 4-1, IGHV3-33  -  immunoglobulin heavy variable 3-33, IGKV1D-39  -  immunoglobulin kappa variable 1d-39, CEACAM6  -  carcinoembryonic antigen-related cell adhesion molecule 6 (non-specific cross reacting antigen), IGKV2D-28  -  immunoglobulin kappa variable 2d-28, IGHV3-30  -  immunoglobulin heavy variable 3-30, IGKV2D-30  -  immunoglobulin kappa variable 2d-30, IGHV3-23  -  immunoglobulin heavy variable 3-23, IGKV1D-12  -  immunoglobulin kappa variable 1d-12, PCDH7  -  protocadherin 7, IGLV1-51  -  immunoglobulin lambda variable 1-51, IGKV1-5  -  immunoglobulin kappa variable 1-5, IGLV1-47  -  immunoglobulin lambda variable 1-47, IGLV1-44  -  immunoglobulin lambda variable 1-44, MME  -  membrane metallo-endopeptidase, IGLV1-40  -  immunoglobulin lambda variable 1-40, ACTBL2  -  actin, beta-like 2, IGHV3-53  -  immunoglobulin heavy variable 3-53, IGLV2-23  -  immunoglobulin lambda variable 2-23, IGLV2-11  -  immunoglobulin lambda variable 2-11, IGLV2-14  -  immunoglobulin lambda variable 2-14, PADI2  -  peptidyl arginine deiminase, type ii, IGHV3-48  -  immunoglobulin heavy variable 3-48, IGLV2-8  -  immunoglobulin lambda variable 2-8, IGKV1-17  -  immunoglobulin kappa variable 1-17, IGKV1-16  -  immunoglobulin kappa variable 1-16, IGHV4-34  -  immunoglobulin heavy variable 4-34, IGKV1-12  -  immunoglobulin kappa variable 1-12, FCHO1  -  fch domain only 1, IGKV1-39  -  immunoglobulin kappa variable 1-39 (gene/pseudogene), EHD3  -  eh-domain containing 3, IGLC7  -  immunoglobulin lambda constant 7, IGLV3-25  -  immunoglobulin lambda variable 3-25, ACTN1  -  actinin, alpha 1, IGKC  -  immunoglobulin kappa constant, CD207  -  cd207 molecule, langerin, VPS18  -  vacuolar protein sorting 18 homolog (s. cerevisiae), RAB9A  -  rab9a, member ras oncogene family, IGHV4-59  -  immunoglobulin heavy variable 4-59, COPG1  -  coatomer protein complex, subunit gamma 1, IGHV4-39  -  immunoglobulin heavy variable 4-39, PLIN3  -  perilipin 3, IGLV3-1  -  immunoglobulin lambda variable 3-1, WDR1  -  wd repeat domain 1, IGLC3  -  immunoglobulin lambda constant 3 (kern-oz+ marker), IGLC2  -  immunoglobulin lambda constant 2 (kern-oz- marker), CNN2  -  calponin 2, IGLC6  -  immunoglobulin lambda constant 6 (kern+oz- marker, gene/pseudogene), IGLV3-19  -  immunoglobulin lambda variable 3-19, LTF  -  lactotransferrin, RHOV  -  ras homolog family member v, MAPK8IP2  -  mitogen-activated protein kinase 8 interacting protein 2, ANXA8  -  annexin a8, PREB  -  prolactin regulatory element binding, LCN2  -  lipocalin 2, IGHA1  -  immunoglobulin heavy constant alpha 1, IGLV7-43  -  immunoglobulin lambda variable 7-43, C3  -  complement component 3, GLIPR1  -  gli pathogenesis-related 1, IGLV6-57  -  immunoglobulin lambda variable 6-57, FOLR1  -  folate receptor 1 (adult), KIF23  -  kinesin family member 23, SNAP47  -  synaptosomal-associated protein, 47kda, ADORA1  -  adenosine a1 receptor, NEURL3  -  neuralized homolog 3 (drosophila) pseudogene, IGHA2  -  immunoglobulin heavy constant alpha 2 (a2m marker), WIPF3  -  was/wasl interacting protein family, member 3, PIGR  -  polymeric immunoglobulin receptor, SYT12  -  synaptotagmin xii, OLFM4  -  olfactomedin 4]
GO:0061024	membrane organization	6.64E-08	1.26E-05	2.29	13586	623	457	48	[IGHM  -  immunoglobulin heavy constant mu, CHMP4C  -  charged multivesicular body protein 4c, IGHV6-1  -  immunoglobulin heavy variable 6-1, IGHV3-15  -  immunoglobulin heavy variable 3-15, IGKC  -  immunoglobulin kappa constant, IGHV3-11  -  immunoglobulin heavy variable 3-11 (gene/pseudogene), IGHV3-7  -  immunoglobulin heavy variable 3-7, IGHV4-59  -  immunoglobulin heavy variable 4-59, IGHV2-26  -  immunoglobulin heavy variable 2-26, IGHV4-61  -  immunoglobulin heavy variable 4-61, IGHV4-39  -  immunoglobulin heavy variable 4-39, IGHV2-5  -  immunoglobulin heavy variable 2-5, IGHV5-51  -  immunoglobulin heavy variable 5-51, IGHV1-69  -  immunoglobulin heavy variable 1-69, SFN  -  stratifin, IGLC3  -  immunoglobulin lambda constant 3 (kern-oz+ marker), IGLC2  -  immunoglobulin lambda constant 2 (kern-oz- marker), IGHV3-33  -  immunoglobulin heavy variable 3-33, IGLC6  -  immunoglobulin lambda constant 6 (kern+oz- marker, gene/pseudogene), IGHV3-30  -  immunoglobulin heavy variable 3-30, KCNN4  -  potassium intermediate/small conductance calcium-activated channel, subfamily n, member 4, IGHV3-23  -  immunoglobulin heavy variable 3-23, IGHV3-21  -  immunoglobulin heavy variable 3-21, IGHV3-20  -  immunoglobulin heavy variable 3-20, IGLL5  -  immunoglobulin lambda-like polypeptide 5, IGHV3-66  -  immunoglobulin heavy variable 3-66, IGHV3-49  -  immunoglobulin heavy variable 3-49, IGHV3-53  -  immunoglobulin heavy variable 3-53, TP63  -  tumor protein p63, IGHV3-48  -  immunoglobulin heavy variable 3-48, IGHA1  -  immunoglobulin heavy constant alpha 1, IGHV4-34  -  immunoglobulin heavy variable 4-34, EYA2  -  eyes absent homolog 2 (drosophila), IGHV4-31  -  immunoglobulin heavy variable 4-31, IGHV4-4  -  immunoglobulin heavy variable 4-4, FCHO1  -  fch domain only 1, IGHV1-3  -  immunoglobulin heavy variable 1-3, SNAP47  -  synaptosomal-associated protein, 47kda, IGHA2  -  immunoglobulin heavy constant alpha 2 (a2m marker), IGHV4-28  -  immunoglobulin heavy variable 4-28, IGHG2  -  immunoglobulin heavy constant gamma 2 (g2m marker), IGHG1  -  immunoglobulin heavy constant gamma 1 (g1m marker), IGHV3-72  -  immunoglobulin heavy variable 3-72, IGHG4  -  immunoglobulin heavy constant gamma 4 (g4m marker), IGHV3-74  -  immunoglobulin heavy variable 3-74, IGHG3  -  immunoglobulin heavy constant gamma 3 (g3m marker), IGLC7  -  immunoglobulin lambda constant 7, IGHV3-73  -  immunoglobulin heavy variable 3-73]
GO:0051704	multi-organism process	1.49E-07	2.79E-05	1.85	13586	1170	457	73	[SLC52A1  -  solute carrier family 52 (riboflavin transporter), member 1, CHMP4C  -  charged multivesicular body protein 4c, IGHV3-15  -  immunoglobulin heavy variable 3-15, APOBEC3B  -  apolipoprotein b mrna editing enzyme, catalytic polypeptide-like 3b, IGHV3-11  -  immunoglobulin heavy variable 3-11 (gene/pseudogene), IGHV3-7  -  immunoglobulin heavy variable 3-7, IGHV2-26  -  immunoglobulin heavy variable 2-26, IGHV2-5  -  immunoglobulin heavy variable 2-5, IGKV3-20  -  immunoglobulin kappa variable 3-20, IGHV1-69  -  immunoglobulin heavy variable 1-69, GBP6  -  guanylate binding protein family, member 6, IGHV3-33  -  immunoglobulin heavy variable 3-33, TANK  -  traf family member-associated nfkb activator, IGHV3-30  -  immunoglobulin heavy variable 3-30, IGHV3-23  -  immunoglobulin heavy variable 3-23, OXTR  -  oxytocin receptor, ENO1  -  enolase 1, (alpha), IGHV3-21  -  immunoglobulin heavy variable 3-21, IGHV3-20  -  immunoglobulin heavy variable 3-20, RPS4X  -  ribosomal protein s4, x-linked, IGHV3-66  -  immunoglobulin heavy variable 3-66, SLC1A5  -  solute carrier family 1 (neutral amino acid transporter), member 5, IGHV3-49  -  immunoglobulin heavy variable 3-49, IGHV3-53  -  immunoglobulin heavy variable 3-53, IGHV3-48  -  immunoglobulin heavy variable 3-48, CARD9  -  caspase recruitment domain family, member 9, IGHV4-34  -  immunoglobulin heavy variable 4-34, BPIFB2  -  bpi fold containing family b, member 2, IGHV4-31  -  immunoglobulin heavy variable 4-31, IGHV4-4  -  immunoglobulin heavy variable 4-4, CXCL5  -  chemokine (c-x-c motif) ligand 5, IGHV4-28  -  immunoglobulin heavy variable 4-28, CXCL6  -  chemokine (c-x-c motif) ligand 6, IGHV3-72  -  immunoglobulin heavy variable 3-72, IGHV3-74  -  immunoglobulin heavy variable 3-74, IGHV3-73  -  immunoglobulin heavy variable 3-73, IGLC7  -  immunoglobulin lambda constant 7, IGHM  -  immunoglobulin heavy constant mu, IGHV6-1  -  immunoglobulin heavy variable 6-1, IGKC  -  immunoglobulin kappa constant, CD207  -  cd207 molecule, langerin, VPS18  -  vacuolar protein sorting 18 homolog (s. cerevisiae), RAB9A  -  rab9a, member ras oncogene family, PPIB  -  peptidylprolyl isomerase b (cyclophilin b), IGHV4-59  -  immunoglobulin heavy variable 4-59, IGHV4-61  -  immunoglobulin heavy variable 4-61, IGHV4-39  -  immunoglobulin heavy variable 4-39, IGHV5-51  -  immunoglobulin heavy variable 5-51, CEACAM20  -  carcinoembryonic antigen-related cell adhesion molecule 20, PDGFRA  -  platelet-derived growth factor receptor, alpha polypeptide, CCR2  -  chemokine (c-c motif) receptor 2, IGLC3  -  immunoglobulin lambda constant 3 (kern-oz+ marker), KRT7  -  keratin 7, IGLC2  -  immunoglobulin lambda constant 2 (kern-oz- marker), IGLC6  -  immunoglobulin lambda constant 6 (kern+oz- marker, gene/pseudogene), LTF  -  lactotransferrin, IGLL5  -  immunoglobulin lambda-like polypeptide 5, BRINP1  -  bone morphogenetic protein/retinoic acid inducible neural-specific 1, MAPK8IP2  -  mitogen-activated protein kinase 8 interacting protein 2, SND1  -  staphylococcal nuclease and tudor domain containing 1, LCN2  -  lipocalin 2, IGHA1  -  immunoglobulin heavy constant alpha 1, C3  -  complement component 3, IGHV1-3  -  immunoglobulin heavy variable 1-3, PIK3C2G  -  phosphatidylinositol-4-phosphate 3-kinase, catalytic subunit type 2 gamma, IGHA2  -  immunoglobulin heavy constant alpha 2 (a2m marker), IGHG2  -  immunoglobulin heavy constant gamma 2 (g2m marker), IGHG1  -  immunoglobulin heavy constant gamma 1 (g1m marker), RNASE7  -  ribonuclease, rnase a family, 7, ACY3  -  aspartoacylase (aminocyclase) 3, GRP  -  gastrin-releasing peptide, IGHG4  -  immunoglobulin heavy constant gamma 4 (g4m marker), IGHG3  -  immunoglobulin heavy constant gamma 3 (g3m marker)]
GO:0048583	regulation of response to stimulus	2.24E-06	4.15E-04	1.39	13586	3346	457	156	[IGKV3D-20  -  immunoglobulin kappa variable 3d-20, IGKV3D-11  -  immunoglobulin kappa variable 3d-11, CDH3  -  cadherin 3, type 1, p-cadherin (placental), SYT8  -  synaptotagmin viii, KLK7  -  kallikrein-related peptidase 7, KLK6  -  kallikrein-related peptidase 6, IGKV1D-39  -  immunoglobulin kappa variable 1d-39, IGKV2D-28  -  immunoglobulin kappa variable 2d-28, IGKV2D-30  -  immunoglobulin kappa variable 2d-30, CD79A  -  cd79a molecule, immunoglobulin-associated alpha, ENO1  -  enolase 1, (alpha), IGLV1-51  -  immunoglobulin lambda variable 1-51, IGKV1-5  -  immunoglobulin kappa variable 1-5, IGLV1-47  -  immunoglobulin lambda variable 1-47, IGLV1-44  -  immunoglobulin lambda variable 1-44, IGLV1-40  -  immunoglobulin lambda variable 1-40, P4HB  -  prolyl 4-hydroxylase, beta polypeptide, SOX9  -  sry (sex determining region y)-box 9, EDAR  -  ectodysplasin a receptor, IGLV2-23  -  immunoglobulin lambda variable 2-23, IGLV2-11  -  immunoglobulin lambda variable 2-11, PADI2  -  peptidyl arginine deiminase, type ii, IGLV2-14  -  immunoglobulin lambda variable 2-14, IGLV2-8  -  immunoglobulin lambda variable 2-8, FERMT1  -  fermitin family member 1, KLK8  -  kallikrein-related peptidase 8, CXCL6  -  chemokine (c-x-c motif) ligand 6, MNT  -  mnt, max dimerization protein, IGLC7  -  immunoglobulin lambda constant 7, MUC5B  -  mucin 5b, oligomeric mucus/gel-forming, IGLV3-25  -  immunoglobulin lambda variable 3-25, IRS1  -  insulin receptor substrate 1, IL17B  -  interleukin 17b, ZNF622  -  zinc finger protein 622, NTRK1  -  neurotrophic tyrosine kinase, receptor, type 1, PDGFRA  -  platelet-derived growth factor receptor, alpha polypeptide, CCR2  -  chemokine (c-c motif) receptor 2, IGLV3-1  -  immunoglobulin lambda variable 3-1, SLC35B2  -  solute carrier family 35 (adenosine 3'-phospho 5'-phosphosulfate transporter), member b2, FZD7  -  frizzled family receptor 7, COL2A1  -  collagen, type ii, alpha 1, EFNA5  -  ephrin-a5, IGLV3-19  -  immunoglobulin lambda variable 3-19, TLR10  -  toll-like receptor 10, IGLL5  -  immunoglobulin lambda-like polypeptide 5, LYNX1  -  ly6/neurotoxin 1, FICD  -  fic domain containing, CDKN2A  -  cyclin-dependent kinase inhibitor 2a, TP63  -  tumor protein p63, SALL1  -  sal-like 1 (drosophila), EDN3  -  endothelin 3, EDN2  -  endothelin 2, C3  -  complement component 3, IGLV7-43  -  immunoglobulin lambda variable 7-43, IGLV6-57  -  immunoglobulin lambda variable 6-57, ADORA2B  -  adenosine a2b receptor, IGHV1-3  -  immunoglobulin heavy variable 1-3, ADORA1  -  adenosine a1 receptor, COL17A1  -  collagen, type xvii, alpha 1, XDH  -  xanthine dehydrogenase, IGKV2-28  -  immunoglobulin kappa variable 2-28, IGHV3-15  -  immunoglobulin heavy variable 3-15, IGHV3-11  -  immunoglobulin heavy variable 3-11 (gene/pseudogene), DRD2  -  dopamine receptor d2, IGHV3-7  -  immunoglobulin heavy variable 3-7, IGHV2-26  -  immunoglobulin heavy variable 2-26, IGKV3-15  -  immunoglobulin kappa variable 3-15, IGHV2-5  -  immunoglobulin heavy variable 2-5, HMGB3  -  high mobility group box 3, GAS2L2  -  growth arrest-specific 2 like 2, IGKV3-20  -  immunoglobulin kappa variable 3-20, DSCAM  -  down syndrome cell adhesion molecule, IGKV2-30  -  immunoglobulin kappa variable 2-30, FABP7  -  fatty acid binding protein 7, brain, EPPK1  -  epiplakin 1, DERL3  -  derlin 3, IGHV1-69  -  immunoglobulin heavy variable 1-69, TLE4  -  transducin-like enhancer of split 4 (e(sp1) homolog, drosophila), FAF1  -  fas (tnfrsf6) associated factor 1, SFN  -  stratifin, IGKV4-1  -  immunoglobulin kappa variable 4-1, IGHV3-33  -  immunoglobulin heavy variable 3-33, TANK  -  traf family member-associated nfkb activator, DLK2  -  delta-like 2 homolog (drosophila), IGHV3-30  -  immunoglobulin heavy variable 3-30, KCNN4  -  potassium intermediate/small conductance calcium-activated channel, subfamily n, member 4, IGHV3-23  -  immunoglobulin heavy variable 3-23, EMILIN1  -  elastin microfibril interfacer 1, IGKV1D-12  -  immunoglobulin kappa variable 1d-12, IGHV3-21  -  immunoglobulin heavy variable 3-21, MUC16  -  mucin 16, cell surface associated, IGHV3-20  -  immunoglobulin heavy variable 3-20, DUSP9  -  dual specificity phosphatase 9, IGHV3-66  -  immunoglobulin heavy variable 3-66, IGHV3-49  -  immunoglobulin heavy variable 3-49, IGHV3-53  -  immunoglobulin heavy variable 3-53, CARD9  -  caspase recruitment domain family, member 9, IGHV3-48  -  immunoglobulin heavy variable 3-48, IGKV1-17  -  immunoglobulin kappa variable 1-17, IGKV1-16  -  immunoglobulin kappa variable 1-16, IGHV4-34  -  immunoglobulin heavy variable 4-34, EYA2  -  eyes absent homolog 2 (drosophila), IGHV4-31  -  immunoglobulin heavy variable 4-31, IGKV1-12  -  immunoglobulin kappa variable 1-12, IGHV4-4  -  immunoglobulin heavy variable 4-4, VSNL1  -  visinin-like 1, IGHV4-28  -  immunoglobulin heavy variable 4-28, IGKV1-39  -  immunoglobulin kappa variable 1-39 (gene/pseudogene), IGHV3-72  -  immunoglobulin heavy variable 3-72, C1orf106  -  chromosome 1 open reading frame 106, IGHV3-74  -  immunoglobulin heavy variable 3-74, IGHV3-73  -  immunoglobulin heavy variable 3-73, GPR37  -  g protein-coupled receptor 37 (endothelin receptor type b-like), IGHM  -  immunoglobulin heavy constant mu, CXCL17  -  chemokine (c-x-c motif) ligand 17, IGHV6-1  -  immunoglobulin heavy variable 6-1, IGKC  -  immunoglobulin kappa constant, RASAL1  -  ras protein activator like 1 (gap1 like), IGHV4-59  -  immunoglobulin heavy variable 4-59, IGHV4-61  -  immunoglobulin heavy variable 4-61, IGHV4-39  -  immunoglobulin heavy variable 4-39, IGHV5-51  -  immunoglobulin heavy variable 5-51, TTC23  -  tetratricopeptide repeat domain 23, ADTRP  -  androgen-dependent tfpi-regulating protein, IGLC3  -  immunoglobulin lambda constant 3 (kern-oz+ marker), MZB1  -  marginal zone b and b1 cell-specific protein, IGLC2  -  immunoglobulin lambda constant 2 (kern-oz- marker), CD180  -  cd180 molecule, FXN  -  frataxin, IGLC6  -  immunoglobulin lambda constant 6 (kern+oz- marker, gene/pseudogene), GRIA4  -  glutamate receptor, ionotropic, ampa 4, LTF  -  lactotransferrin, RHOV  -  ras homolog family member v, ARHGEF5  -  rho guanine nucleotide exchange factor (gef) 5, SFRP1  -  secreted frizzled-related protein 1, RBBP8  -  retinoblastoma binding protein 8, MAPK8IP2  -  mitogen-activated protein kinase 8 interacting protein 2, EPHB1  -  eph receptor b1, PSCA  -  prostate stem cell antigen, JPH2  -  junctophilin 2, IGHA1  -  immunoglobulin heavy constant alpha 1, KLK5  -  kallikrein-related peptidase 5, FOLR1  -  folate receptor 1 (adult), FGFBP1  -  fibroblast growth factor binding protein 1, IGHA2  -  immunoglobulin heavy constant alpha 2 (a2m marker), SIGLEC10  -  sialic acid binding ig-like lectin 10, WIPF3  -  was/wasl interacting protein family, member 3, IGHG2  -  immunoglobulin heavy constant gamma 2 (g2m marker), IGHG1  -  immunoglobulin heavy constant gamma 1 (g1m marker), PAK7  -  p21 protein (cdc42/rac)-activated kinase 7, SH3BGR  -  sh3 domain binding glutamic acid-rich protein, PIGR  -  polymeric immunoglobulin receptor, SYT12  -  synaptotagmin xii, GRP  -  gastrin-releasing peptide, IGHG4  -  immunoglobulin heavy constant gamma 4 (g4m marker), IGHG3  -  immunoglobulin heavy constant gamma 3 (g3m marker)]
GO:0019730	antimicrobial humoral response	3.49E-06	6.39E-04	6.19	13586	48	457	10	[IGHA1  -  immunoglobulin heavy constant alpha 1, IGHM  -  immunoglobulin heavy constant mu, BPIFB2  -  bpi fold containing family b, member 2, CXCL5  -  chemokine (c-x-c motif) ligand 5, IGHA2  -  immunoglobulin heavy constant alpha 2 (a2m marker), RNASE7  -  ribonuclease, rnase a family, 7, CXCL6  -  chemokine (c-x-c motif) ligand 6, IGKV3-20  -  immunoglobulin kappa variable 3-20, LTF  -  lactotransferrin, LCN2  -  lipocalin 2]
GO:0048518	positive regulation of biological process	6.24E-06	1.13E-03	1.28	13586	4785	457	206	[CHMP4C  -  charged multivesicular body protein 4c, CDT1  -  chromatin licensing and dna replication factor 1, UHRF1  -  ubiquitin-like with phd and ring finger domains 1, NAP1L2  -  nucleosome assembly protein 1-like 2, CEACAM6  -  carcinoembryonic antigen-related cell adhesion molecule 6 (non-specific cross reacting antigen), ENO1  -  enolase 1, (alpha), EDAR  -  ectodysplasin a receptor, ARID3C  -  at rich interactive domain 3c (bright-like), SOX9  -  sry (sex determining region y)-box 9, PLXNA1  -  plexin a1, GRHL3  -  grainyhead-like 3 (drosophila), EIF2S3  -  eukaryotic translation initiation factor 2, subunit 3 gamma, 52kda, FERMT1  -  fermitin family member 1, HOXC11  -  homeobox c11, HOXC13  -  homeobox c13, HOXC10  -  homeobox c10, ACTN1  -  actinin, alpha 1, PPIB  -  peptidylprolyl isomerase b (cyclophilin b), VGLL1  -  vestigial like 1 (drosophila), MYBL2  -  v-myb avian myeloblastosis viral oncogene homolog-like 2, FZD7  -  frizzled family receptor 7, EFNA5  -  ephrin-a5, KRT17  -  keratin 17, TLR10  -  toll-like receptor 10, IGLL5  -  immunoglobulin lambda-like polypeptide 5, LAMC2  -  laminin, gamma 2, RORC  -  rar-related orphan receptor c, ENAM  -  enamelin, COL4A3  -  collagen, type iv, alpha 3 (goodpasture antigen), ADM2  -  adrenomedullin 2, POU2AF1  -  pou class 2 associating factor 1, LCN2  -  lipocalin 2, RBM38  -  rna binding motif protein 38, EDN3  -  endothelin 3, C3  -  complement component 3, EDN2  -  endothelin 2, ADORA2B  -  adenosine a2b receptor, KIF23  -  kinesin family member 23, SNAP47  -  synaptosomal-associated protein, 47kda, IGHV1-3  -  immunoglobulin heavy variable 1-3, ADORA1  -  adenosine a1 receptor, IGKV2-28  -  immunoglobulin kappa variable 2-28, IGHV3-15  -  immunoglobulin heavy variable 3-15, IGHV3-11  -  immunoglobulin heavy variable 3-11 (gene/pseudogene), IGHV3-7  -  immunoglobulin heavy variable 3-7, IGHV2-26  -  immunoglobulin heavy variable 2-26, HMGB3  -  high mobility group box 3, IGHV2-5  -  immunoglobulin heavy variable 2-5, IGKV3-15  -  immunoglobulin kappa variable 3-15, IGKV3-20  -  immunoglobulin kappa variable 3-20, IGKV2-30  -  immunoglobulin kappa variable 2-30, IGHV1-69  -  immunoglobulin heavy variable 1-69, FAF1  -  fas (tnfrsf6) associated factor 1, HIVEP3  -  human immunodeficiency virus type i enhancer binding protein 3, IGHV3-33  -  immunoglobulin heavy variable 3-33, IGKV4-1  -  immunoglobulin kappa variable 4-1, CITED4  -  cbp/p300-interacting transactivator, with glu/asp-rich carboxy-terminal domain, 4, TANK  -  traf family member-associated nfkb activator, IGHV3-30  -  immunoglobulin heavy variable 3-30, KCNN4  -  potassium intermediate/small conductance calcium-activated channel, subfamily n, member 4, IGHV3-23  -  immunoglobulin heavy variable 3-23, EMILIN1  -  elastin microfibril interfacer 1, IGKV1D-12  -  immunoglobulin kappa variable 1d-12, IGHV3-21  -  immunoglobulin heavy variable 3-21, IGHV3-20  -  immunoglobulin heavy variable 3-20, RPS4X  -  ribosomal protein s4, x-linked, VDR  -  vitamin d (1,25- dihydroxyvitamin d3) receptor, IGHV3-66  -  immunoglobulin heavy variable 3-66, ETV4  -  ets variant 4, NCCRP1  -  non-specific cytotoxic cell receptor protein 1 homolog (zebrafish), IGHV3-49  -  immunoglobulin heavy variable 3-49, IGHV3-53  -  immunoglobulin heavy variable 3-53, IGHV3-48  -  immunoglobulin heavy variable 3-48, KDM6A  -  lysine (k)-specific demethylase 6a, IGKV1-17  -  immunoglobulin kappa variable 1-17, IGHV4-34  -  immunoglobulin heavy variable 4-34, IGKV1-16  -  immunoglobulin kappa variable 1-16, JMJD4  -  jumonji domain containing 4, IGHV4-31  -  immunoglobulin heavy variable 4-31, EYA2  -  eyes absent homolog 2 (drosophila), IGHV4-4  -  immunoglobulin heavy variable 4-4, IGKV1-12  -  immunoglobulin kappa variable 1-12, IGHV4-28  -  immunoglobulin heavy variable 4-28, IGKV1-39  -  immunoglobulin kappa variable 1-39 (gene/pseudogene), IGHV3-72  -  immunoglobulin heavy variable 3-72, IGHV3-74  -  immunoglobulin heavy variable 3-74, C1orf106  -  chromosome 1 open reading frame 106, IGHV3-73  -  immunoglobulin heavy variable 3-73, CXCL17  -  chemokine (c-x-c motif) ligand 17, IGHV6-1  -  immunoglobulin heavy variable 6-1, RAB9A  -  rab9a, member ras oncogene family, IGHV4-59  -  immunoglobulin heavy variable 4-59, IGHV4-61  -  immunoglobulin heavy variable 4-61, IGHV4-39  -  immunoglobulin heavy variable 4-39, IGHV5-51  -  immunoglobulin heavy variable 5-51, CEACAM20  -  carcinoembryonic antigen-related cell adhesion molecule 20, TTC23  -  tetratricopeptide repeat domain 23, WDR1  -  wd repeat domain 1, ADTRP  -  androgen-dependent tfpi-regulating protein, MZB1  -  marginal zone b and b1 cell-specific protein, ETV1  -  ets variant 1, SMYD1  -  set and mynd domain containing 1, ARHGEF5  -  rho guanine nucleotide exchange factor (gef) 5, HNF4G  -  hepatocyte nuclear factor 4, gamma, EPHB1  -  eph receptor b1, JPH2  -  junctophilin 2, KLK5  -  kallikrein-related peptidase 5, FGFBP1  -  fibroblast growth factor binding protein 1, WIPF3  -  was/wasl interacting protein family, member 3, PAK7  -  p21 protein (cdc42/rac)-activated kinase 7, SYT12  -  synaptotagmin xii, IGKV3D-20  -  immunoglobulin kappa variable 3d-20, IGKV3D-11  -  immunoglobulin kappa variable 3d-11, CDH3  -  cadherin 3, type 1, p-cadherin (placental), MIP  -  major intrinsic protein of lens fiber, KLK7  -  kallikrein-related peptidase 7, KLK6  -  kallikrein-related peptidase 6, IGKV1D-39  -  immunoglobulin kappa variable 1d-39, IGKV2D-28  -  immunoglobulin kappa variable 2d-28, IGKV2D-30  -  immunoglobulin kappa variable 2d-30, CD79A  -  cd79a molecule, immunoglobulin-associated alpha, OXTR  -  oxytocin receptor, IGLV1-51  -  immunoglobulin lambda variable 1-51, FOXI1  -  forkhead box i1, IGKV1-5  -  immunoglobulin kappa variable 1-5, IGLV1-47  -  immunoglobulin lambda variable 1-47, IGLV1-44  -  immunoglobulin lambda variable 1-44, MME  -  membrane metallo-endopeptidase, IGLV1-40  -  immunoglobulin lambda variable 1-40, P4HB  -  prolyl 4-hydroxylase, beta polypeptide, IGLV2-23  -  immunoglobulin lambda variable 2-23, IGLV2-11  -  immunoglobulin lambda variable 2-11, IGLV2-14  -  immunoglobulin lambda variable 2-14, PADI2  -  peptidyl arginine deiminase, type ii, IGLV2-8  -  immunoglobulin lambda variable 2-8, SDC1  -  syndecan 1, CXCL5  -  chemokine (c-x-c motif) ligand 5, MNT  -  mnt, max dimerization protein, IGLC7  -  immunoglobulin lambda constant 7, MUC5B  -  mucin 5b, oligomeric mucus/gel-forming, IGLV3-25  -  immunoglobulin lambda variable 3-25, PKP3  -  plakophilin 3, DLGAP5  -  discs, large (drosophila) homolog-associated protein 5, IL17B  -  interleukin 17b, IRS1  -  insulin receptor substrate 1, ZNF622  -  zinc finger protein 622, NTRK1  -  neurotrophic tyrosine kinase, receptor, type 1, PDGFRA  -  platelet-derived growth factor receptor, alpha polypeptide, CCR2  -  chemokine (c-c motif) receptor 2, IGLV3-1  -  immunoglobulin lambda variable 3-1, FAM83H  -  family with sequence similarity 83, member h, SLC35B2  -  solute carrier family 35 (adenosine 3'-phospho 5'-phosphosulfate transporter), member b2, HAS3  -  hyaluronan synthase 3, IGLV3-19  -  immunoglobulin lambda variable 3-19, AMIGO2  -  adhesion molecule with ig-like domain 2, BRINP1  -  bone morphogenetic protein/retinoic acid inducible neural-specific 1, UNC5C  -  unc-5 homolog c (c. elegans), CDKN2A  -  cyclin-dependent kinase inhibitor 2a, TP63  -  tumor protein p63, BHLHA15  -  basic helix-loop-helix family, member a15, SALL1  -  sal-like 1 (drosophila), IGLV7-43  -  immunoglobulin lambda variable 7-43, IGLV6-57  -  immunoglobulin lambda variable 6-57, OLFM4  -  olfactomedin 4, ELP3  -  elongator acetyltransferase complex subunit 3, XDH  -  xanthine dehydrogenase, PDP1  -  pyruvate dehyrogenase phosphatase catalytic subunit 1, DRD2  -  dopamine receptor d2, DSCAM  -  down syndrome cell adhesion molecule, GAS2L2  -  growth arrest-specific 2 like 2, SFN  -  stratifin, STRA6  -  stimulated by retinoic acid 6, MAOB  -  monoamine oxidase b, MUC16  -  mucin 16, cell surface associated, DUSP9  -  dual specificity phosphatase 9, MKL1  -  megakaryoblastic leukemia (translocation) 1, CARD9  -  caspase recruitment domain family, member 9, DOCK7  -  dedicator of cytokinesis 7, VSNL1  -  visinin-like 1, EHD3  -  eh-domain containing 3, GPR37  -  g protein-coupled receptor 37 (endothelin receptor type b-like), IGHM  -  immunoglobulin heavy constant mu, CCL28  -  chemokine (c-c motif) ligand 28, PITX2  -  paired-like homeodomain 2, IGKC  -  immunoglobulin kappa constant, RASAL1  -  ras protein activator like 1 (gap1 like), IGLC3  -  immunoglobulin lambda constant 3 (kern-oz+ marker), IGLC2  -  immunoglobulin lambda constant 2 (kern-oz- marker), CD180  -  cd180 molecule, FXN  -  frataxin, IGLC6  -  immunoglobulin lambda constant 6 (kern+oz- marker, gene/pseudogene), LTF  -  lactotransferrin, ZFX  -  zinc finger protein, x-linked, SFRP1  -  secreted frizzled-related protein 1, C15orf62  -  chromosome 15 open reading frame 62, NEUROG2  -  neurogenin 2, MAPK8IP2  -  mitogen-activated protein kinase 8 interacting protein 2, IGHA1  -  immunoglobulin heavy constant alpha 1, IGHA2  -  immunoglobulin heavy constant alpha 2 (a2m marker), IGHG2  -  immunoglobulin heavy constant gamma 2 (g2m marker), CDCA2  -  cell division cycle associated 2, IGHG1  -  immunoglobulin heavy constant gamma 1 (g1m marker), SH3BGR  -  sh3 domain binding glutamic acid-rich protein, GRP  -  gastrin-releasing peptide, IGHG4  -  immunoglobulin heavy constant gamma 4 (g4m marker), IGHG3  -  immunoglobulin heavy constant gamma 3 (g3m marker)]
GO:0009888	tissue development	6.96E-06	1.25E-03	2.24	13586	464	457	35	[NTF4  -  neurotrophin 4, KRT32  -  keratin 32, KRT83  -  keratin 83, KLK7  -  kallikrein-related peptidase 7, KLK6  -  kallikrein-related peptidase 6, KRT5  -  keratin 5, FAM83H  -  family with sequence similarity 83, member h, PHGDH  -  phosphoglycerate dehydrogenase, CALML5  -  calmodulin-like 5, STRA6  -  stimulated by retinoic acid 6, KRT6B  -  keratin 6b, COL2A1  -  collagen, type ii, alpha 1, KRT15  -  keratin 15, KRT14  -  keratin 14, KRT17  -  keratin 17, VDR  -  vitamin d (1,25- dihydroxyvitamin d3) receptor, SFRP1  -  secreted frizzled-related protein 1, LAMC2  -  laminin, gamma 2, RORC  -  rar-related orphan receptor c, UNC5C  -  unc-5 homolog c (c. elegans), EDAR  -  ectodysplasin a receptor, SOX9  -  sry (sex determining region y)-box 9, ENAM  -  enamelin, GRHL3  -  grainyhead-like 3 (drosophila), PPP2R3A  -  protein phosphatase 2, regulatory subunit b'', alpha, VAX2  -  ventral anterior homeobox 2, CTSV  -  cathepsin v, TCF7  -  transcription factor 7 (t-cell specific, hmg-box), SALL1  -  sal-like 1 (drosophila), SDC1  -  syndecan 1, EYA2  -  eyes absent homolog 2 (drosophila), KLK5  -  kallikrein-related peptidase 5, HOXC11  -  homeobox c11, COL17A1  -  collagen, type xvii, alpha 1, LAMB3  -  laminin, beta 3]
GO:0019731	antibacterial humoral response	1.27E-05	2.24E-03	10.49	13586	17	457	6	[IGHA1  -  immunoglobulin heavy constant alpha 1, IGHM  -  immunoglobulin heavy constant mu, IGHA2  -  immunoglobulin heavy constant alpha 2 (a2m marker), RNASE7  -  ribonuclease, rnase a family, 7, IGKV3-20  -  immunoglobulin kappa variable 3-20, LTF  -  lactotransferrin]
GO:0001895	retina homeostasis	1.76E-05	3.07E-03	8	13586	26	457	7	[IGHA1  -  immunoglobulin heavy constant alpha 1, IGKC  -  immunoglobulin kappa constant, IGHA2  -  immunoglobulin heavy constant alpha 2 (a2m marker), CDH3  -  cadherin 3, type 1, p-cadherin (placental), PIGR  -  polymeric immunoglobulin receptor, LTF  -  lactotransferrin, IGHG3  -  immunoglobulin heavy constant gamma 3 (g3m marker)]
GO:0031581	hemidesmosome assembly	2.74E-05	4.74E-03	12.39	13586	12	457	5	[KRT5  -  keratin 5, LAMC2  -  laminin, gamma 2, KRT14  -  keratin 14, COL17A1  -  collagen, type xvii, alpha 1, LAMB3  -  laminin, beta 3]
GO:0045745	positive regulation of G protein-coupled receptor signaling pathway	4.95E-05	8.44E-03	8.49	13586	21	457	6	[C3  -  complement component 3, KLK5  -  kallikrein-related peptidase 5, DRD2  -  dopamine receptor d2, GAS2L2  -  growth arrest-specific 2 like 2, GRP  -  gastrin-releasing peptide, KLK6  -  kallikrein-related peptidase 6]
GO:0019538	protein metabolic process	1.76E-04	2.97E-02	1.3	13586	3339	457	146	[IGKV3D-20  -  immunoglobulin kappa variable 3d-20, CHMP4C  -  charged multivesicular body protein 4c, IGKV3D-11  -  immunoglobulin kappa variable 3d-11, DDOST  -  dolichyl-diphosphooligosaccharide--protein glycosyltransferase subunit (non-catalytic), PRSS50  -  protease, serine, 50, UHRF1  -  ubiquitin-like with phd and ring finger domains 1, KLK7  -  kallikrein-related peptidase 7, KLK6  -  kallikrein-related peptidase 6, GCNT1  -  glucosaminyl (n-acetyl) transferase 1, core 2, CDC42BPG  -  cdc42 binding protein kinase gamma (dmpk-like), FKRP  -  fukutin related protein, IGKV1D-39  -  immunoglobulin kappa variable 1d-39, IGKV2D-28  -  immunoglobulin kappa variable 2d-28, IGKV2D-30  -  immunoglobulin kappa variable 2d-30, OXTR  -  oxytocin receptor, CCNO  -  cyclin o, IGLV1-51  -  immunoglobulin lambda variable 1-51, IGKV1-5  -  immunoglobulin kappa variable 1-5, IGLV1-47  -  immunoglobulin lambda variable 1-47, KLHL21  -  kelch-like family member 21, IGLV1-44  -  immunoglobulin lambda variable 1-44, MME  -  membrane metallo-endopeptidase, IGLV1-40  -  immunoglobulin lambda variable 1-40, P4HB  -  prolyl 4-hydroxylase, beta polypeptide, SOX9  -  sry (sex determining region y)-box 9, IGLV2-23  -  immunoglobulin lambda variable 2-23, IGLV2-11  -  immunoglobulin lambda variable 2-11, PADI2  -  peptidyl arginine deiminase, type ii, IGLV2-14  -  immunoglobulin lambda variable 2-14, IGLV2-8  -  immunoglobulin lambda variable 2-8, KLK8  -  kallikrein-related peptidase 8, BPIFB2  -  bpi fold containing family b, member 2, C17orf97  -  chromosome 17 open reading frame 97, ST8SIA2  -  st8 alpha-n-acetyl-neuraminide alpha-2,8-sialyltransferase 2, IGLC7  -  immunoglobulin lambda constant 7, MUC5B  -  mucin 5b, oligomeric mucus/gel-forming, IGLV3-25  -  immunoglobulin lambda variable 3-25, DLGAP5  -  discs, large (drosophila) homolog-associated protein 5, PPIB  -  peptidylprolyl isomerase b (cyclophilin b), IRS1  -  insulin receptor substrate 1, NTRK1  -  neurotrophic tyrosine kinase, receptor, type 1, PDGFRA  -  platelet-derived growth factor receptor, alpha polypeptide, CCNA1  -  cyclin a1, IGLV3-1  -  immunoglobulin lambda variable 3-1, COL2A1  -  collagen, type ii, alpha 1, MSLN  -  mesothelin, IGLV3-19  -  immunoglobulin lambda variable 3-19, KDM5C  -  lysine (k)-specific demethylase 5c, SLC34A2  -  solute carrier family 34 (type ii sodium/phosphate contransporter), member 2, IGLL5  -  immunoglobulin lambda-like polypeptide 5, FICD  -  fic domain containing, EVA1A  -  eva-1 homolog a (c. elegans), DNAJB12  -  dnaj (hsp40) homolog, subfamily b, member 12, ENAM  -  enamelin, ADM2  -  adrenomedullin 2, GALNT14  -  udp-n-acetyl-alpha-d-galactosamine:polypeptide n-acetylgalactosaminyltransferase 14 (galnac-t14), C3  -  complement component 3, IGLV7-43  -  immunoglobulin lambda variable 7-43, IGLV6-57  -  immunoglobulin lambda variable 6-57, CCNJL  -  cyclin j-like, ADORA2B  -  adenosine a2b receptor, IGHV1-3  -  immunoglobulin heavy variable 1-3, NEURL3  -  neuralized homolog 3 (drosophila) pseudogene, EFEMP1  -  egf containing fibulin-like extracellular matrix protein 1, PDP1  -  pyruvate dehyrogenase phosphatase catalytic subunit 1, IGKV2-28  -  immunoglobulin kappa variable 2-28, IGHV3-15  -  immunoglobulin heavy variable 3-15, IGHV3-11  -  immunoglobulin heavy variable 3-11 (gene/pseudogene), IGHV3-7  -  immunoglobulin heavy variable 3-7, IGHV2-26  -  immunoglobulin heavy variable 2-26, IGHV2-5  -  immunoglobulin heavy variable 2-5, IGKV3-15  -  immunoglobulin kappa variable 3-15, IGKV3-20  -  immunoglobulin kappa variable 3-20, IGKV2-30  -  immunoglobulin kappa variable 2-30, DERL3  -  derlin 3, RNF121  -  ring finger protein 121, IGHV1-69  -  immunoglobulin heavy variable 1-69, FAF1  -  fas (tnfrsf6) associated factor 1, ASB6  -  ankyrin repeat and socs box containing 6, IGKV4-1  -  immunoglobulin kappa variable 4-1, IGHV3-33  -  immunoglobulin heavy variable 3-33, TANK  -  traf family member-associated nfkb activator, IGHV3-30  -  immunoglobulin heavy variable 3-30, IGHV3-23  -  immunoglobulin heavy variable 3-23, IGKV1D-12  -  immunoglobulin kappa variable 1d-12, IGHV3-21  -  immunoglobulin heavy variable 3-21, MUC16  -  mucin 16, cell surface associated, IGHV3-20  -  immunoglobulin heavy variable 3-20, RPS4X  -  ribosomal protein s4, x-linked, DUSP9  -  dual specificity phosphatase 9, NCCRP1  -  non-specific cytotoxic cell receptor protein 1 homolog (zebrafish), IGHV3-66  -  immunoglobulin heavy variable 3-66, PEX14  -  peroxisomal biogenesis factor 14, IGHV3-49  -  immunoglobulin heavy variable 3-49, IGHV3-53  -  immunoglobulin heavy variable 3-53, PPP2R3A  -  protein phosphatase 2, regulatory subunit b'', alpha, DDR1  -  discoidin domain receptor tyrosine kinase 1, IGHV3-48  -  immunoglobulin heavy variable 3-48, CTSV  -  cathepsin v, KDM6A  -  lysine (k)-specific demethylase 6a, FUT3  -  fucosyltransferase 3 (galactoside 3(4)-l-fucosyltransferase, lewis blood group), IGKV1-17  -  immunoglobulin kappa variable 1-17, JMJD4  -  jumonji domain containing 4, PPP1R3C  -  protein phosphatase 1, regulatory subunit 3c, IGKV1-16  -  immunoglobulin kappa variable 1-16, IGHV4-34  -  immunoglobulin heavy variable 4-34, IGHV4-31  -  immunoglobulin heavy variable 4-31, EYA2  -  eyes absent homolog 2 (drosophila), IGKV1-12  -  immunoglobulin kappa variable 1-12, IGHV4-4  -  immunoglobulin heavy variable 4-4, IGHV4-28  -  immunoglobulin heavy variable 4-28, IGKV1-39  -  immunoglobulin kappa variable 1-39 (gene/pseudogene), IGHV3-72  -  immunoglobulin heavy variable 3-72, IGHV3-74  -  immunoglobulin heavy variable 3-74, IGHV3-73  -  immunoglobulin heavy variable 3-73, IGHM  -  immunoglobulin heavy constant mu, IGHV6-1  -  immunoglobulin heavy variable 6-1, IGKC  -  immunoglobulin kappa constant, RNF186  -  ring finger protein 186, RASAL1  -  ras protein activator like 1 (gap1 like), IGHV4-59  -  immunoglobulin heavy variable 4-59, IGHV4-61  -  immunoglobulin heavy variable 4-61, IGHV4-39  -  immunoglobulin heavy variable 4-39, IGHV5-51  -  immunoglobulin heavy variable 5-51, IGLC3  -  immunoglobulin lambda constant 3 (kern-oz+ marker), IGLC2  -  immunoglobulin lambda constant 2 (kern-oz- marker), FXN  -  frataxin, IGLC6  -  immunoglobulin lambda constant 6 (kern+oz- marker, gene/pseudogene), STT3A  -  stt3a, subunit of the oligosaccharyltransferase complex (catalytic), SMYD1  -  set and mynd domain containing 1, C10orf90  -  chromosome 10 open reading frame 90, LTF  -  lactotransferrin, FBXO32  -  f-box protein 32, SFRP1  -  secreted frizzled-related protein 1, MAPK8IP2  -  mitogen-activated protein kinase 8 interacting protein 2, MMP20  -  matrix metallopeptidase 20, EPHB1  -  eph receptor b1, HS3ST4  -  heparan sulfate (glucosamine) 3-o-sulfotransferase 4, IGHA1  -  immunoglobulin heavy constant alpha 1, KLK5  -  kallikrein-related peptidase 5, IGHA2  -  immunoglobulin heavy constant alpha 2 (a2m marker), IGHG2  -  immunoglobulin heavy constant gamma 2 (g2m marker), IGHG1  -  immunoglobulin heavy constant gamma 1 (g1m marker), PAK7  -  p21 protein (cdc42/rac)-activated kinase 7, IGHG4  -  immunoglobulin heavy constant gamma 4 (g4m marker), IGHG3  -  immunoglobulin heavy constant gamma 3 (g3m marker)]
GO:0051246	regulation of protein metabolic process	2.12E-04	3.54E-02	1.38	13586	2281	457	106	[IGKV3D-20  -  immunoglobulin kappa variable 3d-20, IGKV3D-11  -  immunoglobulin kappa variable 3d-11, UHRF1  -  ubiquitin-like with phd and ring finger domains 1, ANXA8L1  -  annexin a8-like 1, NAP1L2  -  nucleosome assembly protein 1-like 2, IGKV1D-39  -  immunoglobulin kappa variable 1d-39, IGKV2D-28  -  immunoglobulin kappa variable 2d-28, IGKV2D-30  -  immunoglobulin kappa variable 2d-30, PPP1R14C  -  protein phosphatase 1, regulatory (inhibitor) subunit 14c, ENO1  -  enolase 1, (alpha), CCNO  -  cyclin o, IGLV1-51  -  immunoglobulin lambda variable 1-51, IGKV1-5  -  immunoglobulin kappa variable 1-5, IGLV1-47  -  immunoglobulin lambda variable 1-47, IGLV1-44  -  immunoglobulin lambda variable 1-44, IGLV1-40  -  immunoglobulin lambda variable 1-40, EDAR  -  ectodysplasin a receptor, SOX9  -  sry (sex determining region y)-box 9, IGLV2-23  -  immunoglobulin lambda variable 2-23, IGLV2-11  -  immunoglobulin lambda variable 2-11, IGLV2-14  -  immunoglobulin lambda variable 2-14, EIF2S3  -  eukaryotic translation initiation factor 2, subunit 3 gamma, 52kda, IGLV2-8  -  immunoglobulin lambda variable 2-8, IGLC7  -  immunoglobulin lambda constant 7, IGLV3-25  -  immunoglobulin lambda variable 3-25, ZNF622  -  zinc finger protein 622, NTRK1  -  neurotrophic tyrosine kinase, receptor, type 1, PDGFRA  -  platelet-derived growth factor receptor, alpha polypeptide, CCR2  -  chemokine (c-c motif) receptor 2, IGLV3-1  -  immunoglobulin lambda variable 3-1, CCNA1  -  cyclin a1, FZD7  -  frizzled family receptor 7, EFNA5  -  ephrin-a5, IGLV3-19  -  immunoglobulin lambda variable 3-19, KRT17  -  keratin 17, ANXA8  -  annexin a8, CDKN2A  -  cyclin-dependent kinase inhibitor 2a, COL4A3  -  collagen, type iv, alpha 3 (goodpasture antigen), TP63  -  tumor protein p63, EDN3  -  endothelin 3, C3  -  complement component 3, IGLV7-43  -  immunoglobulin lambda variable 7-43, IGLV6-57  -  immunoglobulin lambda variable 6-57, ADORA2B  -  adenosine a2b receptor, CCNJL  -  cyclin j-like, ADORA1  -  adenosine a1 receptor, ROPN1  -  rhophilin associated tail protein 1, ELP3  -  elongator acetyltransferase complex subunit 3, XDH  -  xanthine dehydrogenase, IGKV2-28  -  immunoglobulin kappa variable 2-28, IGHV3-11  -  immunoglobulin heavy variable 3-11 (gene/pseudogene), DRD2  -  dopamine receptor d2, IGHV3-7  -  immunoglobulin heavy variable 3-7, IGHV2-5  -  immunoglobulin heavy variable 2-5, IGKV3-15  -  immunoglobulin kappa variable 3-15, IGKV3-20  -  immunoglobulin kappa variable 3-20, IGKV2-30  -  immunoglobulin kappa variable 2-30, DERL3  -  derlin 3, IGHV1-69  -  immunoglobulin heavy variable 1-69, FAF1  -  fas (tnfrsf6) associated factor 1, SFN  -  stratifin, IGKV4-1  -  immunoglobulin kappa variable 4-1, IGHV3-33  -  immunoglobulin heavy variable 3-33, TANK  -  traf family member-associated nfkb activator, IGHV3-30  -  immunoglobulin heavy variable 3-30, IGHV3-23  -  immunoglobulin heavy variable 3-23, EMILIN1  -  elastin microfibril interfacer 1, IGKV1D-12  -  immunoglobulin kappa variable 1d-12, RPS4X  -  ribosomal protein s4, x-linked, DUSP9  -  dual specificity phosphatase 9, IGHV3-53  -  immunoglobulin heavy variable 3-53, PPP2R3A  -  protein phosphatase 2, regulatory subunit b'', alpha, IGHV3-48  -  immunoglobulin heavy variable 3-48, CARD9  -  caspase recruitment domain family, member 9, IGKV1-17  -  immunoglobulin kappa variable 1-17, IGKV1-16  -  immunoglobulin kappa variable 1-16, IGHV4-34  -  immunoglobulin heavy variable 4-34, JMJD4  -  jumonji domain containing 4, DOCK7  -  dedicator of cytokinesis 7, IGKV1-12  -  immunoglobulin kappa variable 1-12, IGKV1-39  -  immunoglobulin kappa variable 1-39 (gene/pseudogene), C1orf106  -  chromosome 1 open reading frame 106, GPR37  -  g protein-coupled receptor 37 (endothelin receptor type b-like), CXCL17  -  chemokine (c-x-c motif) ligand 17, IGKC  -  immunoglobulin kappa constant, IGHV4-59  -  immunoglobulin heavy variable 4-59, IGHV4-39  -  immunoglobulin heavy variable 4-39, RARRES1  -  retinoic acid receptor responder (tazarotene induced) 1, ADTRP  -  androgen-dependent tfpi-regulating protein, IGLC3  -  immunoglobulin lambda constant 3 (kern-oz+ marker), IGLC2  -  immunoglobulin lambda constant 2 (kern-oz- marker), IGLC6  -  immunoglobulin lambda constant 6 (kern+oz- marker, gene/pseudogene), LTF  -  lactotransferrin, SFRP1  -  secreted frizzled-related protein 1, ARHGEF5  -  rho guanine nucleotide exchange factor (gef) 5, MAPK8IP2  -  mitogen-activated protein kinase 8 interacting protein 2, EPHB1  -  eph receptor b1, SERPINB5  -  serpin peptidase inhibitor, clade b (ovalbumin), member 5, PSCA  -  prostate stem cell antigen, CDCA2  -  cell division cycle associated 2, IGHG2  -  immunoglobulin heavy constant gamma 2 (g2m marker), IGHG1  -  immunoglobulin heavy constant gamma 1 (g1m marker), PAK7  -  p21 protein (cdc42/rac)-activated kinase 7, PRDX5  -  peroxiredoxin 5, IGHG4  -  immunoglobulin heavy constant gamma 4 (g4m marker), IGHG3  -  immunoglobulin heavy constant gamma 3 (g3m marker)]
GO:0006950	response to stress	3.58E-04	5.91E-02	1.35	13586	2418	457	110	[APOBEC3B  -  apolipoprotein b mrna editing enzyme, catalytic polypeptide-like 3b, CDH3  -  cadherin 3, type 1, p-cadherin (placental), UHRF1  -  ubiquitin-like with phd and ring finger domains 1, KLK6  -  kallikrein-related peptidase 6, OXTR  -  oxytocin receptor, SLC39A4  -  solute carrier family 39 (zinc transporter), member 4, AQP5  -  aquaporin 5, DAPL1  -  death associated protein-like 1, P4HB  -  prolyl 4-hydroxylase, beta polypeptide, GRHL3  -  grainyhead-like 3 (drosophila), KLK8  -  kallikrein-related peptidase 8, SDC1  -  syndecan 1, CXCL5  -  chemokine (c-x-c motif) ligand 5, CXCL6  -  chemokine (c-x-c motif) ligand 6, IGLC7  -  immunoglobulin lambda constant 7, IL17B  -  interleukin 17b, NTRK1  -  neurotrophic tyrosine kinase, receptor, type 1, PDGFRA  -  platelet-derived growth factor receptor, alpha polypeptide, CCR2  -  chemokine (c-c motif) receptor 2, ACOT11  -  acyl-coa thioesterase 11, PTGS1  -  prostaglandin-endoperoxide synthase 1 (prostaglandin g/h synthase and cyclooxygenase), KRT16  -  keratin 16, TLR10  -  toll-like receptor 10, SMC1A  -  structural maintenance of chromosomes 1a, TRIM29  -  tripartite motif containing 29, IGLL5  -  immunoglobulin lambda-like polypeptide 5, BRINP1  -  bone morphogenetic protein/retinoic acid inducible neural-specific 1, SAA2  -  serum amyloid a2, FICD  -  fic domain containing, DNAJB12  -  dnaj (hsp40) homolog, subfamily b, member 12, CDKN2A  -  cyclin-dependent kinase inhibitor 2a, TP63  -  tumor protein p63, BHLHA15  -  basic helix-loop-helix family, member a15, PREB  -  prolactin regulatory element binding, LCN2  -  lipocalin 2, C3  -  complement component 3, ADORA2B  -  adenosine a2b receptor, IGHV1-3  -  immunoglobulin heavy variable 1-3, GMPR  -  guanosine monophosphate reductase, ADORA1  -  adenosine a1 receptor, RNASE7  -  ribonuclease, rnase a family, 7, IGHV3-15  -  immunoglobulin heavy variable 3-15, IGHV3-11  -  immunoglobulin heavy variable 3-11 (gene/pseudogene), DRD2  -  dopamine receptor d2, IGHV3-7  -  immunoglobulin heavy variable 3-7, IGHV2-26  -  immunoglobulin heavy variable 2-26, IGHV2-5  -  immunoglobulin heavy variable 2-5, HMGB3  -  high mobility group box 3, IGKV3-20  -  immunoglobulin kappa variable 3-20, DSC2  -  desmocollin 2, EPPK1  -  epiplakin 1, DERL3  -  derlin 3, RNF121  -  ring finger protein 121, IGHV1-69  -  immunoglobulin heavy variable 1-69, GBP6  -  guanylate binding protein family, member 6, SFN  -  stratifin, IGHV3-33  -  immunoglobulin heavy variable 3-33, TANK  -  traf family member-associated nfkb activator, IGHV3-30  -  immunoglobulin heavy variable 3-30, KCNN4  -  potassium intermediate/small conductance calcium-activated channel, subfamily n, member 4, IGHV3-23  -  immunoglobulin heavy variable 3-23, IGHV3-21  -  immunoglobulin heavy variable 3-21, IGHV3-20  -  immunoglobulin heavy variable 3-20, DUSP9  -  dual specificity phosphatase 9, NCCRP1  -  non-specific cytotoxic cell receptor protein 1 homolog (zebrafish), IGHV3-66  -  immunoglobulin heavy variable 3-66, IGHV3-49  -  immunoglobulin heavy variable 3-49, IGHV3-53  -  immunoglobulin heavy variable 3-53, CTSV  -  cathepsin v, IGHV3-48  -  immunoglobulin heavy variable 3-48, CARD9  -  caspase recruitment domain family, member 9, IGHV4-34  -  immunoglobulin heavy variable 4-34, EYA2  -  eyes absent homolog 2 (drosophila), IGHV4-31  -  immunoglobulin heavy variable 4-31, IGHV4-4  -  immunoglobulin heavy variable 4-4, IGHV4-28  -  immunoglobulin heavy variable 4-28, IGHV3-72  -  immunoglobulin heavy variable 3-72, C1orf106  -  chromosome 1 open reading frame 106, IGHV3-74  -  immunoglobulin heavy variable 3-74, IGHV3-73  -  immunoglobulin heavy variable 3-73, IGHM  -  immunoglobulin heavy constant mu, IGHV6-1  -  immunoglobulin heavy variable 6-1, IGKC  -  immunoglobulin kappa constant, CD207  -  cd207 molecule, langerin, RNF186  -  ring finger protein 186, IGHV4-59  -  immunoglobulin heavy variable 4-59, GPX2  -  glutathione peroxidase 2 (gastrointestinal), IGHV4-61  -  immunoglobulin heavy variable 4-61, IGHV4-39  -  immunoglobulin heavy variable 4-39, IGHV5-51  -  immunoglobulin heavy variable 5-51, MYH13  -  myosin, heavy chain 13, skeletal muscle, IGLC3  -  immunoglobulin lambda constant 3 (kern-oz+ marker), IGLC2  -  immunoglobulin lambda constant 2 (kern-oz- marker), CD180  -  cd180 molecule, FXN  -  frataxin, IGLC6  -  immunoglobulin lambda constant 6 (kern+oz- marker, gene/pseudogene), TFF1  -  trefoil factor 1, LTF  -  lactotransferrin, SFRP1  -  secreted frizzled-related protein 1, RBBP8  -  retinoblastoma binding protein 8, MAPK8IP2  -  mitogen-activated protein kinase 8 interacting protein 2, IGHA1  -  immunoglobulin heavy constant alpha 1, FOLR1  -  folate receptor 1 (adult), SIGLEC10  -  sialic acid binding ig-like lectin 10, IGHA2  -  immunoglobulin heavy constant alpha 2 (a2m marker), IGHG2  -  immunoglobulin heavy constant gamma 2 (g2m marker), IGHG1  -  immunoglobulin heavy constant gamma 1 (g1m marker), PRDX5  -  peroxiredoxin 5, IGHG4  -  immunoglobulin heavy constant gamma 4 (g4m marker), IGHG3  -  immunoglobulin heavy constant gamma 3 (g3m marker)]
GO:1901564	organonitrogen compound metabolic process	4.82E-04	7.86E-02	1.23	13586	4218	457	175	[TEX2  -  testis expressed 2, IGKV3D-20  -  immunoglobulin kappa variable 3d-20, TCN1  -  transcobalamin i (vitamin b12 binding protein, r binder family), CHMP4C  -  charged multivesicular body protein 4c, APOBEC3B  -  apolipoprotein b mrna editing enzyme, catalytic polypeptide-like 3b, IGKV3D-11  -  immunoglobulin kappa variable 3d-11, DDOST  -  dolichyl-diphosphooligosaccharide--protein glycosyltransferase subunit (non-catalytic), PRSS50  -  protease, serine, 50, UHRF1  -  ubiquitin-like with phd and ring finger domains 1, KLK7  -  kallikrein-related peptidase 7, GSTA2  -  glutathione s-transferase alpha 2, KLK6  -  kallikrein-related peptidase 6, GCNT1  -  glucosaminyl (n-acetyl) transferase 1, core 2, CDC42BPG  -  cdc42 binding protein kinase gamma (dmpk-like), FKRP  -  fukutin related protein, IGKV1D-39  -  immunoglobulin kappa variable 1d-39, IGKV2D-28  -  immunoglobulin kappa variable 2d-28, IGKV2D-30  -  immunoglobulin kappa variable 2d-30, SLC22A11  -  solute carrier family 22 (organic anion/urate transporter), member 11, OXTR  -  oxytocin receptor, ENO1  -  enolase 1, (alpha), CCNO  -  cyclin o, THEM5  -  thioesterase superfamily member 5, IGLV1-51  -  immunoglobulin lambda variable 1-51, IGKV1-5  -  immunoglobulin kappa variable 1-5, IGLV1-47  -  immunoglobulin lambda variable 1-47, KLHL21  -  kelch-like family member 21, IGLV1-44  -  immunoglobulin lambda variable 1-44, MME  -  membrane metallo-endopeptidase, IGLV1-40  -  immunoglobulin lambda variable 1-40, P4HB  -  prolyl 4-hydroxylase, beta polypeptide, SOX9  -  sry (sex determining region y)-box 9, IGLV2-23  -  immunoglobulin lambda variable 2-23, IGLV2-11  -  immunoglobulin lambda variable 2-11, PADI2  -  peptidyl arginine deiminase, type ii, IGLV2-14  -  immunoglobulin lambda variable 2-14, IGLV2-8  -  immunoglobulin lambda variable 2-8, SDC1  -  syndecan 1, KLK8  -  kallikrein-related peptidase 8, BPIFB2  -  bpi fold containing family b, member 2, C17orf97  -  chromosome 17 open reading frame 97, PAH  -  phenylalanine hydroxylase, ST8SIA2  -  st8 alpha-n-acetyl-neuraminide alpha-2,8-sialyltransferase 2, IGLC7  -  immunoglobulin lambda constant 7, MUC5B  -  mucin 5b, oligomeric mucus/gel-forming, IGLV3-25  -  immunoglobulin lambda variable 3-25, DLGAP5  -  discs, large (drosophila) homolog-associated protein 5, PPIB  -  peptidylprolyl isomerase b (cyclophilin b), IRS1  -  insulin receptor substrate 1, NTRK1  -  neurotrophic tyrosine kinase, receptor, type 1, PDGFRA  -  platelet-derived growth factor receptor, alpha polypeptide, CCNA1  -  cyclin a1, IGLV3-1  -  immunoglobulin lambda variable 3-1, ACOT11  -  acyl-coa thioesterase 11, SLC35B2  -  solute carrier family 35 (adenosine 3'-phospho 5'-phosphosulfate transporter), member b2, HAS3  -  hyaluronan synthase 3, COL2A1  -  collagen, type ii, alpha 1, MSLN  -  mesothelin, IGLV3-19  -  immunoglobulin lambda variable 3-19, KDM5C  -  lysine (k)-specific demethylase 5c, SLC34A2  -  solute carrier family 34 (type ii sodium/phosphate contransporter), member 2, IGLL5  -  immunoglobulin lambda-like polypeptide 5, FICD  -  fic domain containing, EVA1A  -  eva-1 homolog a (c. elegans), DNAJB12  -  dnaj (hsp40) homolog, subfamily b, member 12, ENAM  -  enamelin, ADM2  -  adrenomedullin 2, GALNT14  -  udp-n-acetyl-alpha-d-galactosamine:polypeptide n-acetylgalactosaminyltransferase 14 (galnac-t14), C3  -  complement component 3, IGLV7-43  -  immunoglobulin lambda variable 7-43, IGLV6-57  -  immunoglobulin lambda variable 6-57, CCNJL  -  cyclin j-like, ADORA2B  -  adenosine a2b receptor, IGHV1-3  -  immunoglobulin heavy variable 1-3, GMPR  -  guanosine monophosphate reductase, NEURL3  -  neuralized homolog 3 (drosophila) pseudogene, EFEMP1  -  egf containing fibulin-like extracellular matrix protein 1, XDH  -  xanthine dehydrogenase, SLC52A1  -  solute carrier family 52 (riboflavin transporter), member 1, PDP1  -  pyruvate dehyrogenase phosphatase catalytic subunit 1, IGKV2-28  -  immunoglobulin kappa variable 2-28, IGHV3-15  -  immunoglobulin heavy variable 3-15, IGHV3-11  -  immunoglobulin heavy variable 3-11 (gene/pseudogene), HRASLS  -  hras-like suppressor, DRD2  -  dopamine receptor d2, IGHV3-7  -  immunoglobulin heavy variable 3-7, IGHV2-26  -  immunoglobulin heavy variable 2-26, IGKV3-15  -  immunoglobulin kappa variable 3-15, IGHV2-5  -  immunoglobulin heavy variable 2-5, IGKV3-20  -  immunoglobulin kappa variable 3-20, IGKV2-30  -  immunoglobulin kappa variable 2-30, DERL3  -  derlin 3, RNF121  -  ring finger protein 121, IGHV1-69  -  immunoglobulin heavy variable 1-69, ASB6  -  ankyrin repeat and socs box containing 6, FAF1  -  fas (tnfrsf6) associated factor 1, IGKV4-1  -  immunoglobulin kappa variable 4-1, IGHV3-33  -  immunoglobulin heavy variable 3-33, TANK  -  traf family member-associated nfkb activator, MAOB  -  monoamine oxidase b, IGHV3-30  -  immunoglobulin heavy variable 3-30, IGHV3-23  -  immunoglobulin heavy variable 3-23, IGKV1D-12  -  immunoglobulin kappa variable 1d-12, IGHV3-21  -  immunoglobulin heavy variable 3-21, MUC16  -  mucin 16, cell surface associated, IGHV3-20  -  immunoglobulin heavy variable 3-20, RPS4X  -  ribosomal protein s4, x-linked, DUSP9  -  dual specificity phosphatase 9, NCCRP1  -  non-specific cytotoxic cell receptor protein 1 homolog (zebrafish), IGHV3-66  -  immunoglobulin heavy variable 3-66, PEX14  -  peroxisomal biogenesis factor 14, IGHV3-49  -  immunoglobulin heavy variable 3-49, SLC44A5  -  solute carrier family 44, member 5, IGHV3-53  -  immunoglobulin heavy variable 3-53, ATP6V1B1  -  atpase, h+ transporting, lysosomal 56/58kda, v1 subunit b1, PPP2R3A  -  protein phosphatase 2, regulatory subunit b'', alpha, DDR1  -  discoidin domain receptor tyrosine kinase 1, ETHE1  -  ethylmalonic encephalopathy 1, CTSV  -  cathepsin v, IGHV3-48  -  immunoglobulin heavy variable 3-48, KDM6A  -  lysine (k)-specific demethylase 6a, FUT3  -  fucosyltransferase 3 (galactoside 3(4)-l-fucosyltransferase, lewis blood group), IGKV1-17  -  immunoglobulin kappa variable 1-17, JMJD4  -  jumonji domain containing 4, PPP1R3C  -  protein phosphatase 1, regulatory subunit 3c, IGKV1-16  -  immunoglobulin kappa variable 1-16, IGHV4-34  -  immunoglobulin heavy variable 4-34, EYA2  -  eyes absent homolog 2 (drosophila), IGHV4-31  -  immunoglobulin heavy variable 4-31, IGKV1-12  -  immunoglobulin kappa variable 1-12, IGHV4-4  -  immunoglobulin heavy variable 4-4, IGHV4-28  -  immunoglobulin heavy variable 4-28, IGKV1-39  -  immunoglobulin kappa variable 1-39 (gene/pseudogene), IGHV3-72  -  immunoglobulin heavy variable 3-72, IGHV3-74  -  immunoglobulin heavy variable 3-74, IGHV3-73  -  immunoglobulin heavy variable 3-73, GPR37  -  g protein-coupled receptor 37 (endothelin receptor type b-like), IGHM  -  immunoglobulin heavy constant mu, SGPP2  -  sphingosine-1-phosphate phosphatase 2, IGHV6-1  -  immunoglobulin heavy variable 6-1, IGKC  -  immunoglobulin kappa constant, RNF186  -  ring finger protein 186, RASAL1  -  ras protein activator like 1 (gap1 like), IGHV4-59  -  immunoglobulin heavy variable 4-59, SLC2A9  -  solute carrier family 2 (facilitated glucose transporter), member 9, IGHV4-61  -  immunoglobulin heavy variable 4-61, IGHV4-39  -  immunoglobulin heavy variable 4-39, IGHV5-51  -  immunoglobulin heavy variable 5-51, PHGDH  -  phosphoglycerate dehydrogenase, IGLC3  -  immunoglobulin lambda constant 3 (kern-oz+ marker), IGLC2  -  immunoglobulin lambda constant 2 (kern-oz- marker), FXN  -  frataxin, STT3A  -  stt3a, subunit of the oligosaccharyltransferase complex (catalytic), IGLC6  -  immunoglobulin lambda constant 6 (kern+oz- marker, gene/pseudogene), BBOX1  -  butyrobetaine (gamma), 2-oxoglutarate dioxygenase (gamma-butyrobetaine hydroxylase) 1, SMYD1  -  set and mynd domain containing 1, LTF  -  lactotransferrin, C10orf90  -  chromosome 10 open reading frame 90, FBXO32  -  f-box protein 32, SFRP1  -  secreted frizzled-related protein 1, MAPK8IP2  -  mitogen-activated protein kinase 8 interacting protein 2, MMP20  -  matrix metallopeptidase 20, EPHB1  -  eph receptor b1, HS3ST4  -  heparan sulfate (glucosamine) 3-o-sulfotransferase 4, IGHA1  -  immunoglobulin heavy constant alpha 1, CKMT1B  -  creatine kinase, mitochondrial 1b, KLK5  -  kallikrein-related peptidase 5, FOLR1  -  folate receptor 1 (adult), IGHA2  -  immunoglobulin heavy constant alpha 2 (a2m marker), CKMT1A  -  creatine kinase, mitochondrial 1a, IGHG2  -  immunoglobulin heavy constant gamma 2 (g2m marker), IGHG1  -  immunoglobulin heavy constant gamma 1 (g1m marker), PAK7  -  p21 protein (cdc42/rac)-activated kinase 7, IGHG4  -  immunoglobulin heavy constant gamma 4 (g4m marker), IGHG3  -  immunoglobulin heavy constant gamma 3 (g3m marker)]
GO:0042476	odontogenesis	5.50E-04	8.88E-02	3.5	13586	85	457	10	[PITX2  -  paired-like homeodomain 2, SDC1  -  syndecan 1, AQP6  -  aquaporin 6, kidney specific, AQP5  -  aquaporin 5, KLK5  -  kallikrein-related peptidase 5, MMP20  -  matrix metallopeptidase 20, EDAR  -  ectodysplasin a receptor, ENAM  -  enamelin, TP63  -  tumor protein p63, PDGFRA  -  platelet-derived growth factor receptor, alpha polypeptide]
GO:0009887	animal organ morphogenesis	6.00E-04	9.57E-02	1.98	13586	406	457	27	[PITX2  -  paired-like homeodomain 2, PDGFRA  -  platelet-derived growth factor receptor, alpha polypeptide, GCNT1  -  glucosaminyl (n-acetyl) transferase 1, core 2, STRA6  -  stimulated by retinoic acid 6, COL2A1  -  collagen, type ii, alpha 1, LTF  -  lactotransferrin, BHLHE41  -  basic helix-loop-helix family, member e41, VDR  -  vitamin d (1,25- dihydroxyvitamin d3) receptor, AQP6  -  aquaporin 6, kidney specific, AQP5  -  aquaporin 5, LAMC2  -  laminin, gamma 2, MMP20  -  matrix metallopeptidase 20, SOX9  -  sry (sex determining region y)-box 9, EDAR  -  ectodysplasin a receptor, EPHB1  -  eph receptor b1, SERPINB5  -  serpin peptidase inhibitor, clade b (ovalbumin), member 5, ENAM  -  enamelin, TP63  -  tumor protein p63, VAX2  -  ventral anterior homeobox 2, KDM6A  -  lysine (k)-specific demethylase 6a, TCF7  -  transcription factor 7 (t-cell specific, hmg-box), SDC1  -  syndecan 1, KLK5  -  kallikrein-related peptidase 5, EFEMP1  -  egf containing fibulin-like extracellular matrix protein 1, HOXC11  -  homeobox c11, HOXC13  -  homeobox c13, LAMB3  -  laminin, beta 3]
GO:0001894	tissue homeostasis	6.14E-04	9.70E-02	3.02	13586	118	457	12	[IGHA1  -  immunoglobulin heavy constant alpha 1, IGKC  -  immunoglobulin kappa constant, COL2A1  -  collagen, type ii, alpha 1, IGHA2  -  immunoglobulin heavy constant alpha 2 (a2m marker), SOX9  -  sry (sex determining region y)-box 9, CDH3  -  cadherin 3, type 1, p-cadherin (placental), PIGR  -  polymeric immunoglobulin receptor, TFF1  -  trefoil factor 1, LTF  -  lactotransferrin, C1orf106  -  chromosome 1 open reading frame 106, IGHG3  -  immunoglobulin heavy constant gamma 3 (g3m marker), CCR2  -  chemokine (c-c motif) receptor 2]
GO:0045104	intermediate filament cytoskeleton organization	8.46E-04	1.32E-01	5.25	13586	34	457	6	[KRT6C  -  keratin 6c, FAM83H  -  family with sequence similarity 83, member h, KRT14  -  keratin 14, KRT17  -  keratin 17, KRT16  -  keratin 16, EPPK1  -  epiplakin 1]
GO:0006810	transport	8.50E-04	1.31E-01	1.26	13586	3343	457	142	[TEX2  -  testis expressed 2, IGKV3D-20  -  immunoglobulin kappa variable 3d-20, TCN1  -  transcobalamin i (vitamin b12 binding protein, r binder family), CHMP4C  -  charged multivesicular body protein 4c, IGKV3D-11  -  immunoglobulin kappa variable 3d-11, DDOST  -  dolichyl-diphosphooligosaccharide--protein glycosyltransferase subunit (non-catalytic), MIP  -  major intrinsic protein of lens fiber, SYT8  -  synaptotagmin viii, TTYH1  -  tweety homolog 1 (drosophila), CALML5  -  calmodulin-like 5, ANXA8L1  -  annexin a8-like 1, RAB36  -  rab36, member ras oncogene family, IGKV1D-39  -  immunoglobulin kappa variable 1d-39, CEACAM6  -  carcinoembryonic antigen-related cell adhesion molecule 6 (non-specific cross reacting antigen), IGKV2D-28  -  immunoglobulin kappa variable 2d-28, IGKV2D-30  -  immunoglobulin kappa variable 2d-30, SLC22A11  -  solute carrier family 22 (organic anion/urate transporter), member 11, OXTR  -  oxytocin receptor, PCDH7  -  protocadherin 7, IGLV1-51  -  immunoglobulin lambda variable 1-51, SLC39A4  -  solute carrier family 39 (zinc transporter), member 4, IGKV1-5  -  immunoglobulin kappa variable 1-5, AQP6  -  aquaporin 6, kidney specific, IGLV1-47  -  immunoglobulin lambda variable 1-47, AQP5  -  aquaporin 5, IGLV1-44  -  immunoglobulin lambda variable 1-44, MME  -  membrane metallo-endopeptidase, IGLV1-40  -  immunoglobulin lambda variable 1-40, ACTBL2  -  actin, beta-like 2, IGLV2-23  -  immunoglobulin lambda variable 2-23, IGLV2-11  -  immunoglobulin lambda variable 2-11, CYB5R2  -  cytochrome b5 reductase 2, PADI2  -  peptidyl arginine deiminase, type ii, IGLV2-14  -  immunoglobulin lambda variable 2-14, EIF2S3  -  eukaryotic translation initiation factor 2, subunit 3 gamma, 52kda, IGLV2-8  -  immunoglobulin lambda variable 2-8, ATP13A5  -  atpase type 13a5, IGLC7  -  immunoglobulin lambda constant 7, IGLV3-25  -  immunoglobulin lambda variable 3-25, ACTN1  -  actinin, alpha 1, PLCH1  -  phospholipase c, eta 1, CENPF  -  centromere protein f, 350/400kda, PLIN3  -  perilipin 3, SCNN1G  -  sodium channel, non-voltage-gated 1, gamma subunit, IGLV3-1  -  immunoglobulin lambda variable 3-1, SLC35B2  -  solute carrier family 35 (adenosine 3'-phospho 5'-phosphosulfate transporter), member b2, CA6  -  carbonic anhydrase vi, CNN2  -  calponin 2, IGLV3-19  -  immunoglobulin lambda variable 3-19, SLC34A2  -  solute carrier family 34 (type ii sodium/phosphate contransporter), member 2, ANXA8  -  annexin a8, BHLHA15  -  basic helix-loop-helix family, member a15, PREB  -  prolactin regulatory element binding, LCN2  -  lipocalin 2, EDN3  -  endothelin 3, C3  -  complement component 3, IGLV7-43  -  immunoglobulin lambda variable 7-43, IGLV6-57  -  immunoglobulin lambda variable 6-57, KIF23  -  kinesin family member 23, SNAP47  -  synaptosomal-associated protein, 47kda, ADORA1  -  adenosine a1 receptor, NEURL3  -  neuralized homolog 3 (drosophila) pseudogene, SEC61A1  -  sec61 alpha 1 subunit (s. cerevisiae), NIPAL1  -  nipa-like domain containing 1, OLFM4  -  olfactomedin 4, XDH  -  xanthine dehydrogenase, SLC52A1  -  solute carrier family 52 (riboflavin transporter), member 1, IGKV2-28  -  immunoglobulin kappa variable 2-28, SLC39A2  -  solute carrier family 39 (zinc transporter), member 2, IGHV3-11  -  immunoglobulin heavy variable 3-11 (gene/pseudogene), DRD2  -  dopamine receptor d2, IGHV3-7  -  immunoglobulin heavy variable 3-7, IGHV2-5  -  immunoglobulin heavy variable 2-5, IGKV3-15  -  immunoglobulin kappa variable 3-15, SFXN5  -  sideroflexin 5, IGKV3-20  -  immunoglobulin kappa variable 3-20, IGKV2-30  -  immunoglobulin kappa variable 2-30, IGHV1-69  -  immunoglobulin heavy variable 1-69, STRA6  -  stimulated by retinoic acid 6, PYGB  -  phosphorylase, glycogen; brain, IGKV4-1  -  immunoglobulin kappa variable 4-1, IGHV3-33  -  immunoglobulin heavy variable 3-33, IGHV3-30  -  immunoglobulin heavy variable 3-30, KCNN4  -  potassium intermediate/small conductance calcium-activated channel, subfamily n, member 4, IGHV3-23  -  immunoglobulin heavy variable 3-23, IGKV1D-12  -  immunoglobulin kappa variable 1d-12, ANTXRL  -  anthrax toxin receptor-like, VDR  -  vitamin d (1,25- dihydroxyvitamin d3) receptor, RPS4X  -  ribosomal protein s4, x-linked, PEX14  -  peroxisomal biogenesis factor 14, SNX22  -  sorting nexin 22, SLC1A5  -  solute carrier family 1 (neutral amino acid transporter), member 5, BBS12  -  bardet-biedl syndrome 12, SLC44A5  -  solute carrier family 44, member 5, IGHV3-53  -  immunoglobulin heavy variable 3-53, ATP6V1B1  -  atpase, h+ transporting, lysosomal 56/58kda, v1 subunit b1, DDR1  -  discoidin domain receptor tyrosine kinase 1, IGHV3-48  -  immunoglobulin heavy variable 3-48, IGKV1-17  -  immunoglobulin kappa variable 1-17, IGKV1-16  -  immunoglobulin kappa variable 1-16, IGHV4-34  -  immunoglobulin heavy variable 4-34, DOCK7  -  dedicator of cytokinesis 7, IGKV1-12  -  immunoglobulin kappa variable 1-12, FCHO1  -  fch domain only 1, IGKV1-39  -  immunoglobulin kappa variable 1-39 (gene/pseudogene), SLC5A1  -  solute carrier family 5 (sodium/glucose cotransporter), member 1, EHD3  -  eh-domain containing 3, IGKC  -  immunoglobulin kappa constant, VPS18  -  vacuolar protein sorting 18 homolog (s. cerevisiae), CD207  -  cd207 molecule, langerin, SLC13A2  -  solute carrier family 13 (sodium-dependent dicarboxylate transporter), member 2, RAB9A  -  rab9a, member ras oncogene family, IGHV4-59  -  immunoglobulin heavy variable 4-59, SLC2A9  -  solute carrier family 2 (facilitated glucose transporter), member 9, COPG1  -  coatomer protein complex, subunit gamma 1, IGHV4-39  -  immunoglobulin heavy variable 4-39, WDR1  -  wd repeat domain 1, SSR3  -  signal sequence receptor, gamma (translocon-associated protein gamma), IGLC3  -  immunoglobulin lambda constant 3 (kern-oz+ marker), IGLC2  -  immunoglobulin lambda constant 2 (kern-oz- marker), ATP6V0A4  -  atpase, h+ transporting, lysosomal v0 subunit a4, FXN  -  frataxin, IGLC6  -  immunoglobulin lambda constant 6 (kern+oz- marker, gene/pseudogene), GRIA4  -  glutamate receptor, ionotropic, ampa 4, STEAP3  -  steap family member 3, metalloreductase, GABRP  -  gamma-aminobutyric acid (gaba) a receptor, pi, LTF  -  lactotransferrin, RHOV  -  ras homolog family member v, KCNK1  -  potassium channel, subfamily k, member 1, MAPK8IP2  -  mitogen-activated protein kinase 8 interacting protein 2, CNNM1  -  cyclin m1, SLC47A2  -  solute carrier family 47 (multidrug and toxin extrusion), member 2, CLCN1  -  chloride channel, voltage-sensitive 1, JPH2  -  junctophilin 2, IGHA1  -  immunoglobulin heavy constant alpha 1, GLIPR1  -  gli pathogenesis-related 1, FOLR1  -  folate receptor 1 (adult), IGHA2  -  immunoglobulin heavy constant alpha 2 (a2m marker), WIPF3  -  was/wasl interacting protein family, member 3, PIGR  -  polymeric immunoglobulin receptor, SYT12  -  synaptotagmin xii, KCNK17  -  potassium channel, subfamily k, member 17]
GO:0045103	intermediate filament-based process	9.93E-04	1.52E-01	5.1	13586	35	457	6	[KRT6C  -  keratin 6c, FAM83H  -  family with sequence similarity 83, member h, KRT14  -  keratin 14, KRT17  -  keratin 17, KRT16  -  keratin 16, EPPK1  -  epiplakin 1]

#Genes more highly expressed in male breast aligned using HISAT to a default reference genome
GO Term	Description	P-value	FDR q-value	Enrichment	N	B	n	b	Genes
GO:0043534	blood vessel endothelial cell migration	3.27E-05	4.85E-01	21.53	13516	27	93	4	[EMP2  -  epithelial membrane protein 2, MMRN2  -  multimerin 2, SCARB1  -  scavenger receptor class b, member 1, CLEC14A  -  c-type lectin domain family 14, member a]
GO:0043542	endothelial cell migration	4.01E-05	2.97E-01	12.98	13516	56	93	5	[EMP2  -  epithelial membrane protein 2, MMRN2  -  multimerin 2, SCARB1  -  scavenger receptor class b, member 1, CLEC14A  -  c-type lectin domain family 14, member a, PECAM1  -  platelet/endothelial cell adhesion molecule 1]
GO:0031269	pseudopodium assembly	4.68E-05	2.32E-01	145.33	13516	2	93	2	[SRGAP2C  -  slit-robo rho gtpase activating protein 2c, SRGAP2  -  slit-robo rho gtpase activating protein 2]
GO:0021815	modulation of microtubule cytoskeleton involved in cerebral cortex radial glia guided migration	4.68E-05	1.74E-01	145.33	13516	2	93	2	[SRGAP2C  -  slit-robo rho gtpase activating protein 2c, SRGAP2  -  slit-robo rho gtpase activating protein 2]
GO:0021816	extension of a leading process involved in cell motility in cerebral cortex radial glia guided migration	4.68E-05	1.39E-01	145.33	13516	2	93	2	[SRGAP2C  -  slit-robo rho gtpase activating protein 2c, SRGAP2  -  slit-robo rho gtpase activating protein 2]
GO:0031268	pseudopodium organization	1.40E-04	3.46E-01	96.89	13516	3	93	2	[SRGAP2C  -  slit-robo rho gtpase activating protein 2c, SRGAP2  -  slit-robo rho gtpase activating protein 2]
GO:0010631	epithelial cell migration	1.53E-04	3.25E-01	9.82	13516	74	93	5	[EMP2  -  epithelial membrane protein 2, MMRN2  -  multimerin 2, SCARB1  -  scavenger receptor class b, member 1, CLEC14A  -  c-type lectin domain family 14, member a, PECAM1  -  platelet/endothelial cell adhesion molecule 1]
GO:0030334	regulation of cell migration	3.55E-04	6.58E-01	2.85	13516	714	93	14	[SRGAP2B  -  slit-robo rho gtpase activating protein 2b, EMP2  -  epithelial membrane protein 2, MMRN2  -  multimerin 2, SCARB1  -  scavenger receptor class b, member 1, WNK1  -  wnk lysine deficient protein kinase 1, TMSB4Y  -  thymosin beta 4, y-linked, SRGAP2C  -  slit-robo rho gtpase activating protein 2c, PLXNA2  -  plexin a2, SRGAP2  -  slit-robo rho gtpase activating protein 2, PIK3C2A  -  phosphatidylinositol-4-phosphate 3-kinase, catalytic subunit type 2 alpha, PECAM1  -  platelet/endothelial cell adhesion molecule 1, KIAA1462  -  kiaa1462, RIPK3  -  receptor-interacting serine-threonine kinase 3, SELP  -  selectin p (granule membrane protein 140kda, antigen cd62)]
GO:0051270	regulation of cellular component movement	4.37E-04	7.21E-01	2.67	13516	818	93	15	[SRGAP2B  -  slit-robo rho gtpase activating protein 2b, EMP2  -  epithelial membrane protein 2, CTNNA3  -  catenin (cadherin-associated protein), alpha 3, MMRN2  -  multimerin 2, SCARB1  -  scavenger receptor class b, member 1, WNK1  -  wnk lysine deficient protein kinase 1, TMSB4Y  -  thymosin beta 4, y-linked, SRGAP2C  -  slit-robo rho gtpase activating protein 2c, SRGAP2  -  slit-robo rho gtpase activating protein 2, PLXNA2  -  plexin a2, PIK3C2A  -  phosphatidylinositol-4-phosphate 3-kinase, catalytic subunit type 2 alpha, PECAM1  -  platelet/endothelial cell adhesion molecule 1, KIAA1462  -  kiaa1462, RIPK3  -  receptor-interacting serine-threonine kinase 3, SELP  -  selectin p (granule membrane protein 140kda, antigen cd62)]
GO:0061408	positive regulation of transcription from RNA polymerase II promoter in response to heat stress	4.62E-04	6.86E-01	58.13	13516	5	93	2	[HSFY1  -  heat shock transcription factor, y-linked 1, HSFY2  -  heat shock transcription factor, y linked 2]
GO:2000145	regulation of cell motility	6.45E-04	8.70E-01	2.68	13516	758	93	14	[SRGAP2B  -  slit-robo rho gtpase activating protein 2b, EMP2  -  epithelial membrane protein 2, MMRN2  -  multimerin 2, SCARB1  -  scavenger receptor class b, member 1, WNK1  -  wnk lysine deficient protein kinase 1, TMSB4Y  -  thymosin beta 4, y-linked, SRGAP2C  -  slit-robo rho gtpase activating protein 2c, PLXNA2  -  plexin a2, SRGAP2  -  slit-robo rho gtpase activating protein 2, PIK3C2A  -  phosphatidylinositol-4-phosphate 3-kinase, catalytic subunit type 2 alpha, PECAM1  -  platelet/endothelial cell adhesion molecule 1, KIAA1462  -  kiaa1462, RIPK3  -  receptor-interacting serine-threonine kinase 3, SELP  -  selectin p (granule membrane protein 140kda, antigen cd62)]
GO:0015871	choline transport	6.90E-04	8.53E-01	48.44	13516	6	93	2	[SEC14L1  -  sec14-like 1 (s. cerevisiae), SLC5A7  -  solute carrier family 5 (sodium/choline cotransporter), member 7]
GO:0022610	biological adhesion	9.59E-04	1.00E+00	2.7	13516	699	93	13	[NLGN4Y  -  neuroligin 4, y-linked, EMP2  -  epithelial membrane protein 2, CTNNA3  -  catenin (cadherin-associated protein), alpha 3, SCARB1  -  scavenger receptor class b, member 1, EGFL7  -  egf-like-domain, multiple 7, ESAM  -  endothelial cell adhesion molecule, SRGAP2  -  slit-robo rho gtpase activating protein 2, CLDN22  -  claudin 22, MPZ  -  myelin protein zero, PECAM1  -  platelet/endothelial cell adhesion molecule 1, PCDH19  -  protocadherin 19, KIAA1462  -  kiaa1462, SELP  -  selectin p (granule membrane protein 140kda, antigen cd62)]

#Genes more highly expressed in female breast aligned using HISAT to a sex chromosome complement informed reference genome
GO Term	Description	P-value	FDR q-value	Enrichment	N	B	n	b	Genes
GO:0006958	complement activation, classical pathway	2.27E-83	3.38E-79	20.67	13586	102	464	72	[IGKV3D-20  -  immunoglobulin kappa variable 3d-20, IGKV2-28  -  immunoglobulin kappa variable 2-28, IGHV3-15  -  immunoglobulin heavy variable 3-15, IGHV3-11  -  immunoglobulin heavy variable 3-11 (gene/pseudogene), IGKV3D-11  -  immunoglobulin kappa variable 3d-11, IGHV3-7  -  immunoglobulin heavy variable 3-7, IGHV2-26  -  immunoglobulin heavy variable 2-26, IGHV2-5  -  immunoglobulin heavy variable 2-5, IGKV3-15  -  immunoglobulin kappa variable 3-15, IGKV3-20  -  immunoglobulin kappa variable 3-20, IGKV2-30  -  immunoglobulin kappa variable 2-30, IGHV1-69  -  immunoglobulin heavy variable 1-69, IGHV3-33  -  immunoglobulin heavy variable 3-33, IGKV4-1  -  immunoglobulin kappa variable 4-1, IGKV1D-39  -  immunoglobulin kappa variable 1d-39, IGKV2D-28  -  immunoglobulin kappa variable 2d-28, IGHV3-30  -  immunoglobulin heavy variable 3-30, IGKV2D-30  -  immunoglobulin kappa variable 2d-30, IGHV3-23  -  immunoglobulin heavy variable 3-23, IGKV1D-12  -  immunoglobulin kappa variable 1d-12, IGHV3-21  -  immunoglobulin heavy variable 3-21, IGHV3-20  -  immunoglobulin heavy variable 3-20, IGLV1-51  -  immunoglobulin lambda variable 1-51, IGKV1-5  -  immunoglobulin kappa variable 1-5, IGHV3-64  -  immunoglobulin heavy variable 3-64, IGLV1-47  -  immunoglobulin lambda variable 1-47, IGHV3-66  -  immunoglobulin heavy variable 3-66, IGLV1-44  -  immunoglobulin lambda variable 1-44, IGLV1-40  -  immunoglobulin lambda variable 1-40, IGHV3-49  -  immunoglobulin heavy variable 3-49, IGLV2-23  -  immunoglobulin lambda variable 2-23, IGHV3-53  -  immunoglobulin heavy variable 3-53, IGLV2-11  -  immunoglobulin lambda variable 2-11, IGLV2-14  -  immunoglobulin lambda variable 2-14, IGLV2-8  -  immunoglobulin lambda variable 2-8, IGHV3-48  -  immunoglobulin heavy variable 3-48, IGKV1-17  -  immunoglobulin kappa variable 1-17, IGKV1-16  -  immunoglobulin kappa variable 1-16, IGHV4-34  -  immunoglobulin heavy variable 4-34, IGHV4-31  -  immunoglobulin heavy variable 4-31, IGHV4-4  -  immunoglobulin heavy variable 4-4, IGKV1-12  -  immunoglobulin kappa variable 1-12, IGHV4-28  -  immunoglobulin heavy variable 4-28, IGKV1-39  -  immunoglobulin kappa variable 1-39 (gene/pseudogene), IGHV3-72  -  immunoglobulin heavy variable 3-72, IGHV3-74  -  immunoglobulin heavy variable 3-74, IGHV3-73  -  immunoglobulin heavy variable 3-73, IGLC7  -  immunoglobulin lambda constant 7, IGHM  -  immunoglobulin heavy constant mu, IGLV3-25  -  immunoglobulin lambda variable 3-25, IGHV6-1  -  immunoglobulin heavy variable 6-1, IGKC  -  immunoglobulin kappa constant, IGHV4-59  -  immunoglobulin heavy variable 4-59, IGHV4-61  -  immunoglobulin heavy variable 4-61, IGHV4-39  -  immunoglobulin heavy variable 4-39, IGHV5-51  -  immunoglobulin heavy variable 5-51, IGLV3-1  -  immunoglobulin lambda variable 3-1, IGLC3  -  immunoglobulin lambda constant 3 (kern-oz+ marker), IGLC2  -  immunoglobulin lambda constant 2 (kern-oz- marker), IGLC6  -  immunoglobulin lambda constant 6 (kern+oz- marker, gene/pseudogene), IGLV3-19  -  immunoglobulin lambda variable 3-19, IGLL5  -  immunoglobulin lambda-like polypeptide 5, IGHA1  -  immunoglobulin heavy constant alpha 1, IGLV7-43  -  immunoglobulin lambda variable 7-43, C3  -  complement component 3, IGLV6-57  -  immunoglobulin lambda variable 6-57, IGHV1-3  -  immunoglobulin heavy variable 1-3, IGHA2  -  immunoglobulin heavy constant alpha 2 (a2m marker), IGHG2  -  immunoglobulin heavy constant gamma 2 (g2m marker), IGHG1  -  immunoglobulin heavy constant gamma 1 (g1m marker), IGHG4  -  immunoglobulin heavy constant gamma 4 (g4m marker), IGHG3  -  immunoglobulin heavy constant gamma 3 (g3m marker)]
GO:0006956	complement activation	3.04E-78	2.26E-74	18.66	13586	113	464	72	[IGKV3D-20  -  immunoglobulin kappa variable 3d-20, IGKV2-28  -  immunoglobulin kappa variable 2-28, IGHV3-15  -  immunoglobulin heavy variable 3-15, IGHV3-11  -  immunoglobulin heavy variable 3-11 (gene/pseudogene), IGKV3D-11  -  immunoglobulin kappa variable 3d-11, IGHV3-7  -  immunoglobulin heavy variable 3-7, IGHV2-26  -  immunoglobulin heavy variable 2-26, IGHV2-5  -  immunoglobulin heavy variable 2-5, IGKV3-15  -  immunoglobulin kappa variable 3-15, IGKV3-20  -  immunoglobulin kappa variable 3-20, IGKV2-30  -  immunoglobulin kappa variable 2-30, IGHV1-69  -  immunoglobulin heavy variable 1-69, IGHV3-33  -  immunoglobulin heavy variable 3-33, IGKV4-1  -  immunoglobulin kappa variable 4-1, IGKV1D-39  -  immunoglobulin kappa variable 1d-39, IGKV2D-28  -  immunoglobulin kappa variable 2d-28, IGHV3-30  -  immunoglobulin heavy variable 3-30, IGKV2D-30  -  immunoglobulin kappa variable 2d-30, IGHV3-23  -  immunoglobulin heavy variable 3-23, IGKV1D-12  -  immunoglobulin kappa variable 1d-12, IGHV3-21  -  immunoglobulin heavy variable 3-21, IGHV3-20  -  immunoglobulin heavy variable 3-20, IGLV1-51  -  immunoglobulin lambda variable 1-51, IGKV1-5  -  immunoglobulin kappa variable 1-5, IGHV3-64  -  immunoglobulin heavy variable 3-64, IGLV1-47  -  immunoglobulin lambda variable 1-47, IGHV3-66  -  immunoglobulin heavy variable 3-66, IGLV1-44  -  immunoglobulin lambda variable 1-44, IGLV1-40  -  immunoglobulin lambda variable 1-40, IGHV3-49  -  immunoglobulin heavy variable 3-49, IGLV2-23  -  immunoglobulin lambda variable 2-23, IGHV3-53  -  immunoglobulin heavy variable 3-53, IGLV2-11  -  immunoglobulin lambda variable 2-11, IGLV2-14  -  immunoglobulin lambda variable 2-14, IGLV2-8  -  immunoglobulin lambda variable 2-8, IGHV3-48  -  immunoglobulin heavy variable 3-48, IGKV1-17  -  immunoglobulin kappa variable 1-17, IGKV1-16  -  immunoglobulin kappa variable 1-16, IGHV4-34  -  immunoglobulin heavy variable 4-34, IGHV4-31  -  immunoglobulin heavy variable 4-31, IGHV4-4  -  immunoglobulin heavy variable 4-4, IGKV1-12  -  immunoglobulin kappa variable 1-12, IGHV4-28  -  immunoglobulin heavy variable 4-28, IGKV1-39  -  immunoglobulin kappa variable 1-39 (gene/pseudogene), IGHV3-72  -  immunoglobulin heavy variable 3-72, IGHV3-74  -  immunoglobulin heavy variable 3-74, IGHV3-73  -  immunoglobulin heavy variable 3-73, IGLC7  -  immunoglobulin lambda constant 7, IGHM  -  immunoglobulin heavy constant mu, IGLV3-25  -  immunoglobulin lambda variable 3-25, IGHV6-1  -  immunoglobulin heavy variable 6-1, IGKC  -  immunoglobulin kappa constant, IGHV4-59  -  immunoglobulin heavy variable 4-59, IGHV4-61  -  immunoglobulin heavy variable 4-61, IGHV4-39  -  immunoglobulin heavy variable 4-39, IGHV5-51  -  immunoglobulin heavy variable 5-51, IGLV3-1  -  immunoglobulin lambda variable 3-1, IGLC3  -  immunoglobulin lambda constant 3 (kern-oz+ marker), IGLC2  -  immunoglobulin lambda constant 2 (kern-oz- marker), IGLC6  -  immunoglobulin lambda constant 6 (kern+oz- marker, gene/pseudogene), IGLV3-19  -  immunoglobulin lambda variable 3-19, IGLL5  -  immunoglobulin lambda-like polypeptide 5, IGHA1  -  immunoglobulin heavy constant alpha 1, C3  -  complement component 3, IGLV7-43  -  immunoglobulin lambda variable 7-43, IGLV6-57  -  immunoglobulin lambda variable 6-57, IGHV1-3  -  immunoglobulin heavy variable 1-3, IGHA2  -  immunoglobulin heavy constant alpha 2 (a2m marker), IGHG2  -  immunoglobulin heavy constant gamma 2 (g2m marker), IGHG1  -  immunoglobulin heavy constant gamma 1 (g1m marker), IGHG4  -  immunoglobulin heavy constant gamma 4 (g4m marker), IGHG3  -  immunoglobulin heavy constant gamma 3 (g3m marker)]
GO:0072376	protein activation cascade	1.14E-74	5.63E-71	17.28	13586	122	464	72	[IGKV3D-20  -  immunoglobulin kappa variable 3d-20, IGKV2-28  -  immunoglobulin kappa variable 2-28, IGHV3-15  -  immunoglobulin heavy variable 3-15, IGHV3-11  -  immunoglobulin heavy variable 3-11 (gene/pseudogene), IGKV3D-11  -  immunoglobulin kappa variable 3d-11, IGHV3-7  -  immunoglobulin heavy variable 3-7, IGHV2-26  -  immunoglobulin heavy variable 2-26, IGHV2-5  -  immunoglobulin heavy variable 2-5, IGKV3-15  -  immunoglobulin kappa variable 3-15, IGKV3-20  -  immunoglobulin kappa variable 3-20, IGKV2-30  -  immunoglobulin kappa variable 2-30, IGHV1-69  -  immunoglobulin heavy variable 1-69, IGHV3-33  -  immunoglobulin heavy variable 3-33, IGKV4-1  -  immunoglobulin kappa variable 4-1, IGKV1D-39  -  immunoglobulin kappa variable 1d-39, IGKV2D-28  -  immunoglobulin kappa variable 2d-28, IGHV3-30  -  immunoglobulin heavy variable 3-30, IGKV2D-30  -  immunoglobulin kappa variable 2d-30, IGHV3-23  -  immunoglobulin heavy variable 3-23, IGKV1D-12  -  immunoglobulin kappa variable 1d-12, IGHV3-21  -  immunoglobulin heavy variable 3-21, IGHV3-20  -  immunoglobulin heavy variable 3-20, IGLV1-51  -  immunoglobulin lambda variable 1-51, IGKV1-5  -  immunoglobulin kappa variable 1-5, IGHV3-64  -  immunoglobulin heavy variable 3-64, IGLV1-47  -  immunoglobulin lambda variable 1-47, IGHV3-66  -  immunoglobulin heavy variable 3-66, IGLV1-44  -  immunoglobulin lambda variable 1-44, IGLV1-40  -  immunoglobulin lambda variable 1-40, IGHV3-49  -  immunoglobulin heavy variable 3-49, IGLV2-23  -  immunoglobulin lambda variable 2-23, IGHV3-53  -  immunoglobulin heavy variable 3-53, IGLV2-11  -  immunoglobulin lambda variable 2-11, IGLV2-14  -  immunoglobulin lambda variable 2-14, IGLV2-8  -  immunoglobulin lambda variable 2-8, IGHV3-48  -  immunoglobulin heavy variable 3-48, IGKV1-17  -  immunoglobulin kappa variable 1-17, IGKV1-16  -  immunoglobulin kappa variable 1-16, IGHV4-34  -  immunoglobulin heavy variable 4-34, IGHV4-31  -  immunoglobulin heavy variable 4-31, IGHV4-4  -  immunoglobulin heavy variable 4-4, IGKV1-12  -  immunoglobulin kappa variable 1-12, IGHV4-28  -  immunoglobulin heavy variable 4-28, IGKV1-39  -  immunoglobulin kappa variable 1-39 (gene/pseudogene), IGHV3-72  -  immunoglobulin heavy variable 3-72, IGHV3-74  -  immunoglobulin heavy variable 3-74, IGHV3-73  -  immunoglobulin heavy variable 3-73, IGLC7  -  immunoglobulin lambda constant 7, IGHM  -  immunoglobulin heavy constant mu, IGLV3-25  -  immunoglobulin lambda variable 3-25, IGHV6-1  -  immunoglobulin heavy variable 6-1, IGKC  -  immunoglobulin kappa constant, IGHV4-59  -  immunoglobulin heavy variable 4-59, IGHV4-61  -  immunoglobulin heavy variable 4-61, IGHV4-39  -  immunoglobulin heavy variable 4-39, IGHV5-51  -  immunoglobulin heavy variable 5-51, IGLV3-1  -  immunoglobulin lambda variable 3-1, IGLC3  -  immunoglobulin lambda constant 3 (kern-oz+ marker), IGLC2  -  immunoglobulin lambda constant 2 (kern-oz- marker), IGLC6  -  immunoglobulin lambda constant 6 (kern+oz- marker, gene/pseudogene), IGLV3-19  -  immunoglobulin lambda variable 3-19, IGLL5  -  immunoglobulin lambda-like polypeptide 5, IGHA1  -  immunoglobulin heavy constant alpha 1, IGLV7-43  -  immunoglobulin lambda variable 7-43, C3  -  complement component 3, IGLV6-57  -  immunoglobulin lambda variable 6-57, IGHV1-3  -  immunoglobulin heavy variable 1-3, IGHA2  -  immunoglobulin heavy constant alpha 2 (a2m marker), IGHG2  -  immunoglobulin heavy constant gamma 2 (g2m marker), IGHG1  -  immunoglobulin heavy constant gamma 1 (g1m marker), IGHG4  -  immunoglobulin heavy constant gamma 4 (g4m marker), IGHG3  -  immunoglobulin heavy constant gamma 3 (g3m marker)]
GO:0006959	humoral immune response	1.94E-68	7.19E-65	12.59	13586	186	464	80	[IGKV3D-20  -  immunoglobulin kappa variable 3d-20, IGKV2-28  -  immunoglobulin kappa variable 2-28, IGHV3-15  -  immunoglobulin heavy variable 3-15, IGHV3-11  -  immunoglobulin heavy variable 3-11 (gene/pseudogene), IGKV3D-11  -  immunoglobulin kappa variable 3d-11, IGHV3-7  -  immunoglobulin heavy variable 3-7, IGHV2-26  -  immunoglobulin heavy variable 2-26, IGKV3-15  -  immunoglobulin kappa variable 3-15, IGHV2-5  -  immunoglobulin heavy variable 2-5, IGKV3-20  -  immunoglobulin kappa variable 3-20, IGKV2-30  -  immunoglobulin kappa variable 2-30, IGHV1-69  -  immunoglobulin heavy variable 1-69, IGKV4-1  -  immunoglobulin kappa variable 4-1, IGHV3-33  -  immunoglobulin heavy variable 3-33, IGKV1D-39  -  immunoglobulin kappa variable 1d-39, IGKV2D-28  -  immunoglobulin kappa variable 2d-28, IGHV3-30  -  immunoglobulin heavy variable 3-30, IGKV2D-30  -  immunoglobulin kappa variable 2d-30, IGHV3-23  -  immunoglobulin heavy variable 3-23, IGKV1D-12  -  immunoglobulin kappa variable 1d-12, IGHV3-21  -  immunoglobulin heavy variable 3-21, IGHV3-20  -  immunoglobulin heavy variable 3-20, IGLV1-51  -  immunoglobulin lambda variable 1-51, IGKV1-5  -  immunoglobulin kappa variable 1-5, IGHV3-64  -  immunoglobulin heavy variable 3-64, IGLV1-47  -  immunoglobulin lambda variable 1-47, IGHV3-66  -  immunoglobulin heavy variable 3-66, IGLV1-44  -  immunoglobulin lambda variable 1-44, IGLV1-40  -  immunoglobulin lambda variable 1-40, IGHV3-49  -  immunoglobulin heavy variable 3-49, IGHV3-53  -  immunoglobulin heavy variable 3-53, IGLV2-23  -  immunoglobulin lambda variable 2-23, IGLV2-11  -  immunoglobulin lambda variable 2-11, IGLV2-14  -  immunoglobulin lambda variable 2-14, IGHV3-48  -  immunoglobulin heavy variable 3-48, IGLV2-8  -  immunoglobulin lambda variable 2-8, IGKV1-17  -  immunoglobulin kappa variable 1-17, IGKV1-16  -  immunoglobulin kappa variable 1-16, IGHV4-34  -  immunoglobulin heavy variable 4-34, IGHV4-31  -  immunoglobulin heavy variable 4-31, BPIFB2  -  bpi fold containing family b, member 2, IGKV1-12  -  immunoglobulin kappa variable 1-12, IGHV4-4  -  immunoglobulin heavy variable 4-4, CXCL5  -  chemokine (c-x-c motif) ligand 5, IGHV4-28  -  immunoglobulin heavy variable 4-28, IGKV1-39  -  immunoglobulin kappa variable 1-39 (gene/pseudogene), CXCL6  -  chemokine (c-x-c motif) ligand 6, IGHV3-72  -  immunoglobulin heavy variable 3-72, IGHV3-74  -  immunoglobulin heavy variable 3-74, IGHV3-73  -  immunoglobulin heavy variable 3-73, IGLC7  -  immunoglobulin lambda constant 7, IGHM  -  immunoglobulin heavy constant mu, IGLV3-25  -  immunoglobulin lambda variable 3-25, IGHV6-1  -  immunoglobulin heavy variable 6-1, IGKC  -  immunoglobulin kappa constant, IGHV4-59  -  immunoglobulin heavy variable 4-59, IGHV4-61  -  immunoglobulin heavy variable 4-61, IGHV4-39  -  immunoglobulin heavy variable 4-39, IGHV5-51  -  immunoglobulin heavy variable 5-51, CCR2  -  chemokine (c-c motif) receptor 2, IGLV3-1  -  immunoglobulin lambda variable 3-1, IGLC3  -  immunoglobulin lambda constant 3 (kern-oz+ marker), IGLC2  -  immunoglobulin lambda constant 2 (kern-oz- marker), IGLC6  -  immunoglobulin lambda constant 6 (kern+oz- marker, gene/pseudogene), IGLV3-19  -  immunoglobulin lambda variable 3-19, LTF  -  lactotransferrin, IGLL5  -  immunoglobulin lambda-like polypeptide 5, POU2AF1  -  pou class 2 associating factor 1, LCN2  -  lipocalin 2, IGHA1  -  immunoglobulin heavy constant alpha 1, IGLV7-43  -  immunoglobulin lambda variable 7-43, C3  -  complement component 3, IGLV6-57  -  immunoglobulin lambda variable 6-57, IGHV1-3  -  immunoglobulin heavy variable 1-3, IGHA2  -  immunoglobulin heavy constant alpha 2 (a2m marker), IGHG2  -  immunoglobulin heavy constant gamma 2 (g2m marker), IGHG1  -  immunoglobulin heavy constant gamma 1 (g1m marker), RNASE7  -  ribonuclease, rnase a family, 7, IGHG4  -  immunoglobulin heavy constant gamma 4 (g4m marker), IGHG3  -  immunoglobulin heavy constant gamma 3 (g3m marker)]
GO:0002377	immunoglobulin production	2.65E-62	7.88E-59	23.91	13586	60	464	49	[IGKV3D-15  -  immunoglobulin kappa variable 3d-15 (gene/pseudogene), IGKV2-24  -  immunoglobulin kappa variable 2-24, IGKV3D-20  -  immunoglobulin kappa variable 3d-20, IGKV2-28  -  immunoglobulin kappa variable 2-28, IGKV3D-7  -  immunoglobulin kappa variable 3d-7, IGKV3D-11  -  immunoglobulin kappa variable 3d-11, IGKV3-15  -  immunoglobulin kappa variable 3-15, IGKV3-20  -  immunoglobulin kappa variable 3-20, IGKV2-30  -  immunoglobulin kappa variable 2-30, IGKV6-21  -  immunoglobulin kappa variable 6-21 (non-functional), IGKV1D-8  -  immunoglobulin kappa variable 1d-8, IGKV4-1  -  immunoglobulin kappa variable 4-1, IGKV1D-39  -  immunoglobulin kappa variable 1d-39, IGKV2D-29  -  immunoglobulin kappa variable 2d-29, IGKV2D-28  -  immunoglobulin kappa variable 2d-28, IGKV2D-30  -  immunoglobulin kappa variable 2d-30, IGKV1D-13  -  immunoglobulin kappa variable 1d-13, IGKV1D-12  -  immunoglobulin kappa variable 1d-12, IGKV1D-17  -  immunoglobulin kappa variable 1d-17, IGLV1-51  -  immunoglobulin lambda variable 1-51, IGKV1-5  -  immunoglobulin kappa variable 1-5, IGLV1-47  -  immunoglobulin lambda variable 1-47, IGLV1-44  -  immunoglobulin lambda variable 1-44, IGLV1-40  -  immunoglobulin lambda variable 1-40, IGLV2-18  -  immunoglobulin lambda variable 2-18, IGLV2-23  -  immunoglobulin lambda variable 2-23, IGLV2-11  -  immunoglobulin lambda variable 2-11, IGLV2-14  -  immunoglobulin lambda variable 2-14, IGLV2-8  -  immunoglobulin lambda variable 2-8, IGKV1-17  -  immunoglobulin kappa variable 1-17, IGKV1-16  -  immunoglobulin kappa variable 1-16, IGKV1-13  -  immunoglobulin kappa variable 1-13 (gene/pseudogene), IGKV1-12  -  immunoglobulin kappa variable 1-12, IGKV1-9  -  immunoglobulin kappa variable 1-9, IGKV1-8  -  immunoglobulin kappa variable 1-8, IGKV1-6  -  immunoglobulin kappa variable 1-6, IGKV1-39  -  immunoglobulin kappa variable 1-39 (gene/pseudogene), IGKV1-27  -  immunoglobulin kappa variable 1-27, IGLV3-25  -  immunoglobulin lambda variable 3-25, IGKC  -  immunoglobulin kappa constant, IGLV4-60  -  immunoglobulin lambda variable 4-60, IGLV4-69  -  immunoglobulin lambda variable 4-69, IGLV5-45  -  immunoglobulin lambda variable 5-45, IGLV3-1  -  immunoglobulin lambda variable 3-1, IGLV3-10  -  immunoglobulin lambda variable 3-10, IGLV3-19  -  immunoglobulin lambda variable 3-19, IGLV7-43  -  immunoglobulin lambda variable 7-43, IGLV6-57  -  immunoglobulin lambda variable 6-57, IGLV10-54  -  immunoglobulin lambda variable 10-54]
GO:0002440	production of molecular mediator of immune response	2.31E-55	5.72E-52	19.26	13586	76	464	50	[IGKV2-24  -  immunoglobulin kappa variable 2-24, IGKV3D-15  -  immunoglobulin kappa variable 3d-15 (gene/pseudogene), IGKV3D-20  -  immunoglobulin kappa variable 3d-20, IGKV2-28  -  immunoglobulin kappa variable 2-28, IGKV3D-7  -  immunoglobulin kappa variable 3d-7, IGKV3D-11  -  immunoglobulin kappa variable 3d-11, IGKV3-15  -  immunoglobulin kappa variable 3-15, IGKV3-20  -  immunoglobulin kappa variable 3-20, IGKV2-30  -  immunoglobulin kappa variable 2-30, IGKV6-21  -  immunoglobulin kappa variable 6-21 (non-functional), IGKV1D-8  -  immunoglobulin kappa variable 1d-8, IGKV4-1  -  immunoglobulin kappa variable 4-1, IGKV1D-39  -  immunoglobulin kappa variable 1d-39, IGKV2D-29  -  immunoglobulin kappa variable 2d-29, IGKV2D-28  -  immunoglobulin kappa variable 2d-28, IGKV2D-30  -  immunoglobulin kappa variable 2d-30, IGKV1D-13  -  immunoglobulin kappa variable 1d-13, IGKV1D-12  -  immunoglobulin kappa variable 1d-12, IGKV1D-17  -  immunoglobulin kappa variable 1d-17, IGLV1-51  -  immunoglobulin lambda variable 1-51, IGKV1-5  -  immunoglobulin kappa variable 1-5, IGLV1-47  -  immunoglobulin lambda variable 1-47, IGLV1-44  -  immunoglobulin lambda variable 1-44, IGLV1-40  -  immunoglobulin lambda variable 1-40, IGLV2-18  -  immunoglobulin lambda variable 2-18, IGLV2-23  -  immunoglobulin lambda variable 2-23, IGLV2-11  -  immunoglobulin lambda variable 2-11, IGLV2-14  -  immunoglobulin lambda variable 2-14, IGLV2-8  -  immunoglobulin lambda variable 2-8, IGKV1-17  -  immunoglobulin kappa variable 1-17, IGKV1-16  -  immunoglobulin kappa variable 1-16, IGKV1-13  -  immunoglobulin kappa variable 1-13 (gene/pseudogene), IGKV1-12  -  immunoglobulin kappa variable 1-12, IGKV1-9  -  immunoglobulin kappa variable 1-9, IGKV1-8  -  immunoglobulin kappa variable 1-8, IGKV1-6  -  immunoglobulin kappa variable 1-6, IGKV1-39  -  immunoglobulin kappa variable 1-39 (gene/pseudogene), C1orf106  -  chromosome 1 open reading frame 106, IGKV1-27  -  immunoglobulin kappa variable 1-27, IGLV3-25  -  immunoglobulin lambda variable 3-25, IGKC  -  immunoglobulin kappa constant, IGLV4-60  -  immunoglobulin lambda variable 4-60, IGLV4-69  -  immunoglobulin lambda variable 4-69, IGLV5-45  -  immunoglobulin lambda variable 5-45, IGLV3-1  -  immunoglobulin lambda variable 3-1, IGLV3-10  -  immunoglobulin lambda variable 3-10, IGLV3-19  -  immunoglobulin lambda variable 3-19, IGLV7-43  -  immunoglobulin lambda variable 7-43, IGLV6-57  -  immunoglobulin lambda variable 6-57, IGLV10-54  -  immunoglobulin lambda variable 10-54]
GO:0030449	regulation of complement activation	5.29E-53	1.12E-49	17.36	13586	86	464	51	[IGKV3D-20  -  immunoglobulin kappa variable 3d-20, IGKV2-28  -  immunoglobulin kappa variable 2-28, IGHV3-11  -  immunoglobulin heavy variable 3-11 (gene/pseudogene), IGHV3-7  -  immunoglobulin heavy variable 3-7, IGKV3D-11  -  immunoglobulin kappa variable 3d-11, IGHV2-5  -  immunoglobulin heavy variable 2-5, IGKV3-15  -  immunoglobulin kappa variable 3-15, IGKV3-20  -  immunoglobulin kappa variable 3-20, IGKV2-30  -  immunoglobulin kappa variable 2-30, IGHV1-69  -  immunoglobulin heavy variable 1-69, IGHV3-33  -  immunoglobulin heavy variable 3-33, IGKV4-1  -  immunoglobulin kappa variable 4-1, IGKV1D-39  -  immunoglobulin kappa variable 1d-39, IGHV3-30  -  immunoglobulin heavy variable 3-30, IGKV2D-28  -  immunoglobulin kappa variable 2d-28, IGKV2D-30  -  immunoglobulin kappa variable 2d-30, IGHV3-23  -  immunoglobulin heavy variable 3-23, IGKV1D-12  -  immunoglobulin kappa variable 1d-12, IGLV1-51  -  immunoglobulin lambda variable 1-51, IGKV1-5  -  immunoglobulin kappa variable 1-5, IGLV1-47  -  immunoglobulin lambda variable 1-47, IGLV1-44  -  immunoglobulin lambda variable 1-44, IGLV1-40  -  immunoglobulin lambda variable 1-40, IGHV3-53  -  immunoglobulin heavy variable 3-53, IGLV2-23  -  immunoglobulin lambda variable 2-23, IGLV2-11  -  immunoglobulin lambda variable 2-11, IGLV2-14  -  immunoglobulin lambda variable 2-14, IGLV2-8  -  immunoglobulin lambda variable 2-8, IGHV3-48  -  immunoglobulin heavy variable 3-48, IGKV1-17  -  immunoglobulin kappa variable 1-17, IGKV1-16  -  immunoglobulin kappa variable 1-16, IGHV4-34  -  immunoglobulin heavy variable 4-34, IGKV1-12  -  immunoglobulin kappa variable 1-12, IGKV1-39  -  immunoglobulin kappa variable 1-39 (gene/pseudogene), IGLC7  -  immunoglobulin lambda constant 7, IGLV3-25  -  immunoglobulin lambda variable 3-25, IGKC  -  immunoglobulin kappa constant, IGHV4-59  -  immunoglobulin heavy variable 4-59, IGHV4-39  -  immunoglobulin heavy variable 4-39, IGLV3-1  -  immunoglobulin lambda variable 3-1, IGLC3  -  immunoglobulin lambda constant 3 (kern-oz+ marker), IGLC2  -  immunoglobulin lambda constant 2 (kern-oz- marker), IGLC6  -  immunoglobulin lambda constant 6 (kern+oz- marker, gene/pseudogene), IGLV3-19  -  immunoglobulin lambda variable 3-19, IGLV7-43  -  immunoglobulin lambda variable 7-43, C3  -  complement component 3, IGLV6-57  -  immunoglobulin lambda variable 6-57, IGHG2  -  immunoglobulin heavy constant gamma 2 (g2m marker), IGHG1  -  immunoglobulin heavy constant gamma 1 (g1m marker), IGHG4  -  immunoglobulin heavy constant gamma 4 (g4m marker), IGHG3  -  immunoglobulin heavy constant gamma 3 (g3m marker)]
GO:2000257	regulation of protein activation cascade	5.29E-53	9.82E-50	17.36	13586	86	464	51	[IGKV3D-20  -  immunoglobulin kappa variable 3d-20, IGKV2-28  -  immunoglobulin kappa variable 2-28, IGHV3-11  -  immunoglobulin heavy variable 3-11 (gene/pseudogene), IGHV3-7  -  immunoglobulin heavy variable 3-7, IGKV3D-11  -  immunoglobulin kappa variable 3d-11, IGHV2-5  -  immunoglobulin heavy variable 2-5, IGKV3-15  -  immunoglobulin kappa variable 3-15, IGKV3-20  -  immunoglobulin kappa variable 3-20, IGKV2-30  -  immunoglobulin kappa variable 2-30, IGHV1-69  -  immunoglobulin heavy variable 1-69, IGKV4-1  -  immunoglobulin kappa variable 4-1, IGHV3-33  -  immunoglobulin heavy variable 3-33, IGKV1D-39  -  immunoglobulin kappa variable 1d-39, IGKV2D-28  -  immunoglobulin kappa variable 2d-28, IGHV3-30  -  immunoglobulin heavy variable 3-30, IGKV2D-30  -  immunoglobulin kappa variable 2d-30, IGHV3-23  -  immunoglobulin heavy variable 3-23, IGKV1D-12  -  immunoglobulin kappa variable 1d-12, IGLV1-51  -  immunoglobulin lambda variable 1-51, IGKV1-5  -  immunoglobulin kappa variable 1-5, IGLV1-47  -  immunoglobulin lambda variable 1-47, IGLV1-44  -  immunoglobulin lambda variable 1-44, IGLV1-40  -  immunoglobulin lambda variable 1-40, IGHV3-53  -  immunoglobulin heavy variable 3-53, IGLV2-23  -  immunoglobulin lambda variable 2-23, IGLV2-11  -  immunoglobulin lambda variable 2-11, IGLV2-14  -  immunoglobulin lambda variable 2-14, IGLV2-8  -  immunoglobulin lambda variable 2-8, IGHV3-48  -  immunoglobulin heavy variable 3-48, IGKV1-17  -  immunoglobulin kappa variable 1-17, IGKV1-16  -  immunoglobulin kappa variable 1-16, IGHV4-34  -  immunoglobulin heavy variable 4-34, IGKV1-12  -  immunoglobulin kappa variable 1-12, IGKV1-39  -  immunoglobulin kappa variable 1-39 (gene/pseudogene), IGLC7  -  immunoglobulin lambda constant 7, IGLV3-25  -  immunoglobulin lambda variable 3-25, IGKC  -  immunoglobulin kappa constant, IGHV4-59  -  immunoglobulin heavy variable 4-59, IGHV4-39  -  immunoglobulin heavy variable 4-39, IGLV3-1  -  immunoglobulin lambda variable 3-1, IGLC3  -  immunoglobulin lambda constant 3 (kern-oz+ marker), IGLC2  -  immunoglobulin lambda constant 2 (kern-oz- marker), IGLC6  -  immunoglobulin lambda constant 6 (kern+oz- marker, gene/pseudogene), IGLV3-19  -  immunoglobulin lambda variable 3-19, C3  -  complement component 3, IGLV7-43  -  immunoglobulin lambda variable 7-43, IGLV6-57  -  immunoglobulin lambda variable 6-57, IGHG2  -  immunoglobulin heavy constant gamma 2 (g2m marker), IGHG1  -  immunoglobulin heavy constant gamma 1 (g1m marker), IGHG4  -  immunoglobulin heavy constant gamma 4 (g4m marker), IGHG3  -  immunoglobulin heavy constant gamma 3 (g3m marker)]
GO:0002920	regulation of humoral immune response	4.44E-52	7.33E-49	15.84	13586	98	464	53	[IGKV3D-20  -  immunoglobulin kappa variable 3d-20, IGKV2-28  -  immunoglobulin kappa variable 2-28, IGHV3-11  -  immunoglobulin heavy variable 3-11 (gene/pseudogene), IGHV3-7  -  immunoglobulin heavy variable 3-7, IGKV3D-11  -  immunoglobulin kappa variable 3d-11, IGKV3-15  -  immunoglobulin kappa variable 3-15, IGHV2-5  -  immunoglobulin heavy variable 2-5, IGKV3-20  -  immunoglobulin kappa variable 3-20, IGKV2-30  -  immunoglobulin kappa variable 2-30, KLK7  -  kallikrein-related peptidase 7, IGHV1-69  -  immunoglobulin heavy variable 1-69, IGHV3-33  -  immunoglobulin heavy variable 3-33, IGKV4-1  -  immunoglobulin kappa variable 4-1, IGKV1D-39  -  immunoglobulin kappa variable 1d-39, IGKV2D-28  -  immunoglobulin kappa variable 2d-28, IGHV3-30  -  immunoglobulin heavy variable 3-30, IGKV2D-30  -  immunoglobulin kappa variable 2d-30, IGHV3-23  -  immunoglobulin heavy variable 3-23, IGKV1D-12  -  immunoglobulin kappa variable 1d-12, IGLV1-51  -  immunoglobulin lambda variable 1-51, IGKV1-5  -  immunoglobulin kappa variable 1-5, IGLV1-47  -  immunoglobulin lambda variable 1-47, IGLV1-44  -  immunoglobulin lambda variable 1-44, IGLV1-40  -  immunoglobulin lambda variable 1-40, IGLV2-23  -  immunoglobulin lambda variable 2-23, IGHV3-53  -  immunoglobulin heavy variable 3-53, IGLV2-11  -  immunoglobulin lambda variable 2-11, IGLV2-14  -  immunoglobulin lambda variable 2-14, IGLV2-8  -  immunoglobulin lambda variable 2-8, IGHV3-48  -  immunoglobulin heavy variable 3-48, IGKV1-17  -  immunoglobulin kappa variable 1-17, IGHV4-34  -  immunoglobulin heavy variable 4-34, IGKV1-16  -  immunoglobulin kappa variable 1-16, IGKV1-12  -  immunoglobulin kappa variable 1-12, IGKV1-39  -  immunoglobulin kappa variable 1-39 (gene/pseudogene), IGLC7  -  immunoglobulin lambda constant 7, IGLV3-25  -  immunoglobulin lambda variable 3-25, IGKC  -  immunoglobulin kappa constant, IGHV4-59  -  immunoglobulin heavy variable 4-59, IGHV4-39  -  immunoglobulin heavy variable 4-39, IGLV3-1  -  immunoglobulin lambda variable 3-1, IGLC3  -  immunoglobulin lambda constant 3 (kern-oz+ marker), IGLC2  -  immunoglobulin lambda constant 2 (kern-oz- marker), IGLC6  -  immunoglobulin lambda constant 6 (kern+oz- marker, gene/pseudogene), IGLV3-19  -  immunoglobulin lambda variable 3-19, C3  -  complement component 3, IGLV7-43  -  immunoglobulin lambda variable 7-43, IGLV6-57  -  immunoglobulin lambda variable 6-57, KLK5  -  kallikrein-related peptidase 5, IGHG2  -  immunoglobulin heavy constant gamma 2 (g2m marker), IGHG1  -  immunoglobulin heavy constant gamma 1 (g1m marker), IGHG4  -  immunoglobulin heavy constant gamma 4 (g4m marker), IGHG3  -  immunoglobulin heavy constant gamma 3 (g3m marker)]
GO:0006910	phagocytosis, recognition	6.54E-49	9.71E-46	20.84	13586	59	464	42	[IGHM  -  immunoglobulin heavy constant mu, IGHV6-1  -  immunoglobulin heavy variable 6-1, IGHV3-15  -  immunoglobulin heavy variable 3-15, IGKC  -  immunoglobulin kappa constant, IGHV3-11  -  immunoglobulin heavy variable 3-11 (gene/pseudogene), IGHV3-7  -  immunoglobulin heavy variable 3-7, IGHV4-59  -  immunoglobulin heavy variable 4-59, IGHV2-26  -  immunoglobulin heavy variable 2-26, IGHV4-61  -  immunoglobulin heavy variable 4-61, IGHV4-39  -  immunoglobulin heavy variable 4-39, IGHV2-5  -  immunoglobulin heavy variable 2-5, IGHV5-51  -  immunoglobulin heavy variable 5-51, IGHV1-69  -  immunoglobulin heavy variable 1-69, IGLC3  -  immunoglobulin lambda constant 3 (kern-oz+ marker), IGLC2  -  immunoglobulin lambda constant 2 (kern-oz- marker), IGHV3-33  -  immunoglobulin heavy variable 3-33, IGLC6  -  immunoglobulin lambda constant 6 (kern+oz- marker, gene/pseudogene), IGHV3-30  -  immunoglobulin heavy variable 3-30, IGHV3-23  -  immunoglobulin heavy variable 3-23, IGHV3-21  -  immunoglobulin heavy variable 3-21, IGHV3-20  -  immunoglobulin heavy variable 3-20, IGHV3-64  -  immunoglobulin heavy variable 3-64, IGLL5  -  immunoglobulin lambda-like polypeptide 5, IGHV3-66  -  immunoglobulin heavy variable 3-66, IGHV3-49  -  immunoglobulin heavy variable 3-49, IGHV3-53  -  immunoglobulin heavy variable 3-53, IGHV3-48  -  immunoglobulin heavy variable 3-48, IGHA1  -  immunoglobulin heavy constant alpha 1, IGHV4-34  -  immunoglobulin heavy variable 4-34, IGHV4-31  -  immunoglobulin heavy variable 4-31, IGHV4-4  -  immunoglobulin heavy variable 4-4, IGHV1-3  -  immunoglobulin heavy variable 1-3, IGHA2  -  immunoglobulin heavy constant alpha 2 (a2m marker), IGHV4-28  -  immunoglobulin heavy variable 4-28, IGHG2  -  immunoglobulin heavy constant gamma 2 (g2m marker), IGHG1  -  immunoglobulin heavy constant gamma 1 (g1m marker), IGHV3-72  -  immunoglobulin heavy variable 3-72, IGHG4  -  immunoglobulin heavy constant gamma 4 (g4m marker), IGHV3-74  -  immunoglobulin heavy variable 3-74, IGHG3  -  immunoglobulin heavy constant gamma 3 (g3m marker), IGHV3-73  -  immunoglobulin heavy variable 3-73, IGLC7  -  immunoglobulin lambda constant 7]
GO:0006955	immune response	2.95E-47	3.98E-44	4.67	13586	728	464	116	[IGKV3D-15  -  immunoglobulin kappa variable 3d-15 (gene/pseudogene), IGKV3D-20  -  immunoglobulin kappa variable 3d-20, APOBEC3B  -  apolipoprotein b mrna editing enzyme, catalytic polypeptide-like 3b, IGKV3D-7  -  immunoglobulin kappa variable 3d-7, IGKV3D-11  -  immunoglobulin kappa variable 3d-11, IGKV1D-39  -  immunoglobulin kappa variable 1d-39, IGKV2D-29  -  immunoglobulin kappa variable 2d-29, IGKV2D-28  -  immunoglobulin kappa variable 2d-28, IGKV2D-30  -  immunoglobulin kappa variable 2d-30, CD79A  -  cd79a molecule, immunoglobulin-associated alpha, IGLV1-51  -  immunoglobulin lambda variable 1-51, IGKV1-5  -  immunoglobulin kappa variable 1-5, IGLV1-47  -  immunoglobulin lambda variable 1-47, IGLV1-44  -  immunoglobulin lambda variable 1-44, IGLV1-40  -  immunoglobulin lambda variable 1-40, IGLV2-18  -  immunoglobulin lambda variable 2-18, IGLV2-23  -  immunoglobulin lambda variable 2-23, IGLV2-11  -  immunoglobulin lambda variable 2-11, IGLV2-14  -  immunoglobulin lambda variable 2-14, IGLV2-8  -  immunoglobulin lambda variable 2-8, BPIFB2  -  bpi fold containing family b, member 2, CXCL5  -  chemokine (c-x-c motif) ligand 5, CXCL6  -  chemokine (c-x-c motif) ligand 6, IGLC7  -  immunoglobulin lambda constant 7, IGLV3-25  -  immunoglobulin lambda variable 3-25, IL17B  -  interleukin 17b, IGLV4-60  -  immunoglobulin lambda variable 4-60, IGLV4-69  -  immunoglobulin lambda variable 4-69, IGLV5-45  -  immunoglobulin lambda variable 5-45, CCR2  -  chemokine (c-c motif) receptor 2, IGLV3-1  -  immunoglobulin lambda variable 3-1, IGLV3-10  -  immunoglobulin lambda variable 3-10, IGLV3-19  -  immunoglobulin lambda variable 3-19, KRT16  -  keratin 16, TRIM29  -  tripartite motif containing 29, TLR10  -  toll-like receptor 10, IGLL5  -  immunoglobulin lambda-like polypeptide 5, POU2AF1  -  pou class 2 associating factor 1, LCN2  -  lipocalin 2, TCF7  -  transcription factor 7 (t-cell specific, hmg-box), IGLV7-43  -  immunoglobulin lambda variable 7-43, C3  -  complement component 3, IGLV6-57  -  immunoglobulin lambda variable 6-57, IGHV1-3  -  immunoglobulin heavy variable 1-3, IGLV10-54  -  immunoglobulin lambda variable 10-54, RNASE7  -  ribonuclease, rnase a family, 7, IGKV2-24  -  immunoglobulin kappa variable 2-24, IGKV2-28  -  immunoglobulin kappa variable 2-28, IGHV3-15  -  immunoglobulin heavy variable 3-15, IGHV3-11  -  immunoglobulin heavy variable 3-11 (gene/pseudogene), IGHV3-7  -  immunoglobulin heavy variable 3-7, IGHV2-26  -  immunoglobulin heavy variable 2-26, IGHV2-5  -  immunoglobulin heavy variable 2-5, IGKV3-15  -  immunoglobulin kappa variable 3-15, HMGB3  -  high mobility group box 3, IGKV3-20  -  immunoglobulin kappa variable 3-20, IGKV2-30  -  immunoglobulin kappa variable 2-30, IGHV1-69  -  immunoglobulin heavy variable 1-69, IGKV6-21  -  immunoglobulin kappa variable 6-21 (non-functional), GBP6  -  guanylate binding protein family, member 6, IGKV1D-8  -  immunoglobulin kappa variable 1d-8, IGHV3-33  -  immunoglobulin heavy variable 3-33, IGKV4-1  -  immunoglobulin kappa variable 4-1, IGHV3-30  -  immunoglobulin heavy variable 3-30, IGHV3-23  -  immunoglobulin heavy variable 3-23, IGKV1D-13  -  immunoglobulin kappa variable 1d-13, IGKV1D-12  -  immunoglobulin kappa variable 1d-12, IGHV3-21  -  immunoglobulin heavy variable 3-21, IGKV1D-17  -  immunoglobulin kappa variable 1d-17, IGHV3-20  -  immunoglobulin heavy variable 3-20, IGHV3-64  -  immunoglobulin heavy variable 3-64, IGHV3-66  -  immunoglobulin heavy variable 3-66, IGHV3-49  -  immunoglobulin heavy variable 3-49, IGHV3-53  -  immunoglobulin heavy variable 3-53, IGKJ1  -  immunoglobulin kappa joining 1, CARD9  -  caspase recruitment domain family, member 9, IGHV3-48  -  immunoglobulin heavy variable 3-48, IGKV1-17  -  immunoglobulin kappa variable 1-17, IGHV4-34  -  immunoglobulin heavy variable 4-34, IGKV1-16  -  immunoglobulin kappa variable 1-16, IGHV4-31  -  immunoglobulin heavy variable 4-31, IGKV1-13  -  immunoglobulin kappa variable 1-13 (gene/pseudogene), IGHV4-4  -  immunoglobulin heavy variable 4-4, IGKV1-12  -  immunoglobulin kappa variable 1-12, IGKV1-9  -  immunoglobulin kappa variable 1-9, IGKV1-8  -  immunoglobulin kappa variable 1-8, IGHV4-28  -  immunoglobulin heavy variable 4-28, IGKV1-6  -  immunoglobulin kappa variable 1-6, IGKV1-39  -  immunoglobulin kappa variable 1-39 (gene/pseudogene), IGHV3-72  -  immunoglobulin heavy variable 3-72, C1orf106  -  chromosome 1 open reading frame 106, IGHV3-74  -  immunoglobulin heavy variable 3-74, IGHV3-73  -  immunoglobulin heavy variable 3-73, IGKV1-27  -  immunoglobulin kappa variable 1-27, IGHM  -  immunoglobulin heavy constant mu, CCL28  -  chemokine (c-c motif) ligand 28, IGHV6-1  -  immunoglobulin heavy variable 6-1, IGKC  -  immunoglobulin kappa constant, IGHV4-59  -  immunoglobulin heavy variable 4-59, IGHV4-61  -  immunoglobulin heavy variable 4-61, IGHV4-39  -  immunoglobulin heavy variable 4-39, IGHV5-51  -  immunoglobulin heavy variable 5-51, IGLC3  -  immunoglobulin lambda constant 3 (kern-oz+ marker), IGLC2  -  immunoglobulin lambda constant 2 (kern-oz- marker), CD180  -  cd180 molecule, IGLC6  -  immunoglobulin lambda constant 6 (kern+oz- marker, gene/pseudogene), TNFRSF13B  -  tumor necrosis factor receptor superfamily, member 13b, LTF  -  lactotransferrin, TNFRSF17  -  tumor necrosis factor receptor superfamily, member 17, IGHA1  -  immunoglobulin heavy constant alpha 1, IGHA2  -  immunoglobulin heavy constant alpha 2 (a2m marker), SIGLEC10  -  sialic acid binding ig-like lectin 10, IGHG2  -  immunoglobulin heavy constant gamma 2 (g2m marker), IGHG1  -  immunoglobulin heavy constant gamma 1 (g1m marker), IGHG4  -  immunoglobulin heavy constant gamma 4 (g4m marker), IGHG3  -  immunoglobulin heavy constant gamma 3 (g3m marker)]
GO:0002673	regulation of acute inflammatory response	7.66E-45	9.48E-42	12.79	13586	119	464	52	[IGKV3D-20  -  immunoglobulin kappa variable 3d-20, IGKV2-28  -  immunoglobulin kappa variable 2-28, IGHV3-11  -  immunoglobulin heavy variable 3-11 (gene/pseudogene), IGHV3-7  -  immunoglobulin heavy variable 3-7, IGKV3D-11  -  immunoglobulin kappa variable 3d-11, IGHV2-5  -  immunoglobulin heavy variable 2-5, IGKV3-15  -  immunoglobulin kappa variable 3-15, IGKV3-20  -  immunoglobulin kappa variable 3-20, IGKV2-30  -  immunoglobulin kappa variable 2-30, IGHV1-69  -  immunoglobulin heavy variable 1-69, IGKV4-1  -  immunoglobulin kappa variable 4-1, IGHV3-33  -  immunoglobulin heavy variable 3-33, IGKV1D-39  -  immunoglobulin kappa variable 1d-39, IGKV2D-28  -  immunoglobulin kappa variable 2d-28, IGHV3-30  -  immunoglobulin heavy variable 3-30, IGKV2D-30  -  immunoglobulin kappa variable 2d-30, IGHV3-23  -  immunoglobulin heavy variable 3-23, IGKV1D-12  -  immunoglobulin kappa variable 1d-12, IGLV1-51  -  immunoglobulin lambda variable 1-51, IGKV1-5  -  immunoglobulin kappa variable 1-5, IGLV1-47  -  immunoglobulin lambda variable 1-47, IGLV1-44  -  immunoglobulin lambda variable 1-44, IGLV1-40  -  immunoglobulin lambda variable 1-40, IGLV2-23  -  immunoglobulin lambda variable 2-23, IGHV3-53  -  immunoglobulin heavy variable 3-53, IGLV2-11  -  immunoglobulin lambda variable 2-11, IGLV2-14  -  immunoglobulin lambda variable 2-14, IGLV2-8  -  immunoglobulin lambda variable 2-8, IGHV3-48  -  immunoglobulin heavy variable 3-48, IGKV1-17  -  immunoglobulin kappa variable 1-17, IGKV1-16  -  immunoglobulin kappa variable 1-16, IGHV4-34  -  immunoglobulin heavy variable 4-34, IGKV1-12  -  immunoglobulin kappa variable 1-12, IGKV1-39  -  immunoglobulin kappa variable 1-39 (gene/pseudogene), IGLC7  -  immunoglobulin lambda constant 7, IGLV3-25  -  immunoglobulin lambda variable 3-25, IGKC  -  immunoglobulin kappa constant, IGHV4-59  -  immunoglobulin heavy variable 4-59, IGHV4-39  -  immunoglobulin heavy variable 4-39, IGLV3-1  -  immunoglobulin lambda variable 3-1, IGLC3  -  immunoglobulin lambda constant 3 (kern-oz+ marker), IGLC2  -  immunoglobulin lambda constant 2 (kern-oz- marker), IGLC6  -  immunoglobulin lambda constant 6 (kern+oz- marker, gene/pseudogene), IGLV3-19  -  immunoglobulin lambda variable 3-19, IGLV7-43  -  immunoglobulin lambda variable 7-43, C3  -  complement component 3, IGLV6-57  -  immunoglobulin lambda variable 6-57, ADORA1  -  adenosine a1 receptor, IGHG2  -  immunoglobulin heavy constant gamma 2 (g2m marker), IGHG1  -  immunoglobulin heavy constant gamma 1 (g1m marker), IGHG4  -  immunoglobulin heavy constant gamma 4 (g4m marker), IGHG3  -  immunoglobulin heavy constant gamma 3 (g3m marker)]
GO:0050853	B cell receptor signaling pathway	1.61E-43	1.84E-40	16.57	13586	76	464	43	[IGHM  -  immunoglobulin heavy constant mu, IGHV6-1  -  immunoglobulin heavy variable 6-1, IGHV3-15  -  immunoglobulin heavy variable 3-15, IGKC  -  immunoglobulin kappa constant, IGHV3-11  -  immunoglobulin heavy variable 3-11 (gene/pseudogene), IGHV3-7  -  immunoglobulin heavy variable 3-7, IGHV4-59  -  immunoglobulin heavy variable 4-59, IGHV2-26  -  immunoglobulin heavy variable 2-26, IGHV4-61  -  immunoglobulin heavy variable 4-61, IGHV4-39  -  immunoglobulin heavy variable 4-39, IGHV2-5  -  immunoglobulin heavy variable 2-5, IGHV5-51  -  immunoglobulin heavy variable 5-51, IGHV1-69  -  immunoglobulin heavy variable 1-69, IGLC3  -  immunoglobulin lambda constant 3 (kern-oz+ marker), IGLC2  -  immunoglobulin lambda constant 2 (kern-oz- marker), IGHV3-33  -  immunoglobulin heavy variable 3-33, IGLC6  -  immunoglobulin lambda constant 6 (kern+oz- marker, gene/pseudogene), IGHV3-30  -  immunoglobulin heavy variable 3-30, IGHV3-23  -  immunoglobulin heavy variable 3-23, CD79A  -  cd79a molecule, immunoglobulin-associated alpha, IGHV3-21  -  immunoglobulin heavy variable 3-21, IGHV3-20  -  immunoglobulin heavy variable 3-20, IGHV3-64  -  immunoglobulin heavy variable 3-64, IGLL5  -  immunoglobulin lambda-like polypeptide 5, IGHV3-66  -  immunoglobulin heavy variable 3-66, IGHV3-49  -  immunoglobulin heavy variable 3-49, IGHV3-53  -  immunoglobulin heavy variable 3-53, IGHV3-48  -  immunoglobulin heavy variable 3-48, IGHA1  -  immunoglobulin heavy constant alpha 1, IGHV4-34  -  immunoglobulin heavy variable 4-34, IGHV4-31  -  immunoglobulin heavy variable 4-31, IGHV4-4  -  immunoglobulin heavy variable 4-4, IGHV1-3  -  immunoglobulin heavy variable 1-3, IGHA2  -  immunoglobulin heavy constant alpha 2 (a2m marker), IGHV4-28  -  immunoglobulin heavy variable 4-28, IGHG2  -  immunoglobulin heavy constant gamma 2 (g2m marker), IGHG1  -  immunoglobulin heavy constant gamma 1 (g1m marker), IGHV3-72  -  immunoglobulin heavy variable 3-72, IGHG4  -  immunoglobulin heavy constant gamma 4 (g4m marker), IGHV3-74  -  immunoglobulin heavy variable 3-74, IGHG3  -  immunoglobulin heavy constant gamma 3 (g3m marker), IGLC7  -  immunoglobulin lambda constant 7, IGHV3-73  -  immunoglobulin heavy variable 3-73]
GO:0002433	immune response-regulating cell surface receptor signaling pathway involved in phagocytosis	1.85E-43	1.97E-40	12.55	13586	119	464	51	[IGKV3D-20  -  immunoglobulin kappa variable 3d-20, IGKV2-28  -  immunoglobulin kappa variable 2-28, IGHV3-11  -  immunoglobulin heavy variable 3-11 (gene/pseudogene), IGHV3-7  -  immunoglobulin heavy variable 3-7, IGKV3D-11  -  immunoglobulin kappa variable 3d-11, IGHV2-5  -  immunoglobulin heavy variable 2-5, IGKV3-15  -  immunoglobulin kappa variable 3-15, IGKV3-20  -  immunoglobulin kappa variable 3-20, IGKV2-30  -  immunoglobulin kappa variable 2-30, IGHV1-69  -  immunoglobulin heavy variable 1-69, IGKV4-1  -  immunoglobulin kappa variable 4-1, IGHV3-33  -  immunoglobulin heavy variable 3-33, IGKV1D-39  -  immunoglobulin kappa variable 1d-39, IGKV2D-28  -  immunoglobulin kappa variable 2d-28, IGHV3-30  -  immunoglobulin heavy variable 3-30, IGKV2D-30  -  immunoglobulin kappa variable 2d-30, IGHV3-23  -  immunoglobulin heavy variable 3-23, IGKV1D-12  -  immunoglobulin kappa variable 1d-12, IGLV1-51  -  immunoglobulin lambda variable 1-51, IGKV1-5  -  immunoglobulin kappa variable 1-5, IGLV1-47  -  immunoglobulin lambda variable 1-47, IGLV1-44  -  immunoglobulin lambda variable 1-44, IGLV1-40  -  immunoglobulin lambda variable 1-40, IGLV2-23  -  immunoglobulin lambda variable 2-23, IGHV3-53  -  immunoglobulin heavy variable 3-53, IGLV2-11  -  immunoglobulin lambda variable 2-11, IGLV2-14  -  immunoglobulin lambda variable 2-14, IGLV2-8  -  immunoglobulin lambda variable 2-8, IGHV3-48  -  immunoglobulin heavy variable 3-48, IGKV1-17  -  immunoglobulin kappa variable 1-17, IGKV1-16  -  immunoglobulin kappa variable 1-16, IGHV4-34  -  immunoglobulin heavy variable 4-34, IGKV1-12  -  immunoglobulin kappa variable 1-12, IGKV1-39  -  immunoglobulin kappa variable 1-39 (gene/pseudogene), IGLC7  -  immunoglobulin lambda constant 7, IGLV3-25  -  immunoglobulin lambda variable 3-25, IGKC  -  immunoglobulin kappa constant, IGHV4-59  -  immunoglobulin heavy variable 4-59, IGHV4-39  -  immunoglobulin heavy variable 4-39, IGLV3-1  -  immunoglobulin lambda variable 3-1, IGLC3  -  immunoglobulin lambda constant 3 (kern-oz+ marker), IGLC2  -  immunoglobulin lambda constant 2 (kern-oz- marker), IGLC6  -  immunoglobulin lambda constant 6 (kern+oz- marker, gene/pseudogene), IGLV3-19  -  immunoglobulin lambda variable 3-19, IGLV7-43  -  immunoglobulin lambda variable 7-43, IGLV6-57  -  immunoglobulin lambda variable 6-57, IGHG2  -  immunoglobulin heavy constant gamma 2 (g2m marker), WIPF3  -  was/wasl interacting protein family, member 3, IGHG1  -  immunoglobulin heavy constant gamma 1 (g1m marker), IGHG4  -  immunoglobulin heavy constant gamma 4 (g4m marker), IGHG3  -  immunoglobulin heavy constant gamma 3 (g3m marker)]
GO:0038096	Fc-gamma receptor signaling pathway involved in phagocytosis	1.85E-43	1.84E-40	12.55	13586	119	464	51	[IGKV3D-20  -  immunoglobulin kappa variable 3d-20, IGKV2-28  -  immunoglobulin kappa variable 2-28, IGHV3-11  -  immunoglobulin heavy variable 3-11 (gene/pseudogene), IGHV3-7  -  immunoglobulin heavy variable 3-7, IGKV3D-11  -  immunoglobulin kappa variable 3d-11, IGHV2-5  -  immunoglobulin heavy variable 2-5, IGKV3-15  -  immunoglobulin kappa variable 3-15, IGKV3-20  -  immunoglobulin kappa variable 3-20, IGKV2-30  -  immunoglobulin kappa variable 2-30, IGHV1-69  -  immunoglobulin heavy variable 1-69, IGKV4-1  -  immunoglobulin kappa variable 4-1, IGHV3-33  -  immunoglobulin heavy variable 3-33, IGKV1D-39  -  immunoglobulin kappa variable 1d-39, IGKV2D-28  -  immunoglobulin kappa variable 2d-28, IGHV3-30  -  immunoglobulin heavy variable 3-30, IGKV2D-30  -  immunoglobulin kappa variable 2d-30, IGHV3-23  -  immunoglobulin heavy variable 3-23, IGKV1D-12  -  immunoglobulin kappa variable 1d-12, IGLV1-51  -  immunoglobulin lambda variable 1-51, IGKV1-5  -  immunoglobulin kappa variable 1-5, IGLV1-47  -  immunoglobulin lambda variable 1-47, IGLV1-44  -  immunoglobulin lambda variable 1-44, IGLV1-40  -  immunoglobulin lambda variable 1-40, IGLV2-23  -  immunoglobulin lambda variable 2-23, IGHV3-53  -  immunoglobulin heavy variable 3-53, IGLV2-11  -  immunoglobulin lambda variable 2-11, IGLV2-14  -  immunoglobulin lambda variable 2-14, IGLV2-8  -  immunoglobulin lambda variable 2-8, IGHV3-48  -  immunoglobulin heavy variable 3-48, IGKV1-17  -  immunoglobulin kappa variable 1-17, IGKV1-16  -  immunoglobulin kappa variable 1-16, IGHV4-34  -  immunoglobulin heavy variable 4-34, IGKV1-12  -  immunoglobulin kappa variable 1-12, IGKV1-39  -  immunoglobulin kappa variable 1-39 (gene/pseudogene), IGLC7  -  immunoglobulin lambda constant 7, IGLV3-25  -  immunoglobulin lambda variable 3-25, IGKC  -  immunoglobulin kappa constant, IGHV4-59  -  immunoglobulin heavy variable 4-59, IGHV4-39  -  immunoglobulin heavy variable 4-39, IGLV3-1  -  immunoglobulin lambda variable 3-1, IGLC3  -  immunoglobulin lambda constant 3 (kern-oz+ marker), IGLC2  -  immunoglobulin lambda constant 2 (kern-oz- marker), IGLC6  -  immunoglobulin lambda constant 6 (kern+oz- marker, gene/pseudogene), IGLV3-19  -  immunoglobulin lambda variable 3-19, IGLV7-43  -  immunoglobulin lambda variable 7-43, IGLV6-57  -  immunoglobulin lambda variable 6-57, WIPF3  -  was/wasl interacting protein family, member 3, IGHG2  -  immunoglobulin heavy constant gamma 2 (g2m marker), IGHG1  -  immunoglobulin heavy constant gamma 1 (g1m marker), IGHG4  -  immunoglobulin heavy constant gamma 4 (g4m marker), IGHG3  -  immunoglobulin heavy constant gamma 3 (g3m marker)]
GO:0002431	Fc receptor mediated stimulatory signaling pathway	5.25E-43	4.87E-40	12.34	13586	121	464	51	[IGKV3D-20  -  immunoglobulin kappa variable 3d-20, IGKV2-28  -  immunoglobulin kappa variable 2-28, IGHV3-11  -  immunoglobulin heavy variable 3-11 (gene/pseudogene), IGHV3-7  -  immunoglobulin heavy variable 3-7, IGKV3D-11  -  immunoglobulin kappa variable 3d-11, IGHV2-5  -  immunoglobulin heavy variable 2-5, IGKV3-15  -  immunoglobulin kappa variable 3-15, IGKV3-20  -  immunoglobulin kappa variable 3-20, IGKV2-30  -  immunoglobulin kappa variable 2-30, IGHV1-69  -  immunoglobulin heavy variable 1-69, IGKV4-1  -  immunoglobulin kappa variable 4-1, IGHV3-33  -  immunoglobulin heavy variable 3-33, IGKV1D-39  -  immunoglobulin kappa variable 1d-39, IGKV2D-28  -  immunoglobulin kappa variable 2d-28, IGHV3-30  -  immunoglobulin heavy variable 3-30, IGKV2D-30  -  immunoglobulin kappa variable 2d-30, IGHV3-23  -  immunoglobulin heavy variable 3-23, IGKV1D-12  -  immunoglobulin kappa variable 1d-12, IGLV1-51  -  immunoglobulin lambda variable 1-51, IGKV1-5  -  immunoglobulin kappa variable 1-5, IGLV1-47  -  immunoglobulin lambda variable 1-47, IGLV1-44  -  immunoglobulin lambda variable 1-44, IGLV1-40  -  immunoglobulin lambda variable 1-40, IGLV2-23  -  immunoglobulin lambda variable 2-23, IGHV3-53  -  immunoglobulin heavy variable 3-53, IGLV2-11  -  immunoglobulin lambda variable 2-11, IGLV2-14  -  immunoglobulin lambda variable 2-14, IGLV2-8  -  immunoglobulin lambda variable 2-8, IGHV3-48  -  immunoglobulin heavy variable 3-48, IGKV1-17  -  immunoglobulin kappa variable 1-17, IGKV1-16  -  immunoglobulin kappa variable 1-16, IGHV4-34  -  immunoglobulin heavy variable 4-34, IGKV1-12  -  immunoglobulin kappa variable 1-12, IGKV1-39  -  immunoglobulin kappa variable 1-39 (gene/pseudogene), IGLC7  -  immunoglobulin lambda constant 7, IGLV3-25  -  immunoglobulin lambda variable 3-25, IGKC  -  immunoglobulin kappa constant, IGHV4-59  -  immunoglobulin heavy variable 4-59, IGHV4-39  -  immunoglobulin heavy variable 4-39, IGLV3-1  -  immunoglobulin lambda variable 3-1, IGLC3  -  immunoglobulin lambda constant 3 (kern-oz+ marker), IGLC2  -  immunoglobulin lambda constant 2 (kern-oz- marker), IGLC6  -  immunoglobulin lambda constant 6 (kern+oz- marker, gene/pseudogene), IGLV3-19  -  immunoglobulin lambda variable 3-19, IGLV7-43  -  immunoglobulin lambda variable 7-43, IGLV6-57  -  immunoglobulin lambda variable 6-57, IGHG2  -  immunoglobulin heavy constant gamma 2 (g2m marker), WIPF3  -  was/wasl interacting protein family, member 3, IGHG1  -  immunoglobulin heavy constant gamma 1 (g1m marker), IGHG4  -  immunoglobulin heavy constant gamma 4 (g4m marker), IGHG3  -  immunoglobulin heavy constant gamma 3 (g3m marker)]
GO:0038094	Fc-gamma receptor signaling pathway	5.25E-43	4.58E-40	12.34	13586	121	464	51	[IGKV3D-20  -  immunoglobulin kappa variable 3d-20, IGKV2-28  -  immunoglobulin kappa variable 2-28, IGHV3-11  -  immunoglobulin heavy variable 3-11 (gene/pseudogene), IGHV3-7  -  immunoglobulin heavy variable 3-7, IGKV3D-11  -  immunoglobulin kappa variable 3d-11, IGHV2-5  -  immunoglobulin heavy variable 2-5, IGKV3-15  -  immunoglobulin kappa variable 3-15, IGKV3-20  -  immunoglobulin kappa variable 3-20, IGKV2-30  -  immunoglobulin kappa variable 2-30, IGHV1-69  -  immunoglobulin heavy variable 1-69, IGKV4-1  -  immunoglobulin kappa variable 4-1, IGHV3-33  -  immunoglobulin heavy variable 3-33, IGKV1D-39  -  immunoglobulin kappa variable 1d-39, IGKV2D-28  -  immunoglobulin kappa variable 2d-28, IGHV3-30  -  immunoglobulin heavy variable 3-30, IGKV2D-30  -  immunoglobulin kappa variable 2d-30, IGHV3-23  -  immunoglobulin heavy variable 3-23, IGKV1D-12  -  immunoglobulin kappa variable 1d-12, IGLV1-51  -  immunoglobulin lambda variable 1-51, IGKV1-5  -  immunoglobulin kappa variable 1-5, IGLV1-47  -  immunoglobulin lambda variable 1-47, IGLV1-44  -  immunoglobulin lambda variable 1-44, IGLV1-40  -  immunoglobulin lambda variable 1-40, IGLV2-23  -  immunoglobulin lambda variable 2-23, IGHV3-53  -  immunoglobulin heavy variable 3-53, IGLV2-11  -  immunoglobulin lambda variable 2-11, IGLV2-14  -  immunoglobulin lambda variable 2-14, IGLV2-8  -  immunoglobulin lambda variable 2-8, IGHV3-48  -  immunoglobulin heavy variable 3-48, IGKV1-17  -  immunoglobulin kappa variable 1-17, IGKV1-16  -  immunoglobulin kappa variable 1-16, IGHV4-34  -  immunoglobulin heavy variable 4-34, IGKV1-12  -  immunoglobulin kappa variable 1-12, IGKV1-39  -  immunoglobulin kappa variable 1-39 (gene/pseudogene), IGLC7  -  immunoglobulin lambda constant 7, IGLV3-25  -  immunoglobulin lambda variable 3-25, IGKC  -  immunoglobulin kappa constant, IGHV4-59  -  immunoglobulin heavy variable 4-59, IGHV4-39  -  immunoglobulin heavy variable 4-39, IGLV3-1  -  immunoglobulin lambda variable 3-1, IGLC3  -  immunoglobulin lambda constant 3 (kern-oz+ marker), IGLC2  -  immunoglobulin lambda constant 2 (kern-oz- marker), IGLC6  -  immunoglobulin lambda constant 6 (kern+oz- marker, gene/pseudogene), IGLV3-19  -  immunoglobulin lambda variable 3-19, IGLV7-43  -  immunoglobulin lambda variable 7-43, IGLV6-57  -  immunoglobulin lambda variable 6-57, IGHG2  -  immunoglobulin heavy constant gamma 2 (g2m marker), WIPF3  -  was/wasl interacting protein family, member 3, IGHG1  -  immunoglobulin heavy constant gamma 1 (g1m marker), IGHG4  -  immunoglobulin heavy constant gamma 4 (g4m marker), IGHG3  -  immunoglobulin heavy constant gamma 3 (g3m marker)]
GO:0070613	regulation of protein processing	1.33E-41	1.10E-38	11.36	13586	134	464	52	[IGKV3D-20  -  immunoglobulin kappa variable 3d-20, IGKV2-28  -  immunoglobulin kappa variable 2-28, IGHV3-11  -  immunoglobulin heavy variable 3-11 (gene/pseudogene), IGHV3-7  -  immunoglobulin heavy variable 3-7, IGKV3D-11  -  immunoglobulin kappa variable 3d-11, IGKV3-15  -  immunoglobulin kappa variable 3-15, IGHV2-5  -  immunoglobulin heavy variable 2-5, IGKV3-20  -  immunoglobulin kappa variable 3-20, IGKV2-30  -  immunoglobulin kappa variable 2-30, IGHV1-69  -  immunoglobulin heavy variable 1-69, IGHV3-33  -  immunoglobulin heavy variable 3-33, IGKV4-1  -  immunoglobulin kappa variable 4-1, IGKV1D-39  -  immunoglobulin kappa variable 1d-39, IGKV2D-28  -  immunoglobulin kappa variable 2d-28, IGHV3-30  -  immunoglobulin heavy variable 3-30, IGKV2D-30  -  immunoglobulin kappa variable 2d-30, IGHV3-23  -  immunoglobulin heavy variable 3-23, IGKV1D-12  -  immunoglobulin kappa variable 1d-12, ENO1  -  enolase 1, (alpha), IGLV1-51  -  immunoglobulin lambda variable 1-51, IGKV1-5  -  immunoglobulin kappa variable 1-5, IGLV1-47  -  immunoglobulin lambda variable 1-47, IGLV1-44  -  immunoglobulin lambda variable 1-44, IGLV1-40  -  immunoglobulin lambda variable 1-40, IGLV2-23  -  immunoglobulin lambda variable 2-23, IGHV3-53  -  immunoglobulin heavy variable 3-53, IGLV2-11  -  immunoglobulin lambda variable 2-11, IGLV2-14  -  immunoglobulin lambda variable 2-14, IGLV2-8  -  immunoglobulin lambda variable 2-8, IGHV3-48  -  immunoglobulin heavy variable 3-48, IGKV1-17  -  immunoglobulin kappa variable 1-17, IGHV4-34  -  immunoglobulin heavy variable 4-34, IGKV1-16  -  immunoglobulin kappa variable 1-16, IGKV1-12  -  immunoglobulin kappa variable 1-12, IGKV1-39  -  immunoglobulin kappa variable 1-39 (gene/pseudogene), IGLC7  -  immunoglobulin lambda constant 7, IGLV3-25  -  immunoglobulin lambda variable 3-25, IGKC  -  immunoglobulin kappa constant, IGHV4-59  -  immunoglobulin heavy variable 4-59, IGHV4-39  -  immunoglobulin heavy variable 4-39, IGLV3-1  -  immunoglobulin lambda variable 3-1, IGLC3  -  immunoglobulin lambda constant 3 (kern-oz+ marker), IGLC2  -  immunoglobulin lambda constant 2 (kern-oz- marker), IGLC6  -  immunoglobulin lambda constant 6 (kern+oz- marker, gene/pseudogene), IGLV3-19  -  immunoglobulin lambda variable 3-19, C3  -  complement component 3, IGLV7-43  -  immunoglobulin lambda variable 7-43, IGLV6-57  -  immunoglobulin lambda variable 6-57, IGHG2  -  immunoglobulin heavy constant gamma 2 (g2m marker), IGHG1  -  immunoglobulin heavy constant gamma 1 (g1m marker), IGHG4  -  immunoglobulin heavy constant gamma 4 (g4m marker), IGHG3  -  immunoglobulin heavy constant gamma 3 (g3m marker)]
GO:1903317	regulation of protein maturation	2.10E-41	1.64E-38	11.28	13586	135	464	52	[IGKV3D-20  -  immunoglobulin kappa variable 3d-20, IGKV2-28  -  immunoglobulin kappa variable 2-28, IGHV3-11  -  immunoglobulin heavy variable 3-11 (gene/pseudogene), IGHV3-7  -  immunoglobulin heavy variable 3-7, IGKV3D-11  -  immunoglobulin kappa variable 3d-11, IGKV3-15  -  immunoglobulin kappa variable 3-15, IGHV2-5  -  immunoglobulin heavy variable 2-5, IGKV3-20  -  immunoglobulin kappa variable 3-20, IGKV2-30  -  immunoglobulin kappa variable 2-30, IGHV1-69  -  immunoglobulin heavy variable 1-69, IGHV3-33  -  immunoglobulin heavy variable 3-33, IGKV4-1  -  immunoglobulin kappa variable 4-1, IGKV1D-39  -  immunoglobulin kappa variable 1d-39, IGKV2D-28  -  immunoglobulin kappa variable 2d-28, IGHV3-30  -  immunoglobulin heavy variable 3-30, IGKV2D-30  -  immunoglobulin kappa variable 2d-30, IGHV3-23  -  immunoglobulin heavy variable 3-23, IGKV1D-12  -  immunoglobulin kappa variable 1d-12, ENO1  -  enolase 1, (alpha), IGLV1-51  -  immunoglobulin lambda variable 1-51, IGKV1-5  -  immunoglobulin kappa variable 1-5, IGLV1-47  -  immunoglobulin lambda variable 1-47, IGLV1-44  -  immunoglobulin lambda variable 1-44, IGLV1-40  -  immunoglobulin lambda variable 1-40, IGLV2-23  -  immunoglobulin lambda variable 2-23, IGHV3-53  -  immunoglobulin heavy variable 3-53, IGLV2-11  -  immunoglobulin lambda variable 2-11, IGLV2-14  -  immunoglobulin lambda variable 2-14, IGLV2-8  -  immunoglobulin lambda variable 2-8, IGHV3-48  -  immunoglobulin heavy variable 3-48, IGKV1-17  -  immunoglobulin kappa variable 1-17, IGKV1-16  -  immunoglobulin kappa variable 1-16, IGHV4-34  -  immunoglobulin heavy variable 4-34, IGKV1-12  -  immunoglobulin kappa variable 1-12, IGKV1-39  -  immunoglobulin kappa variable 1-39 (gene/pseudogene), IGLC7  -  immunoglobulin lambda constant 7, IGLV3-25  -  immunoglobulin lambda variable 3-25, IGKC  -  immunoglobulin kappa constant, IGHV4-59  -  immunoglobulin heavy variable 4-59, IGHV4-39  -  immunoglobulin heavy variable 4-39, IGLV3-1  -  immunoglobulin lambda variable 3-1, IGLC3  -  immunoglobulin lambda constant 3 (kern-oz+ marker), IGLC2  -  immunoglobulin lambda constant 2 (kern-oz- marker), IGLC6  -  immunoglobulin lambda constant 6 (kern+oz- marker, gene/pseudogene), IGLV3-19  -  immunoglobulin lambda variable 3-19, C3  -  complement component 3, IGLV7-43  -  immunoglobulin lambda variable 7-43, IGLV6-57  -  immunoglobulin lambda variable 6-57, IGHG2  -  immunoglobulin heavy constant gamma 2 (g2m marker), IGHG1  -  immunoglobulin heavy constant gamma 1 (g1m marker), IGHG4  -  immunoglobulin heavy constant gamma 4 (g4m marker), IGHG3  -  immunoglobulin heavy constant gamma 3 (g3m marker)]
GO:0002429	immune response-activating cell surface receptor signaling pathway	2.29E-41	1.70E-38	6.6	13586	337	464	76	[IGKV3D-20  -  immunoglobulin kappa variable 3d-20, IGKV2-28  -  immunoglobulin kappa variable 2-28, IGHV3-15  -  immunoglobulin heavy variable 3-15, IGHV3-11  -  immunoglobulin heavy variable 3-11 (gene/pseudogene), IGHV3-7  -  immunoglobulin heavy variable 3-7, IGKV3D-11  -  immunoglobulin kappa variable 3d-11, IGHV2-26  -  immunoglobulin heavy variable 2-26, IGKV3-15  -  immunoglobulin kappa variable 3-15, IGHV2-5  -  immunoglobulin heavy variable 2-5, IGKV3-20  -  immunoglobulin kappa variable 3-20, IGKV2-30  -  immunoglobulin kappa variable 2-30, IGHV1-69  -  immunoglobulin heavy variable 1-69, IGHV3-33  -  immunoglobulin heavy variable 3-33, IGKV4-1  -  immunoglobulin kappa variable 4-1, IGKV1D-39  -  immunoglobulin kappa variable 1d-39, IGHV3-30  -  immunoglobulin heavy variable 3-30, IGKV2D-28  -  immunoglobulin kappa variable 2d-28, IGKV2D-30  -  immunoglobulin kappa variable 2d-30, IGHV3-23  -  immunoglobulin heavy variable 3-23, CD79A  -  cd79a molecule, immunoglobulin-associated alpha, IGKV1D-12  -  immunoglobulin kappa variable 1d-12, MUC16  -  mucin 16, cell surface associated, IGHV3-21  -  immunoglobulin heavy variable 3-21, IGHV3-20  -  immunoglobulin heavy variable 3-20, IGLV1-51  -  immunoglobulin lambda variable 1-51, IGHV3-64  -  immunoglobulin heavy variable 3-64, IGKV1-5  -  immunoglobulin kappa variable 1-5, IGLV1-47  -  immunoglobulin lambda variable 1-47, IGHV3-66  -  immunoglobulin heavy variable 3-66, IGLV1-44  -  immunoglobulin lambda variable 1-44, IGLV1-40  -  immunoglobulin lambda variable 1-40, IGHV3-49  -  immunoglobulin heavy variable 3-49, IGLV2-23  -  immunoglobulin lambda variable 2-23, IGHV3-53  -  immunoglobulin heavy variable 3-53, IGLV2-11  -  immunoglobulin lambda variable 2-11, IGLV2-14  -  immunoglobulin lambda variable 2-14, CARD9  -  caspase recruitment domain family, member 9, IGLV2-8  -  immunoglobulin lambda variable 2-8, IGHV3-48  -  immunoglobulin heavy variable 3-48, IGKV1-17  -  immunoglobulin kappa variable 1-17, IGKV1-16  -  immunoglobulin kappa variable 1-16, IGHV4-34  -  immunoglobulin heavy variable 4-34, IGHV4-31  -  immunoglobulin heavy variable 4-31, IGKV1-12  -  immunoglobulin kappa variable 1-12, IGHV4-4  -  immunoglobulin heavy variable 4-4, IGHV4-28  -  immunoglobulin heavy variable 4-28, IGKV1-39  -  immunoglobulin kappa variable 1-39 (gene/pseudogene), IGHV3-72  -  immunoglobulin heavy variable 3-72, IGHV3-74  -  immunoglobulin heavy variable 3-74, IGLC7  -  immunoglobulin lambda constant 7, IGHV3-73  -  immunoglobulin heavy variable 3-73, IGHM  -  immunoglobulin heavy constant mu, MUC5B  -  mucin 5b, oligomeric mucus/gel-forming, IGLV3-25  -  immunoglobulin lambda variable 3-25, IGHV6-1  -  immunoglobulin heavy variable 6-1, IGKC  -  immunoglobulin kappa constant, IGHV4-59  -  immunoglobulin heavy variable 4-59, IGHV4-61  -  immunoglobulin heavy variable 4-61, IGHV4-39  -  immunoglobulin heavy variable 4-39, IGHV5-51  -  immunoglobulin heavy variable 5-51, IGLV3-1  -  immunoglobulin lambda variable 3-1, IGLC3  -  immunoglobulin lambda constant 3 (kern-oz+ marker), IGLC2  -  immunoglobulin lambda constant 2 (kern-oz- marker), IGLC6  -  immunoglobulin lambda constant 6 (kern+oz- marker, gene/pseudogene), IGLV3-19  -  immunoglobulin lambda variable 3-19, IGLL5  -  immunoglobulin lambda-like polypeptide 5, IGHA1  -  immunoglobulin heavy constant alpha 1, IGLV7-43  -  immunoglobulin lambda variable 7-43, IGLV6-57  -  immunoglobulin lambda variable 6-57, IGHV1-3  -  immunoglobulin heavy variable 1-3, IGHA2  -  immunoglobulin heavy constant alpha 2 (a2m marker), IGHG2  -  immunoglobulin heavy constant gamma 2 (g2m marker), WIPF3  -  was/wasl interacting protein family, member 3, IGHG1  -  immunoglobulin heavy constant gamma 1 (g1m marker), IGHG4  -  immunoglobulin heavy constant gamma 4 (g4m marker), IGHG3  -  immunoglobulin heavy constant gamma 3 (g3m marker)]
GO:0006911	phagocytosis, engulfment	5.87E-41	4.15E-38	15.57	13586	79	464	42	[IGHM  -  immunoglobulin heavy constant mu, IGHV6-1  -  immunoglobulin heavy variable 6-1, IGHV3-15  -  immunoglobulin heavy variable 3-15, IGKC  -  immunoglobulin kappa constant, IGHV3-11  -  immunoglobulin heavy variable 3-11 (gene/pseudogene), IGHV3-7  -  immunoglobulin heavy variable 3-7, IGHV4-59  -  immunoglobulin heavy variable 4-59, IGHV2-26  -  immunoglobulin heavy variable 2-26, IGHV4-61  -  immunoglobulin heavy variable 4-61, IGHV4-39  -  immunoglobulin heavy variable 4-39, IGHV2-5  -  immunoglobulin heavy variable 2-5, IGHV5-51  -  immunoglobulin heavy variable 5-51, IGHV1-69  -  immunoglobulin heavy variable 1-69, IGLC3  -  immunoglobulin lambda constant 3 (kern-oz+ marker), IGLC2  -  immunoglobulin lambda constant 2 (kern-oz- marker), IGHV3-33  -  immunoglobulin heavy variable 3-33, IGLC6  -  immunoglobulin lambda constant 6 (kern+oz- marker, gene/pseudogene), IGHV3-30  -  immunoglobulin heavy variable 3-30, IGHV3-23  -  immunoglobulin heavy variable 3-23, IGHV3-21  -  immunoglobulin heavy variable 3-21, IGHV3-20  -  immunoglobulin heavy variable 3-20, IGHV3-64  -  immunoglobulin heavy variable 3-64, IGLL5  -  immunoglobulin lambda-like polypeptide 5, IGHV3-66  -  immunoglobulin heavy variable 3-66, IGHV3-49  -  immunoglobulin heavy variable 3-49, IGHV3-53  -  immunoglobulin heavy variable 3-53, IGHV3-48  -  immunoglobulin heavy variable 3-48, IGHA1  -  immunoglobulin heavy constant alpha 1, IGHV4-34  -  immunoglobulin heavy variable 4-34, IGHV4-31  -  immunoglobulin heavy variable 4-31, IGHV4-4  -  immunoglobulin heavy variable 4-4, IGHV1-3  -  immunoglobulin heavy variable 1-3, IGHA2  -  immunoglobulin heavy constant alpha 2 (a2m marker), IGHV4-28  -  immunoglobulin heavy variable 4-28, IGHG2  -  immunoglobulin heavy constant gamma 2 (g2m marker), IGHG1  -  immunoglobulin heavy constant gamma 1 (g1m marker), IGHV3-72  -  immunoglobulin heavy variable 3-72, IGHG4  -  immunoglobulin heavy constant gamma 4 (g4m marker), IGHV3-74  -  immunoglobulin heavy variable 3-74, IGHG3  -  immunoglobulin heavy constant gamma 3 (g3m marker), IGLC7  -  immunoglobulin lambda constant 7, IGHV3-73  -  immunoglobulin heavy variable 3-73]
[truncated: 278,252 more chars]
