# Supplementary material for: Reference genome and transcriptome informed by the sex chromosome complement of the sample increase ability to detect sex differences in gene expression from RNA-Seq data
Source: Biol Sex Differ. 2020 Jul 21;11:42. doi: 10.1186/s13293-020-00312-9 (PMC7374973; doi:10.1186/s13293-020-00312-9)
Supplement: Supplementary file 17 — Additional file 17: GO analysis of differentially expressed genes in female and male samples with STAR aligner. Gene enrichment analysis of genes that are more highly expressed in one sex versus the other sex for each tissue, whole blood, brain cortex, breast, liver and thyroid, when samples were aligned to a default or sex chromosome complement informed reference genome using STAR. [file 13293_2020_312_MOESM17_ESM.txt]

#Genes more highly expressed in female blood aligned using STAR to a default reference genome

#Genes more highly expressed in male blood aligned using STAR to a default reference genome
GO Term	Description	P-value	FDR q-value	Enrichment	N	B	n	b	Genes
GO:0070076	histone lysine demethylation	1.19E-04	1.00E+00	118.7	11217	21	9	2	[UTY  -  ubiquitously transcribed tetratricopeptide repeat containing, y-linked, KDM5D  -  lysine (k)-specific demethylase 5d]
GO:0016577	histone demethylation	1.31E-04	9.14E-01	113.3	11217	22	9	2	[UTY  -  ubiquitously transcribed tetratricopeptide repeat containing, y-linked, KDM5D  -  lysine (k)-specific demethylase 5d]
GO:0006482	protein demethylation	1.57E-04	7.27E-01	103.86	11217	24	9	2	[UTY  -  ubiquitously transcribed tetratricopeptide repeat containing, y-linked, KDM5D  -  lysine (k)-specific demethylase 5d]
GO:0008214	protein dealkylation	1.57E-04	5.46E-01	103.86	11217	24	9	2	[UTY  -  ubiquitously transcribed tetratricopeptide repeat containing, y-linked, KDM5D  -  lysine (k)-specific demethylase 5d]
GO:0070988	demethylation	4.85E-04	1.00E+00	59.35	11217	42	9	2	[UTY  -  ubiquitously transcribed tetratricopeptide repeat containing, y-linked, KDM5D  -  lysine (k)-specific demethylase 5d]

#Genes more highly expressed in female blood aligned using STAR to a sex chromosome complement informed reference genome

#Genes more highly expressed in male blood aligned using STAR to a sex chromosome complement informed reference genome
GO Term	Description	P-value	FDR q-value	Enrichment	N	B	n	b	Genes
GO:0070076	histone lysine demethylation	1.49E-04	1.00E+00	106.84	11218	21	10	2	[UTY  -  ubiquitously transcribed tetratricopeptide repeat containing, y-linked, KDM5D  -  lysine (k)-specific demethylase 5d]
GO:0016577	histone demethylation	1.64E-04	1.00E+00	101.98	11218	22	10	2	[UTY  -  ubiquitously transcribed tetratricopeptide repeat containing, y-linked, KDM5D  -  lysine (k)-specific demethylase 5d]
GO:0006482	protein demethylation	1.95E-04	9.08E-01	93.48	11218	24	10	2	[UTY  -  ubiquitously transcribed tetratricopeptide repeat containing, y-linked, KDM5D  -  lysine (k)-specific demethylase 5d]
GO:0008214	protein dealkylation	1.95E-04	6.81E-01	93.48	11218	24	10	2	[UTY  -  ubiquitously transcribed tetratricopeptide repeat containing, y-linked, KDM5D  -  lysine (k)-specific demethylase 5d]
GO:0070988	demethylation	6.04E-04	1.00E+00	53.42	11218	42	10	2	[UTY  -  ubiquitously transcribed tetratricopeptide repeat containing, y-linked, KDM5D  -  lysine (k)-specific demethylase 5d]

#Genes more highly expressed in female brain cortex aligned using STAR to a default reference genome

#Genes more highly expressed in male brain cortex aligned using STAR to a default reference genome
GO Term	Description	P-value	FDR q-value	Enrichment	N	B	n	b	Genes
GO:0070076	histone lysine demethylation	2.21E-04	1.00E+00	88.95	13298	23	13	2	[UTY  -  ubiquitously transcribed tetratricopeptide repeat containing, y-linked, KDM5D  -  lysine (k)-specific demethylase 5d]
GO:0016577	histone demethylation	2.41E-04	1.00E+00	85.24	13298	24	13	2	[UTY  -  ubiquitously transcribed tetratricopeptide repeat containing, y-linked, KDM5D  -  lysine (k)-specific demethylase 5d]
GO:0006482	protein demethylation	2.83E-04	1.00E+00	78.69	13298	26	13	2	[UTY  -  ubiquitously transcribed tetratricopeptide repeat containing, y-linked, KDM5D  -  lysine (k)-specific demethylase 5d]
GO:0008214	protein dealkylation	2.83E-04	1.00E+00	78.69	13298	26	13	2	[UTY  -  ubiquitously transcribed tetratricopeptide repeat containing, y-linked, KDM5D  -  lysine (k)-specific demethylase 5d]
GO:0070988	demethylation	8.15E-04	1.00E+00	46.5	13298	44	13	2	[UTY  -  ubiquitously transcribed tetratricopeptide repeat containing, y-linked, KDM5D  -  lysine (k)-specific demethylase 5d]

#Genes more highly expressed in female brain cortex aligned using STAR to a sex chromosome complement informed reference genome

#Genes more highly expressed in male brain cortex aligned using STAR to a sex chromosome complement informed reference genome
GO Term	Description	P-value	FDR q-value	Enrichment	N	B	n	b	Genes
GO:0070076	histone lysine demethylation	2.57E-04	1.00E+00	82.6	13299	23	14	2	[UTY  -  ubiquitously transcribed tetratricopeptide repeat containing, y-linked, KDM5D  -  lysine (k)-specific demethylase 5d]
GO:0016577	histone demethylation	2.80E-04	1.00E+00	79.16	13299	24	14	2	[UTY  -  ubiquitously transcribed tetratricopeptide repeat containing, y-linked, KDM5D  -  lysine (k)-specific demethylase 5d]
GO:0006482	protein demethylation	3.30E-04	1.00E+00	73.07	13299	26	14	2	[UTY  -  ubiquitously transcribed tetratricopeptide repeat containing, y-linked, KDM5D  -  lysine (k)-specific demethylase 5d]
GO:0008214	protein dealkylation	3.30E-04	1.00E+00	73.07	13299	26	14	2	[UTY  -  ubiquitously transcribed tetratricopeptide repeat containing, y-linked, KDM5D  -  lysine (k)-specific demethylase 5d]
GO:0070988	demethylation	9.49E-04	1.00E+00	43.18	13299	44	14	2	[UTY  -  ubiquitously transcribed tetratricopeptide repeat containing, y-linked, KDM5D  -  lysine (k)-specific demethylase 5d]


#Genes more highly expressed in female breast aligned using STAR to a default reference genome
GO Term	Description	P-value	FDR q-value	Enrichment	N	B	n	b	Genes
GO:0006958	complement activation, classical pathway	5.23E-98	7.76E-94	21.75	13587	105	482	81	[IGKV3D-20  -  immunoglobulin kappa variable 3d-20, IGKV2-28  -  immunoglobulin kappa variable 2-28, IGHV3-13  -  immunoglobulin heavy variable 3-13, IGHV3-15  -  immunoglobulin heavy variable 3-15, IGHV3-11  -  immunoglobulin heavy variable 3-11 (gene/pseudogene), IGKV3D-11  -  immunoglobulin kappa variable 3d-11, IGHV3-7  -  immunoglobulin heavy variable 3-7, IGHV2-26  -  immunoglobulin heavy variable 2-26, IGHV2-70  -  immunoglobulin heavy variable 2-70, IGHV2-5  -  immunoglobulin heavy variable 2-5, IGKV3-15  -  immunoglobulin kappa variable 3-15, IGKV3-20  -  immunoglobulin kappa variable 3-20, IGKV2-30  -  immunoglobulin kappa variable 2-30, IGHV1-69  -  immunoglobulin heavy variable 1-69, IGHV3-33  -  immunoglobulin heavy variable 3-33, IGKV4-1  -  immunoglobulin kappa variable 4-1, IGKV1D-39  -  immunoglobulin kappa variable 1d-39, IGKV2D-28  -  immunoglobulin kappa variable 2d-28, IGHV3-30  -  immunoglobulin heavy variable 3-30, IGKV1D-33  -  immunoglobulin kappa variable 1d-33, IGKV2D-30  -  immunoglobulin kappa variable 2d-30, IGHV3-23  -  immunoglobulin heavy variable 3-23, IGKV1D-12  -  immunoglobulin kappa variable 1d-12, IGHV3-21  -  immunoglobulin heavy variable 3-21, IGHV3-20  -  immunoglobulin heavy variable 3-20, IGLV1-51  -  immunoglobulin lambda variable 1-51, IGKV1-5  -  immunoglobulin kappa variable 1-5, IGHV3-64  -  immunoglobulin heavy variable 3-64, IGLV1-47  -  immunoglobulin lambda variable 1-47, IGHV3-66  -  immunoglobulin heavy variable 3-66, IGLV1-44  -  immunoglobulin lambda variable 1-44, IGLV1-40  -  immunoglobulin lambda variable 1-40, IGHV3-49  -  immunoglobulin heavy variable 3-49, IGHV3-53  -  immunoglobulin heavy variable 3-53, IGLV2-23  -  immunoglobulin lambda variable 2-23, IGLV2-11  -  immunoglobulin lambda variable 2-11, IGHV3-43  -  immunoglobulin heavy variable 3-43, IGLV2-14  -  immunoglobulin lambda variable 2-14, IGHV3-48  -  immunoglobulin heavy variable 3-48, IGLV2-8  -  immunoglobulin lambda variable 2-8, IGKV1-17  -  immunoglobulin kappa variable 1-17, IGHV4-34  -  immunoglobulin heavy variable 4-34, IGKV1-16  -  immunoglobulin kappa variable 1-16, IGHV4-31  -  immunoglobulin heavy variable 4-31, IGHV4-4  -  immunoglobulin heavy variable 4-4, IGKV1-12  -  immunoglobulin kappa variable 1-12, IGHV4-28  -  immunoglobulin heavy variable 4-28, IGKV1-39  -  immunoglobulin kappa variable 1-39 (gene/pseudogene), IGHV3-72  -  immunoglobulin heavy variable 3-72, IGHV3-74  -  immunoglobulin heavy variable 3-74, IGHV3-73  -  immunoglobulin heavy variable 3-73, IGLC7  -  immunoglobulin lambda constant 7, IGHM  -  immunoglobulin heavy constant mu, IGLV3-25  -  immunoglobulin lambda variable 3-25, IGHV6-1  -  immunoglobulin heavy variable 6-1, IGKC  -  immunoglobulin kappa constant, IGHV4-59  -  immunoglobulin heavy variable 4-59, IGHV4-61  -  immunoglobulin heavy variable 4-61, IGHV4-39  -  immunoglobulin heavy variable 4-39, IGHV5-51  -  immunoglobulin heavy variable 5-51, IGLV3-1  -  immunoglobulin lambda variable 3-1, IGLC3  -  immunoglobulin lambda constant 3 (kern-oz+ marker), IGLC2  -  immunoglobulin lambda constant 2 (kern-oz- marker), IGLC6  -  immunoglobulin lambda constant 6 (kern+oz- marker, gene/pseudogene), IGLV3-19  -  immunoglobulin lambda variable 3-19, IGLV3-21  -  immunoglobulin lambda variable 3-21, IGLL5  -  immunoglobulin lambda-like polypeptide 5, IGHA1  -  immunoglobulin heavy constant alpha 1, IGLV7-43  -  immunoglobulin lambda variable 7-43, C3  -  complement component 3, C4B  -  complement component 4b (chido blood group), IGLV6-57  -  immunoglobulin lambda variable 6-57, C4A  -  complement component 4a (rodgers blood group), IGHV1-3  -  immunoglobulin heavy variable 1-3, IGHA2  -  immunoglobulin heavy constant alpha 2 (a2m marker), IGHG2  -  immunoglobulin heavy constant gamma 2 (g2m marker), IGHG1  -  immunoglobulin heavy constant gamma 1 (g1m marker), IGHV1-18  -  immunoglobulin heavy variable 1-18, IGHV1-24  -  immunoglobulin heavy variable 1-24, IGHG4  -  immunoglobulin heavy constant gamma 4 (g4m marker), IGHG3  -  immunoglobulin heavy constant gamma 3 (g3m marker)]
GO:0006956	complement activation	7.09E-92	5.27E-88	19.68	13587	116	482	81	[IGKV3D-20  -  immunoglobulin kappa variable 3d-20, IGKV2-28  -  immunoglobulin kappa variable 2-28, IGHV3-13  -  immunoglobulin heavy variable 3-13, IGHV3-15  -  immunoglobulin heavy variable 3-15, IGHV3-11  -  immunoglobulin heavy variable 3-11 (gene/pseudogene), IGKV3D-11  -  immunoglobulin kappa variable 3d-11, IGHV3-7  -  immunoglobulin heavy variable 3-7, IGHV2-26  -  immunoglobulin heavy variable 2-26, IGHV2-70  -  immunoglobulin heavy variable 2-70, IGHV2-5  -  immunoglobulin heavy variable 2-5, IGKV3-15  -  immunoglobulin kappa variable 3-15, IGKV3-20  -  immunoglobulin kappa variable 3-20, IGKV2-30  -  immunoglobulin kappa variable 2-30, IGHV1-69  -  immunoglobulin heavy variable 1-69, IGHV3-33  -  immunoglobulin heavy variable 3-33, IGKV4-1  -  immunoglobulin kappa variable 4-1, IGKV1D-39  -  immunoglobulin kappa variable 1d-39, IGKV2D-28  -  immunoglobulin kappa variable 2d-28, IGHV3-30  -  immunoglobulin heavy variable 3-30, IGKV1D-33  -  immunoglobulin kappa variable 1d-33, IGKV2D-30  -  immunoglobulin kappa variable 2d-30, IGHV3-23  -  immunoglobulin heavy variable 3-23, IGKV1D-12  -  immunoglobulin kappa variable 1d-12, IGHV3-21  -  immunoglobulin heavy variable 3-21, IGHV3-20  -  immunoglobulin heavy variable 3-20, IGLV1-51  -  immunoglobulin lambda variable 1-51, IGKV1-5  -  immunoglobulin kappa variable 1-5, IGHV3-64  -  immunoglobulin heavy variable 3-64, IGLV1-47  -  immunoglobulin lambda variable 1-47, IGHV3-66  -  immunoglobulin heavy variable 3-66, IGLV1-44  -  immunoglobulin lambda variable 1-44, IGLV1-40  -  immunoglobulin lambda variable 1-40, IGHV3-49  -  immunoglobulin heavy variable 3-49, IGHV3-53  -  immunoglobulin heavy variable 3-53, IGLV2-23  -  immunoglobulin lambda variable 2-23, IGLV2-11  -  immunoglobulin lambda variable 2-11, IGHV3-43  -  immunoglobulin heavy variable 3-43, IGLV2-14  -  immunoglobulin lambda variable 2-14, IGHV3-48  -  immunoglobulin heavy variable 3-48, IGLV2-8  -  immunoglobulin lambda variable 2-8, IGKV1-17  -  immunoglobulin kappa variable 1-17, IGHV4-34  -  immunoglobulin heavy variable 4-34, IGKV1-16  -  immunoglobulin kappa variable 1-16, IGHV4-31  -  immunoglobulin heavy variable 4-31, IGHV4-4  -  immunoglobulin heavy variable 4-4, IGKV1-12  -  immunoglobulin kappa variable 1-12, IGHV4-28  -  immunoglobulin heavy variable 4-28, IGKV1-39  -  immunoglobulin kappa variable 1-39 (gene/pseudogene), IGHV3-72  -  immunoglobulin heavy variable 3-72, IGHV3-74  -  immunoglobulin heavy variable 3-74, IGHV3-73  -  immunoglobulin heavy variable 3-73, IGLC7  -  immunoglobulin lambda constant 7, IGHM  -  immunoglobulin heavy constant mu, IGLV3-25  -  immunoglobulin lambda variable 3-25, IGHV6-1  -  immunoglobulin heavy variable 6-1, IGKC  -  immunoglobulin kappa constant, IGHV4-59  -  immunoglobulin heavy variable 4-59, IGHV4-61  -  immunoglobulin heavy variable 4-61, IGHV4-39  -  immunoglobulin heavy variable 4-39, IGHV5-51  -  immunoglobulin heavy variable 5-51, IGLV3-1  -  immunoglobulin lambda variable 3-1, IGLC3  -  immunoglobulin lambda constant 3 (kern-oz+ marker), IGLC2  -  immunoglobulin lambda constant 2 (kern-oz- marker), IGLC6  -  immunoglobulin lambda constant 6 (kern+oz- marker, gene/pseudogene), IGLV3-19  -  immunoglobulin lambda variable 3-19, IGLV3-21  -  immunoglobulin lambda variable 3-21, IGLL5  -  immunoglobulin lambda-like polypeptide 5, IGHA1  -  immunoglobulin heavy constant alpha 1, C3  -  complement component 3, IGLV7-43  -  immunoglobulin lambda variable 7-43, C4B  -  complement component 4b (chido blood group), C4A  -  complement component 4a (rodgers blood group), IGLV6-57  -  immunoglobulin lambda variable 6-57, IGHV1-3  -  immunoglobulin heavy variable 1-3, IGHA2  -  immunoglobulin heavy constant alpha 2 (a2m marker), IGHG2  -  immunoglobulin heavy constant gamma 2 (g2m marker), IGHG1  -  immunoglobulin heavy constant gamma 1 (g1m marker), IGHV1-18  -  immunoglobulin heavy variable 1-18, IGHV1-24  -  immunoglobulin heavy variable 1-24, IGHG4  -  immunoglobulin heavy constant gamma 4 (g4m marker), IGHG3  -  immunoglobulin heavy constant gamma 3 (g3m marker)]
GO:0072376	protein activation cascade	1.17E-87	5.79E-84	18.27	13587	125	482	81	[IGKV3D-20  -  immunoglobulin kappa variable 3d-20, IGKV2-28  -  immunoglobulin kappa variable 2-28, IGHV3-13  -  immunoglobulin heavy variable 3-13, IGHV3-15  -  immunoglobulin heavy variable 3-15, IGHV3-11  -  immunoglobulin heavy variable 3-11 (gene/pseudogene), IGKV3D-11  -  immunoglobulin kappa variable 3d-11, IGHV3-7  -  immunoglobulin heavy variable 3-7, IGHV2-26  -  immunoglobulin heavy variable 2-26, IGHV2-70  -  immunoglobulin heavy variable 2-70, IGHV2-5  -  immunoglobulin heavy variable 2-5, IGKV3-15  -  immunoglobulin kappa variable 3-15, IGKV3-20  -  immunoglobulin kappa variable 3-20, IGKV2-30  -  immunoglobulin kappa variable 2-30, IGHV1-69  -  immunoglobulin heavy variable 1-69, IGHV3-33  -  immunoglobulin heavy variable 3-33, IGKV4-1  -  immunoglobulin kappa variable 4-1, IGKV1D-39  -  immunoglobulin kappa variable 1d-39, IGKV2D-28  -  immunoglobulin kappa variable 2d-28, IGHV3-30  -  immunoglobulin heavy variable 3-30, IGKV1D-33  -  immunoglobulin kappa variable 1d-33, IGKV2D-30  -  immunoglobulin kappa variable 2d-30, IGHV3-23  -  immunoglobulin heavy variable 3-23, IGKV1D-12  -  immunoglobulin kappa variable 1d-12, IGHV3-21  -  immunoglobulin heavy variable 3-21, IGHV3-20  -  immunoglobulin heavy variable 3-20, IGLV1-51  -  immunoglobulin lambda variable 1-51, IGKV1-5  -  immunoglobulin kappa variable 1-5, IGHV3-64  -  immunoglobulin heavy variable 3-64, IGLV1-47  -  immunoglobulin lambda variable 1-47, IGHV3-66  -  immunoglobulin heavy variable 3-66, IGLV1-44  -  immunoglobulin lambda variable 1-44, IGLV1-40  -  immunoglobulin lambda variable 1-40, IGHV3-49  -  immunoglobulin heavy variable 3-49, IGHV3-53  -  immunoglobulin heavy variable 3-53, IGLV2-23  -  immunoglobulin lambda variable 2-23, IGLV2-11  -  immunoglobulin lambda variable 2-11, IGHV3-43  -  immunoglobulin heavy variable 3-43, IGLV2-14  -  immunoglobulin lambda variable 2-14, IGHV3-48  -  immunoglobulin heavy variable 3-48, IGLV2-8  -  immunoglobulin lambda variable 2-8, IGKV1-17  -  immunoglobulin kappa variable 1-17, IGHV4-34  -  immunoglobulin heavy variable 4-34, IGKV1-16  -  immunoglobulin kappa variable 1-16, IGHV4-31  -  immunoglobulin heavy variable 4-31, IGHV4-4  -  immunoglobulin heavy variable 4-4, IGKV1-12  -  immunoglobulin kappa variable 1-12, IGHV4-28  -  immunoglobulin heavy variable 4-28, IGKV1-39  -  immunoglobulin kappa variable 1-39 (gene/pseudogene), IGHV3-72  -  immunoglobulin heavy variable 3-72, IGHV3-74  -  immunoglobulin heavy variable 3-74, IGHV3-73  -  immunoglobulin heavy variable 3-73, IGLC7  -  immunoglobulin lambda constant 7, IGHM  -  immunoglobulin heavy constant mu, IGLV3-25  -  immunoglobulin lambda variable 3-25, IGHV6-1  -  immunoglobulin heavy variable 6-1, IGKC  -  immunoglobulin kappa constant, IGHV4-59  -  immunoglobulin heavy variable 4-59, IGHV4-61  -  immunoglobulin heavy variable 4-61, IGHV4-39  -  immunoglobulin heavy variable 4-39, IGHV5-51  -  immunoglobulin heavy variable 5-51, IGLV3-1  -  immunoglobulin lambda variable 3-1, IGLC3  -  immunoglobulin lambda constant 3 (kern-oz+ marker), IGLC2  -  immunoglobulin lambda constant 2 (kern-oz- marker), IGLC6  -  immunoglobulin lambda constant 6 (kern+oz- marker, gene/pseudogene), IGLV3-19  -  immunoglobulin lambda variable 3-19, IGLV3-21  -  immunoglobulin lambda variable 3-21, IGLL5  -  immunoglobulin lambda-like polypeptide 5, IGHA1  -  immunoglobulin heavy constant alpha 1, IGLV7-43  -  immunoglobulin lambda variable 7-43, C3  -  complement component 3, C4B  -  complement component 4b (chido blood group), IGLV6-57  -  immunoglobulin lambda variable 6-57, C4A  -  complement component 4a (rodgers blood group), IGHV1-3  -  immunoglobulin heavy variable 1-3, IGHA2  -  immunoglobulin heavy constant alpha 2 (a2m marker), IGHG2  -  immunoglobulin heavy constant gamma 2 (g2m marker), IGHG1  -  immunoglobulin heavy constant gamma 1 (g1m marker), IGHV1-18  -  immunoglobulin heavy variable 1-18, IGHV1-24  -  immunoglobulin heavy variable 1-24, IGHG4  -  immunoglobulin heavy constant gamma 4 (g4m marker), IGHG3  -  immunoglobulin heavy constant gamma 3 (g3m marker)]
GO:0006959	humoral immune response	1.93E-79	7.15E-76	13.34	13587	188	482	89	[IGKV3D-20  -  immunoglobulin kappa variable 3d-20, IGKV2-28  -  immunoglobulin kappa variable 2-28, IGHV3-13  -  immunoglobulin heavy variable 3-13, IGHV3-15  -  immunoglobulin heavy variable 3-15, IGHV3-11  -  immunoglobulin heavy variable 3-11 (gene/pseudogene), IGKV3D-11  -  immunoglobulin kappa variable 3d-11, IGHV3-7  -  immunoglobulin heavy variable 3-7, IGHV2-26  -  immunoglobulin heavy variable 2-26, IGHV2-70  -  immunoglobulin heavy variable 2-70, IGHV2-5  -  immunoglobulin heavy variable 2-5, IGKV3-15  -  immunoglobulin kappa variable 3-15, IGKV3-20  -  immunoglobulin kappa variable 3-20, IGKV2-30  -  immunoglobulin kappa variable 2-30, IGHV1-69  -  immunoglobulin heavy variable 1-69, IGHV3-33  -  immunoglobulin heavy variable 3-33, IGKV4-1  -  immunoglobulin kappa variable 4-1, IGKV1D-39  -  immunoglobulin kappa variable 1d-39, IGHV3-30  -  immunoglobulin heavy variable 3-30, IGKV2D-28  -  immunoglobulin kappa variable 2d-28, IGKV1D-33  -  immunoglobulin kappa variable 1d-33, IGKV2D-30  -  immunoglobulin kappa variable 2d-30, IGHV3-23  -  immunoglobulin heavy variable 3-23, IGKV1D-12  -  immunoglobulin kappa variable 1d-12, IGHV3-21  -  immunoglobulin heavy variable 3-21, IGHV3-20  -  immunoglobulin heavy variable 3-20, IGLV1-51  -  immunoglobulin lambda variable 1-51, IGHV3-64  -  immunoglobulin heavy variable 3-64, IGKV1-5  -  immunoglobulin kappa variable 1-5, IGLV1-47  -  immunoglobulin lambda variable 1-47, IGHV3-66  -  immunoglobulin heavy variable 3-66, IGLV1-44  -  immunoglobulin lambda variable 1-44, IGLV1-40  -  immunoglobulin lambda variable 1-40, IGHV3-49  -  immunoglobulin heavy variable 3-49, IGHV3-53  -  immunoglobulin heavy variable 3-53, IGLV2-23  -  immunoglobulin lambda variable 2-23, IGLV2-11  -  immunoglobulin lambda variable 2-11, IGHV3-43  -  immunoglobulin heavy variable 3-43, IGLV2-14  -  immunoglobulin lambda variable 2-14, IGHV3-48  -  immunoglobulin heavy variable 3-48, IGLV2-8  -  immunoglobulin lambda variable 2-8, IGKV1-17  -  immunoglobulin kappa variable 1-17, IGHV4-34  -  immunoglobulin heavy variable 4-34, IGKV1-16  -  immunoglobulin kappa variable 1-16, IGHV4-31  -  immunoglobulin heavy variable 4-31, BPIFB2  -  bpi fold containing family b, member 2, IGHV4-4  -  immunoglobulin heavy variable 4-4, IGKV1-12  -  immunoglobulin kappa variable 1-12, IGHV4-28  -  immunoglobulin heavy variable 4-28, IGKV1-39  -  immunoglobulin kappa variable 1-39 (gene/pseudogene), CXCL6  -  chemokine (c-x-c motif) ligand 6, IGHV3-72  -  immunoglobulin heavy variable 3-72, IGHV3-74  -  immunoglobulin heavy variable 3-74, IGHV3-73  -  immunoglobulin heavy variable 3-73, IGLC7  -  immunoglobulin lambda constant 7, IGHM  -  immunoglobulin heavy constant mu, IGLV3-25  -  immunoglobulin lambda variable 3-25, IGHV6-1  -  immunoglobulin heavy variable 6-1, IGKC  -  immunoglobulin kappa constant, IGHV4-59  -  immunoglobulin heavy variable 4-59, IGHV4-61  -  immunoglobulin heavy variable 4-61, IGHV4-39  -  immunoglobulin heavy variable 4-39, IGHV5-51  -  immunoglobulin heavy variable 5-51, CCR2  -  chemokine (c-c motif) receptor 2, IGLV3-1  -  immunoglobulin lambda variable 3-1, KRT6A  -  keratin 6a, IGLC3  -  immunoglobulin lambda constant 3 (kern-oz+ marker), IGLC2  -  immunoglobulin lambda constant 2 (kern-oz- marker), IGLC6  -  immunoglobulin lambda constant 6 (kern+oz- marker, gene/pseudogene), IGLV3-19  -  immunoglobulin lambda variable 3-19, LTF  -  lactotransferrin, IGLV3-21  -  immunoglobulin lambda variable 3-21, IGLL5  -  immunoglobulin lambda-like polypeptide 5, POU2AF1  -  pou class 2 associating factor 1, LCN2  -  lipocalin 2, IGHA1  -  immunoglobulin heavy constant alpha 1, C3  -  complement component 3, IGLV7-43  -  immunoglobulin lambda variable 7-43, C4B  -  complement component 4b (chido blood group), C4A  -  complement component 4a (rodgers blood group), IGLV6-57  -  immunoglobulin lambda variable 6-57, IGHV1-3  -  immunoglobulin heavy variable 1-3, IGHA2  -  immunoglobulin heavy constant alpha 2 (a2m marker), IGHG2  -  immunoglobulin heavy constant gamma 2 (g2m marker), IGHG1  -  immunoglobulin heavy constant gamma 1 (g1m marker), RNASE7  -  ribonuclease, rnase a family, 7, IGHV1-18  -  immunoglobulin heavy variable 1-18, IGHV1-24  -  immunoglobulin heavy variable 1-24, IGHG4  -  immunoglobulin heavy constant gamma 4 (g4m marker), IGHG3  -  immunoglobulin heavy constant gamma 3 (g3m marker)]
GO:0002377	immunoglobulin production	8.74E-66	2.60E-62	23.96	13587	60	482	51	[IGKV3D-15  -  immunoglobulin kappa variable 3d-15 (gene/pseudogene), IGKV2-24  -  immunoglobulin kappa variable 2-24, IGKV3D-20  -  immunoglobulin kappa variable 3d-20, IGKV2-28  -  immunoglobulin kappa variable 2-28, IGKV3D-7  -  immunoglobulin kappa variable 3d-7, IGKV3D-11  -  immunoglobulin kappa variable 3d-11, IGKV3-15  -  immunoglobulin kappa variable 3-15, IGKV3-20  -  immunoglobulin kappa variable 3-20, IGKV2-30  -  immunoglobulin kappa variable 2-30, IGKV6D-21  -  immunoglobulin kappa variable 6d-21 (non-functional), IGKV6-21  -  immunoglobulin kappa variable 6-21 (non-functional), IGKV1D-8  -  immunoglobulin kappa variable 1d-8, IGKV4-1  -  immunoglobulin kappa variable 4-1, IGKV1D-39  -  immunoglobulin kappa variable 1d-39, IGKV2D-29  -  immunoglobulin kappa variable 2d-29, IGKV2D-28  -  immunoglobulin kappa variable 2d-28, IGKV1D-33  -  immunoglobulin kappa variable 1d-33, IGKV2D-30  -  immunoglobulin kappa variable 2d-30, IGKV1D-13  -  immunoglobulin kappa variable 1d-13, IGKV1D-12  -  immunoglobulin kappa variable 1d-12, IGLV1-51  -  immunoglobulin lambda variable 1-51, IGKV1-5  -  immunoglobulin kappa variable 1-5, IGLV1-47  -  immunoglobulin lambda variable 1-47, IGLV1-44  -  immunoglobulin lambda variable 1-44, IGLV1-40  -  immunoglobulin lambda variable 1-40, IGLV2-18  -  immunoglobulin lambda variable 2-18, IGLV2-23  -  immunoglobulin lambda variable 2-23, IGLV2-11  -  immunoglobulin lambda variable 2-11, IGLV2-14  -  immunoglobulin lambda variable 2-14, IGLV2-8  -  immunoglobulin lambda variable 2-8, IGKV1-17  -  immunoglobulin kappa variable 1-17, IGKV1-16  -  immunoglobulin kappa variable 1-16, IGKV1-13  -  immunoglobulin kappa variable 1-13 (gene/pseudogene), IGKV1-12  -  immunoglobulin kappa variable 1-12, IGKV1-9  -  immunoglobulin kappa variable 1-9, IGKV1-8  -  immunoglobulin kappa variable 1-8, IGKV1-6  -  immunoglobulin kappa variable 1-6, IGKV1-39  -  immunoglobulin kappa variable 1-39 (gene/pseudogene), IGKV1-27  -  immunoglobulin kappa variable 1-27, IGLV3-25  -  immunoglobulin lambda variable 3-25, IGKC  -  immunoglobulin kappa constant, IGLV4-60  -  immunoglobulin lambda variable 4-60, IGLV4-69  -  immunoglobulin lambda variable 4-69, IGLV5-45  -  immunoglobulin lambda variable 5-45, IGLV3-1  -  immunoglobulin lambda variable 3-1, IGLV3-10  -  immunoglobulin lambda variable 3-10, IGLV3-19  -  immunoglobulin lambda variable 3-19, IGLV3-21  -  immunoglobulin lambda variable 3-21, IGLV7-43  -  immunoglobulin lambda variable 7-43, IGLV6-57  -  immunoglobulin lambda variable 6-57, IGLV10-54  -  immunoglobulin lambda variable 10-54]
GO:0030449	regulation of complement activation	1.67E-61	4.13E-58	18.26	13587	88	482	57	[IGKV3D-20  -  immunoglobulin kappa variable 3d-20, IGKV2-28  -  immunoglobulin kappa variable 2-28, IGHV3-13  -  immunoglobulin heavy variable 3-13, IGHV3-11  -  immunoglobulin heavy variable 3-11 (gene/pseudogene), IGHV3-7  -  immunoglobulin heavy variable 3-7, IGKV3D-11  -  immunoglobulin kappa variable 3d-11, IGHV2-70  -  immunoglobulin heavy variable 2-70, IGHV2-5  -  immunoglobulin heavy variable 2-5, IGKV3-15  -  immunoglobulin kappa variable 3-15, IGKV3-20  -  immunoglobulin kappa variable 3-20, IGKV2-30  -  immunoglobulin kappa variable 2-30, IGHV1-69  -  immunoglobulin heavy variable 1-69, IGHV3-33  -  immunoglobulin heavy variable 3-33, IGKV4-1  -  immunoglobulin kappa variable 4-1, IGKV1D-39  -  immunoglobulin kappa variable 1d-39, IGHV3-30  -  immunoglobulin heavy variable 3-30, IGKV2D-28  -  immunoglobulin kappa variable 2d-28, IGKV1D-33  -  immunoglobulin kappa variable 1d-33, IGKV2D-30  -  immunoglobulin kappa variable 2d-30, IGHV3-23  -  immunoglobulin heavy variable 3-23, IGKV1D-12  -  immunoglobulin kappa variable 1d-12, IGLV1-51  -  immunoglobulin lambda variable 1-51, IGKV1-5  -  immunoglobulin kappa variable 1-5, IGLV1-47  -  immunoglobulin lambda variable 1-47, IGLV1-44  -  immunoglobulin lambda variable 1-44, IGLV1-40  -  immunoglobulin lambda variable 1-40, IGLV2-23  -  immunoglobulin lambda variable 2-23, IGHV3-53  -  immunoglobulin heavy variable 3-53, IGLV2-11  -  immunoglobulin lambda variable 2-11, IGLV2-14  -  immunoglobulin lambda variable 2-14, IGLV2-8  -  immunoglobulin lambda variable 2-8, IGHV3-48  -  immunoglobulin heavy variable 3-48, IGKV1-17  -  immunoglobulin kappa variable 1-17, IGKV1-16  -  immunoglobulin kappa variable 1-16, IGHV4-34  -  immunoglobulin heavy variable 4-34, IGKV1-12  -  immunoglobulin kappa variable 1-12, IGKV1-39  -  immunoglobulin kappa variable 1-39 (gene/pseudogene), IGLC7  -  immunoglobulin lambda constant 7, IGLV3-25  -  immunoglobulin lambda variable 3-25, IGKC  -  immunoglobulin kappa constant, IGHV4-59  -  immunoglobulin heavy variable 4-59, IGHV4-39  -  immunoglobulin heavy variable 4-39, IGLV3-1  -  immunoglobulin lambda variable 3-1, IGLC3  -  immunoglobulin lambda constant 3 (kern-oz+ marker), IGLC2  -  immunoglobulin lambda constant 2 (kern-oz- marker), IGLC6  -  immunoglobulin lambda constant 6 (kern+oz- marker, gene/pseudogene), IGLV3-19  -  immunoglobulin lambda variable 3-19, IGLV3-21  -  immunoglobulin lambda variable 3-21, C3  -  complement component 3, IGLV7-43  -  immunoglobulin lambda variable 7-43, C4B  -  complement component 4b (chido blood group), IGLV6-57  -  immunoglobulin lambda variable 6-57, C4A  -  complement component 4a (rodgers blood group), IGHG2  -  immunoglobulin heavy constant gamma 2 (g2m marker), IGHG1  -  immunoglobulin heavy constant gamma 1 (g1m marker), IGHG4  -  immunoglobulin heavy constant gamma 4 (g4m marker), IGHG3  -  immunoglobulin heavy constant gamma 3 (g3m marker)]
GO:2000257	regulation of protein activation cascade	1.67E-61	3.54E-58	18.26	13587	88	482	57	[IGKV3D-20  -  immunoglobulin kappa variable 3d-20, IGKV2-28  -  immunoglobulin kappa variable 2-28, IGHV3-13  -  immunoglobulin heavy variable 3-13, IGHV3-11  -  immunoglobulin heavy variable 3-11 (gene/pseudogene), IGHV3-7  -  immunoglobulin heavy variable 3-7, IGKV3D-11  -  immunoglobulin kappa variable 3d-11, IGHV2-70  -  immunoglobulin heavy variable 2-70, IGKV3-15  -  immunoglobulin kappa variable 3-15, IGHV2-5  -  immunoglobulin heavy variable 2-5, IGKV3-20  -  immunoglobulin kappa variable 3-20, IGKV2-30  -  immunoglobulin kappa variable 2-30, IGHV1-69  -  immunoglobulin heavy variable 1-69, IGKV4-1  -  immunoglobulin kappa variable 4-1, IGHV3-33  -  immunoglobulin heavy variable 3-33, IGKV1D-39  -  immunoglobulin kappa variable 1d-39, IGKV2D-28  -  immunoglobulin kappa variable 2d-28, IGHV3-30  -  immunoglobulin heavy variable 3-30, IGKV1D-33  -  immunoglobulin kappa variable 1d-33, IGKV2D-30  -  immunoglobulin kappa variable 2d-30, IGHV3-23  -  immunoglobulin heavy variable 3-23, IGKV1D-12  -  immunoglobulin kappa variable 1d-12, IGLV1-51  -  immunoglobulin lambda variable 1-51, IGKV1-5  -  immunoglobulin kappa variable 1-5, IGLV1-47  -  immunoglobulin lambda variable 1-47, IGLV1-44  -  immunoglobulin lambda variable 1-44, IGLV1-40  -  immunoglobulin lambda variable 1-40, IGLV2-23  -  immunoglobulin lambda variable 2-23, IGHV3-53  -  immunoglobulin heavy variable 3-53, IGLV2-11  -  immunoglobulin lambda variable 2-11, IGLV2-14  -  immunoglobulin lambda variable 2-14, IGLV2-8  -  immunoglobulin lambda variable 2-8, IGHV3-48  -  immunoglobulin heavy variable 3-48, IGKV1-17  -  immunoglobulin kappa variable 1-17, IGKV1-16  -  immunoglobulin kappa variable 1-16, IGHV4-34  -  immunoglobulin heavy variable 4-34, IGKV1-12  -  immunoglobulin kappa variable 1-12, IGKV1-39  -  immunoglobulin kappa variable 1-39 (gene/pseudogene), IGLC7  -  immunoglobulin lambda constant 7, IGLV3-25  -  immunoglobulin lambda variable 3-25, IGKC  -  immunoglobulin kappa constant, IGHV4-59  -  immunoglobulin heavy variable 4-59, IGHV4-39  -  immunoglobulin heavy variable 4-39, IGLV3-1  -  immunoglobulin lambda variable 3-1, IGLC3  -  immunoglobulin lambda constant 3 (kern-oz+ marker), IGLC2  -  immunoglobulin lambda constant 2 (kern-oz- marker), IGLC6  -  immunoglobulin lambda constant 6 (kern+oz- marker, gene/pseudogene), IGLV3-19  -  immunoglobulin lambda variable 3-19, IGLV3-21  -  immunoglobulin lambda variable 3-21, C3  -  complement component 3, IGLV7-43  -  immunoglobulin lambda variable 7-43, C4B  -  complement component 4b (chido blood group), C4A  -  complement component 4a (rodgers blood group), IGLV6-57  -  immunoglobulin lambda variable 6-57, IGHG2  -  immunoglobulin heavy constant gamma 2 (g2m marker), IGHG1  -  immunoglobulin heavy constant gamma 1 (g1m marker), IGHG4  -  immunoglobulin heavy constant gamma 4 (g4m marker), IGHG3  -  immunoglobulin heavy constant gamma 3 (g3m marker)]
GO:0002920	regulation of humoral immune response	4.35E-60	8.08E-57	16.63	13587	100	482	59	[IGKV3D-20  -  immunoglobulin kappa variable 3d-20, IGKV2-28  -  immunoglobulin kappa variable 2-28, IGHV3-13  -  immunoglobulin heavy variable 3-13, IGHV3-11  -  immunoglobulin heavy variable 3-11 (gene/pseudogene), IGKV3D-11  -  immunoglobulin kappa variable 3d-11, IGHV3-7  -  immunoglobulin heavy variable 3-7, IGHV2-70  -  immunoglobulin heavy variable 2-70, IGHV2-5  -  immunoglobulin heavy variable 2-5, IGKV3-15  -  immunoglobulin kappa variable 3-15, IGKV3-20  -  immunoglobulin kappa variable 3-20, IGKV2-30  -  immunoglobulin kappa variable 2-30, KLK7  -  kallikrein-related peptidase 7, IGHV1-69  -  immunoglobulin heavy variable 1-69, IGHV3-33  -  immunoglobulin heavy variable 3-33, IGKV4-1  -  immunoglobulin kappa variable 4-1, IGKV1D-39  -  immunoglobulin kappa variable 1d-39, IGKV2D-28  -  immunoglobulin kappa variable 2d-28, IGHV3-30  -  immunoglobulin heavy variable 3-30, IGKV1D-33  -  immunoglobulin kappa variable 1d-33, IGKV2D-30  -  immunoglobulin kappa variable 2d-30, IGHV3-23  -  immunoglobulin heavy variable 3-23, IGKV1D-12  -  immunoglobulin kappa variable 1d-12, IGLV1-51  -  immunoglobulin lambda variable 1-51, IGKV1-5  -  immunoglobulin kappa variable 1-5, IGLV1-47  -  immunoglobulin lambda variable 1-47, IGLV1-44  -  immunoglobulin lambda variable 1-44, IGLV1-40  -  immunoglobulin lambda variable 1-40, IGLV2-23  -  immunoglobulin lambda variable 2-23, IGHV3-53  -  immunoglobulin heavy variable 3-53, IGLV2-11  -  immunoglobulin lambda variable 2-11, IGLV2-14  -  immunoglobulin lambda variable 2-14, IGLV2-8  -  immunoglobulin lambda variable 2-8, IGHV3-48  -  immunoglobulin heavy variable 3-48, IGKV1-17  -  immunoglobulin kappa variable 1-17, IGKV1-16  -  immunoglobulin kappa variable 1-16, IGHV4-34  -  immunoglobulin heavy variable 4-34, IGKV1-12  -  immunoglobulin kappa variable 1-12, IGKV1-39  -  immunoglobulin kappa variable 1-39 (gene/pseudogene), IGLC7  -  immunoglobulin lambda constant 7, IGLV3-25  -  immunoglobulin lambda variable 3-25, IGKC  -  immunoglobulin kappa constant, IGHV4-59  -  immunoglobulin heavy variable 4-59, IGHV4-39  -  immunoglobulin heavy variable 4-39, IGLV3-1  -  immunoglobulin lambda variable 3-1, IGLC3  -  immunoglobulin lambda constant 3 (kern-oz+ marker), IGLC2  -  immunoglobulin lambda constant 2 (kern-oz- marker), IGLC6  -  immunoglobulin lambda constant 6 (kern+oz- marker, gene/pseudogene), IGLV3-19  -  immunoglobulin lambda variable 3-19, IGLV3-21  -  immunoglobulin lambda variable 3-21, C3  -  complement component 3, IGLV7-43  -  immunoglobulin lambda variable 7-43, C4B  -  complement component 4b (chido blood group), IGLV6-57  -  immunoglobulin lambda variable 6-57, C4A  -  complement component 4a (rodgers blood group), KLK5  -  kallikrein-related peptidase 5, IGHG2  -  immunoglobulin heavy constant gamma 2 (g2m marker), IGHG1  -  immunoglobulin heavy constant gamma 1 (g1m marker), IGHG4  -  immunoglobulin heavy constant gamma 4 (g4m marker), IGHG3  -  immunoglobulin heavy constant gamma 3 (g3m marker)]
GO:0002440	production of molecular mediator of immune response	4.41E-58	7.28E-55	19.29	13587	76	482	52	[IGKV2-24  -  immunoglobulin kappa variable 2-24, IGKV3D-15  -  immunoglobulin kappa variable 3d-15 (gene/pseudogene), IGKV3D-20  -  immunoglobulin kappa variable 3d-20, IGKV2-28  -  immunoglobulin kappa variable 2-28, IGKV3D-7  -  immunoglobulin kappa variable 3d-7, IGKV3D-11  -  immunoglobulin kappa variable 3d-11, IGKV3-15  -  immunoglobulin kappa variable 3-15, IGKV3-20  -  immunoglobulin kappa variable 3-20, IGKV2-30  -  immunoglobulin kappa variable 2-30, IGKV6D-21  -  immunoglobulin kappa variable 6d-21 (non-functional), IGKV6-21  -  immunoglobulin kappa variable 6-21 (non-functional), IGKV1D-8  -  immunoglobulin kappa variable 1d-8, IGKV4-1  -  immunoglobulin kappa variable 4-1, IGKV1D-39  -  immunoglobulin kappa variable 1d-39, IGKV2D-29  -  immunoglobulin kappa variable 2d-29, IGKV2D-28  -  immunoglobulin kappa variable 2d-28, IGKV1D-33  -  immunoglobulin kappa variable 1d-33, IGKV2D-30  -  immunoglobulin kappa variable 2d-30, IGKV1D-13  -  immunoglobulin kappa variable 1d-13, IGKV1D-12  -  immunoglobulin kappa variable 1d-12, IGLV1-51  -  immunoglobulin lambda variable 1-51, IGKV1-5  -  immunoglobulin kappa variable 1-5, IGLV1-47  -  immunoglobulin lambda variable 1-47, IGLV1-44  -  immunoglobulin lambda variable 1-44, IGLV1-40  -  immunoglobulin lambda variable 1-40, IGLV2-18  -  immunoglobulin lambda variable 2-18, IGLV2-23  -  immunoglobulin lambda variable 2-23, IGLV2-11  -  immunoglobulin lambda variable 2-11, IGLV2-14  -  immunoglobulin lambda variable 2-14, IGLV2-8  -  immunoglobulin lambda variable 2-8, IGKV1-17  -  immunoglobulin kappa variable 1-17, IGKV1-16  -  immunoglobulin kappa variable 1-16, IGKV1-13  -  immunoglobulin kappa variable 1-13 (gene/pseudogene), IGKV1-12  -  immunoglobulin kappa variable 1-12, IGKV1-9  -  immunoglobulin kappa variable 1-9, IGKV1-8  -  immunoglobulin kappa variable 1-8, IGKV1-6  -  immunoglobulin kappa variable 1-6, IGKV1-39  -  immunoglobulin kappa variable 1-39 (gene/pseudogene), C1orf106  -  chromosome 1 open reading frame 106, IGKV1-27  -  immunoglobulin kappa variable 1-27, IGLV3-25  -  immunoglobulin lambda variable 3-25, IGKC  -  immunoglobulin kappa constant, IGLV4-60  -  immunoglobulin lambda variable 4-60, IGLV4-69  -  immunoglobulin lambda variable 4-69, IGLV5-45  -  immunoglobulin lambda variable 5-45, IGLV3-1  -  immunoglobulin lambda variable 3-1, IGLV3-10  -  immunoglobulin lambda variable 3-10, IGLV3-19  -  immunoglobulin lambda variable 3-19, IGLV3-21  -  immunoglobulin lambda variable 3-21, IGLV7-43  -  immunoglobulin lambda variable 7-43, IGLV6-57  -  immunoglobulin lambda variable 6-57, IGLV10-54  -  immunoglobulin lambda variable 10-54]
GO:0006910	phagocytosis, recognition	4.31E-56	6.40E-53	21.37	13587	62	482	47	[IGHM  -  immunoglobulin heavy constant mu, IGHV3-13  -  immunoglobulin heavy variable 3-13, IGHV6-1  -  immunoglobulin heavy variable 6-1, IGHV3-15  -  immunoglobulin heavy variable 3-15, IGKC  -  immunoglobulin kappa constant, IGHV3-11  -  immunoglobulin heavy variable 3-11 (gene/pseudogene), IGHV3-7  -  immunoglobulin heavy variable 3-7, IGHV4-59  -  immunoglobulin heavy variable 4-59, IGHV2-26  -  immunoglobulin heavy variable 2-26, IGHV4-61  -  immunoglobulin heavy variable 4-61, IGHV2-70  -  immunoglobulin heavy variable 2-70, IGHV4-39  -  immunoglobulin heavy variable 4-39, IGHV2-5  -  immunoglobulin heavy variable 2-5, IGHV5-51  -  immunoglobulin heavy variable 5-51, IGHV1-69  -  immunoglobulin heavy variable 1-69, IGLC3  -  immunoglobulin lambda constant 3 (kern-oz+ marker), IGLC2  -  immunoglobulin lambda constant 2 (kern-oz- marker), IGHV3-33  -  immunoglobulin heavy variable 3-33, IGLC6  -  immunoglobulin lambda constant 6 (kern+oz- marker, gene/pseudogene), IGHV3-30  -  immunoglobulin heavy variable 3-30, IGHV3-23  -  immunoglobulin heavy variable 3-23, IGHV3-21  -  immunoglobulin heavy variable 3-21, IGHV3-20  -  immunoglobulin heavy variable 3-20, IGHV3-64  -  immunoglobulin heavy variable 3-64, IGLL5  -  immunoglobulin lambda-like polypeptide 5, IGHV3-66  -  immunoglobulin heavy variable 3-66, IGHV3-49  -  immunoglobulin heavy variable 3-49, IGHV3-53  -  immunoglobulin heavy variable 3-53, IGHV3-43  -  immunoglobulin heavy variable 3-43, IGHV3-48  -  immunoglobulin heavy variable 3-48, IGHA1  -  immunoglobulin heavy constant alpha 1, IGHV4-34  -  immunoglobulin heavy variable 4-34, IGHV4-31  -  immunoglobulin heavy variable 4-31, IGHV4-4  -  immunoglobulin heavy variable 4-4, IGHV1-3  -  immunoglobulin heavy variable 1-3, IGHA2  -  immunoglobulin heavy constant alpha 2 (a2m marker), IGHV4-28  -  immunoglobulin heavy variable 4-28, IGHG2  -  immunoglobulin heavy constant gamma 2 (g2m marker), IGHG1  -  immunoglobulin heavy constant gamma 1 (g1m marker), IGHV1-18  -  immunoglobulin heavy variable 1-18, IGHV1-24  -  immunoglobulin heavy variable 1-24, IGHV3-72  -  immunoglobulin heavy variable 3-72, IGHG4  -  immunoglobulin heavy constant gamma 4 (g4m marker), IGHV3-74  -  immunoglobulin heavy variable 3-74, IGHG3  -  immunoglobulin heavy constant gamma 3 (g3m marker), IGHV3-73  -  immunoglobulin heavy variable 3-73, IGLC7  -  immunoglobulin lambda constant 7]
GO:0006955	immune response	1.26E-52	1.70E-49	4.81	13587	733	482	125	[IGKV3D-15  -  immunoglobulin kappa variable 3d-15 (gene/pseudogene), IGKV3D-20  -  immunoglobulin kappa variable 3d-20, APOBEC3B  -  apolipoprotein b mrna editing enzyme, catalytic polypeptide-like 3b, IGKV3D-7  -  immunoglobulin kappa variable 3d-7, IGKV3D-11  -  immunoglobulin kappa variable 3d-11, IGKV6D-21  -  immunoglobulin kappa variable 6d-21 (non-functional), IGKV1D-39  -  immunoglobulin kappa variable 1d-39, IGKV2D-29  -  immunoglobulin kappa variable 2d-29, IGKV2D-28  -  immunoglobulin kappa variable 2d-28, IGKV2D-30  -  immunoglobulin kappa variable 2d-30, CD79A  -  cd79a molecule, immunoglobulin-associated alpha, IGLV1-51  -  immunoglobulin lambda variable 1-51, IGKV1-5  -  immunoglobulin kappa variable 1-5, IGLV1-47  -  immunoglobulin lambda variable 1-47, IGLV1-44  -  immunoglobulin lambda variable 1-44, IGLV1-40  -  immunoglobulin lambda variable 1-40, IGLV2-18  -  immunoglobulin lambda variable 2-18, IGLV2-23  -  immunoglobulin lambda variable 2-23, IGLV2-11  -  immunoglobulin lambda variable 2-11, IGLV2-14  -  immunoglobulin lambda variable 2-14, IGLV2-8  -  immunoglobulin lambda variable 2-8, BPIFB2  -  bpi fold containing family b, member 2, CXCL6  -  chemokine (c-x-c motif) ligand 6, IGLC7  -  immunoglobulin lambda constant 7, IGLV3-25  -  immunoglobulin lambda variable 3-25, IL17B  -  interleukin 17b, IGLV4-60  -  immunoglobulin lambda variable 4-60, IGLV4-69  -  immunoglobulin lambda variable 4-69, IGLV5-45  -  immunoglobulin lambda variable 5-45, CCR2  -  chemokine (c-c motif) receptor 2, IGLV3-1  -  immunoglobulin lambda variable 3-1, KRT6A  -  keratin 6a, IGLV3-10  -  immunoglobulin lambda variable 3-10, IGLV3-19  -  immunoglobulin lambda variable 3-19, KRT16  -  keratin 16, IGLV3-21  -  immunoglobulin lambda variable 3-21, TRIM29  -  tripartite motif containing 29, TLR10  -  toll-like receptor 10, IGLL5  -  immunoglobulin lambda-like polypeptide 5, POU2AF1  -  pou class 2 associating factor 1, LCN2  -  lipocalin 2, TCF7  -  transcription factor 7 (t-cell specific, hmg-box), IGLV7-43  -  immunoglobulin lambda variable 7-43, C3  -  complement component 3, C4B  -  complement component 4b (chido blood group), IGLV6-57  -  immunoglobulin lambda variable 6-57, C4A  -  complement component 4a (rodgers blood group), IGHV1-3  -  immunoglobulin heavy variable 1-3, IGLV10-54  -  immunoglobulin lambda variable 10-54, IGHV1-18  -  immunoglobulin heavy variable 1-18, RNASE7  -  ribonuclease, rnase a family, 7, IGHV1-24  -  immunoglobulin heavy variable 1-24, IGKV2-24  -  immunoglobulin kappa variable 2-24, IGHV3-13  -  immunoglobulin heavy variable 3-13, IGKV2-28  -  immunoglobulin kappa variable 2-28, IGHV3-15  -  immunoglobulin heavy variable 3-15, IGHV3-11  -  immunoglobulin heavy variable 3-11 (gene/pseudogene), IGHV3-7  -  immunoglobulin heavy variable 3-7, IGHV2-26  -  immunoglobulin heavy variable 2-26, IGHV2-70  -  immunoglobulin heavy variable 2-70, IGHV2-5  -  immunoglobulin heavy variable 2-5, HMGB3  -  high mobility group box 3, IGKV3-15  -  immunoglobulin kappa variable 3-15, IGKV3-20  -  immunoglobulin kappa variable 3-20, IGKV2-30  -  immunoglobulin kappa variable 2-30, IGHV1-69  -  immunoglobulin heavy variable 1-69, IGKV6-21  -  immunoglobulin kappa variable 6-21 (non-functional), GBP6  -  guanylate binding protein family, member 6, IGKV1D-8  -  immunoglobulin kappa variable 1d-8, IGHV3-33  -  immunoglobulin heavy variable 3-33, IGKV4-1  -  immunoglobulin kappa variable 4-1, IGHV3-30  -  immunoglobulin heavy variable 3-30, IGKV1D-33  -  immunoglobulin kappa variable 1d-33, IGHV3-23  -  immunoglobulin heavy variable 3-23, IGKV1D-13  -  immunoglobulin kappa variable 1d-13, IGKV1D-12  -  immunoglobulin kappa variable 1d-12, IGHV3-21  -  immunoglobulin heavy variable 3-21, IGHV3-20  -  immunoglobulin heavy variable 3-20, IGHV3-64  -  immunoglobulin heavy variable 3-64, IGHV3-66  -  immunoglobulin heavy variable 3-66, IGHV3-49  -  immunoglobulin heavy variable 3-49, IGHV3-53  -  immunoglobulin heavy variable 3-53, IGHV3-43  -  immunoglobulin heavy variable 3-43, IGKJ1  -  immunoglobulin kappa joining 1, CARD9  -  caspase recruitment domain family, member 9, IGHV3-48  -  immunoglobulin heavy variable 3-48, IGKV1-17  -  immunoglobulin kappa variable 1-17, IGKV1-16  -  immunoglobulin kappa variable 1-16, IGHV4-34  -  immunoglobulin heavy variable 4-34, IGKV1-13  -  immunoglobulin kappa variable 1-13 (gene/pseudogene), IGHV4-31  -  immunoglobulin heavy variable 4-31, IGKV1-12  -  immunoglobulin kappa variable 1-12, IGHV4-4  -  immunoglobulin heavy variable 4-4, IGKV1-9  -  immunoglobulin kappa variable 1-9, IGKV1-8  -  immunoglobulin kappa variable 1-8, IGKV1-6  -  immunoglobulin kappa variable 1-6, IGHV4-28  -  immunoglobulin heavy variable 4-28, IGKV1-39  -  immunoglobulin kappa variable 1-39 (gene/pseudogene), IGHV3-72  -  immunoglobulin heavy variable 3-72, IGHV3-74  -  immunoglobulin heavy variable 3-74, C1orf106  -  chromosome 1 open reading frame 106, IGKV1-27  -  immunoglobulin kappa variable 1-27, IGHV3-73  -  immunoglobulin heavy variable 3-73, IGHM  -  immunoglobulin heavy constant mu, CCL28  -  chemokine (c-c motif) ligand 28, IGHV6-1  -  immunoglobulin heavy variable 6-1, IGKC  -  immunoglobulin kappa constant, IGHV4-59  -  immunoglobulin heavy variable 4-59, IGHV4-61  -  immunoglobulin heavy variable 4-61, IGHV4-39  -  immunoglobulin heavy variable 4-39, IGHV5-51  -  immunoglobulin heavy variable 5-51, IGLC3  -  immunoglobulin lambda constant 3 (kern-oz+ marker), IGLC2  -  immunoglobulin lambda constant 2 (kern-oz- marker), CD180  -  cd180 molecule, IGLC6  -  immunoglobulin lambda constant 6 (kern+oz- marker, gene/pseudogene), TNFRSF13B  -  tumor necrosis factor receptor superfamily, member 13b, LTF  -  lactotransferrin, TNFRSF17  -  tumor necrosis factor receptor superfamily, member 17, IGHA1  -  immunoglobulin heavy constant alpha 1, IGHA2  -  immunoglobulin heavy constant alpha 2 (a2m marker), SIGLEC10  -  sialic acid binding ig-like lectin 10, IGHG2  -  immunoglobulin heavy constant gamma 2 (g2m marker), IGHG1  -  immunoglobulin heavy constant gamma 1 (g1m marker), IGHG4  -  immunoglobulin heavy constant gamma 4 (g4m marker), IGHG3  -  immunoglobulin heavy constant gamma 3 (g3m marker)]
GO:0002673	regulation of acute inflammatory response	6.00E-52	7.42E-49	13.51	13587	121	482	58	[IGKV3D-20  -  immunoglobulin kappa variable 3d-20, IGHV3-13  -  immunoglobulin heavy variable 3-13, IGKV2-28  -  immunoglobulin kappa variable 2-28, IGHV3-11  -  immunoglobulin heavy variable 3-11 (gene/pseudogene), IGKV3D-11  -  immunoglobulin kappa variable 3d-11, IGHV3-7  -  immunoglobulin heavy variable 3-7, IGHV2-70  -  immunoglobulin heavy variable 2-70, IGKV3-15  -  immunoglobulin kappa variable 3-15, IGHV2-5  -  immunoglobulin heavy variable 2-5, IGKV3-20  -  immunoglobulin kappa variable 3-20, IGKV2-30  -  immunoglobulin kappa variable 2-30, IGHV1-69  -  immunoglobulin heavy variable 1-69, IGHV3-33  -  immunoglobulin heavy variable 3-33, IGKV4-1  -  immunoglobulin kappa variable 4-1, IGKV1D-39  -  immunoglobulin kappa variable 1d-39, IGKV2D-28  -  immunoglobulin kappa variable 2d-28, IGHV3-30  -  immunoglobulin heavy variable 3-30, IGKV1D-33  -  immunoglobulin kappa variable 1d-33, IGKV2D-30  -  immunoglobulin kappa variable 2d-30, IGHV3-23  -  immunoglobulin heavy variable 3-23, IGKV1D-12  -  immunoglobulin kappa variable 1d-12, IGLV1-51  -  immunoglobulin lambda variable 1-51, IGKV1-5  -  immunoglobulin kappa variable 1-5, IGLV1-47  -  immunoglobulin lambda variable 1-47, IGLV1-44  -  immunoglobulin lambda variable 1-44, IGLV1-40  -  immunoglobulin lambda variable 1-40, IGLV2-23  -  immunoglobulin lambda variable 2-23, IGHV3-53  -  immunoglobulin heavy variable 3-53, IGLV2-11  -  immunoglobulin lambda variable 2-11, IGLV2-14  -  immunoglobulin lambda variable 2-14, IGLV2-8  -  immunoglobulin lambda variable 2-8, IGHV3-48  -  immunoglobulin heavy variable 3-48, IGKV1-17  -  immunoglobulin kappa variable 1-17, IGKV1-16  -  immunoglobulin kappa variable 1-16, IGHV4-34  -  immunoglobulin heavy variable 4-34, IGKV1-12  -  immunoglobulin kappa variable 1-12, IGKV1-39  -  immunoglobulin kappa variable 1-39 (gene/pseudogene), IGLC7  -  immunoglobulin lambda constant 7, IGLV3-25  -  immunoglobulin lambda variable 3-25, IGKC  -  immunoglobulin kappa constant, IGHV4-59  -  immunoglobulin heavy variable 4-59, IGHV4-39  -  immunoglobulin heavy variable 4-39, IGLV3-1  -  immunoglobulin lambda variable 3-1, IGLC3  -  immunoglobulin lambda constant 3 (kern-oz+ marker), IGLC2  -  immunoglobulin lambda constant 2 (kern-oz- marker), IGLC6  -  immunoglobulin lambda constant 6 (kern+oz- marker, gene/pseudogene), IGLV3-19  -  immunoglobulin lambda variable 3-19, IGLV3-21  -  immunoglobulin lambda variable 3-21, IGLV7-43  -  immunoglobulin lambda variable 7-43, C3  -  complement component 3, C4B  -  complement component 4b (chido blood group), C4A  -  complement component 4a (rodgers blood group), IGLV6-57  -  immunoglobulin lambda variable 6-57, ADORA1  -  adenosine a1 receptor, IGHG2  -  immunoglobulin heavy constant gamma 2 (g2m marker), IGHG1  -  immunoglobulin heavy constant gamma 1 (g1m marker), IGHG4  -  immunoglobulin heavy constant gamma 4 (g4m marker), IGHG3  -  immunoglobulin heavy constant gamma 3 (g3m marker)]
GO:0050853	B cell receptor signaling pathway	7.83E-50	8.94E-47	17.13	13587	79	482	48	[IGHM  -  immunoglobulin heavy constant mu, IGHV3-13  -  immunoglobulin heavy variable 3-13, IGHV6-1  -  immunoglobulin heavy variable 6-1, IGHV3-15  -  immunoglobulin heavy variable 3-15, IGKC  -  immunoglobulin kappa constant, IGHV3-11  -  immunoglobulin heavy variable 3-11 (gene/pseudogene), IGHV3-7  -  immunoglobulin heavy variable 3-7, IGHV4-59  -  immunoglobulin heavy variable 4-59, IGHV2-26  -  immunoglobulin heavy variable 2-26, IGHV4-61  -  immunoglobulin heavy variable 4-61, IGHV2-70  -  immunoglobulin heavy variable 2-70, IGHV4-39  -  immunoglobulin heavy variable 4-39, IGHV2-5  -  immunoglobulin heavy variable 2-5, IGHV5-51  -  immunoglobulin heavy variable 5-51, IGHV1-69  -  immunoglobulin heavy variable 1-69, IGLC3  -  immunoglobulin lambda constant 3 (kern-oz+ marker), IGLC2  -  immunoglobulin lambda constant 2 (kern-oz- marker), IGHV3-33  -  immunoglobulin heavy variable 3-33, IGLC6  -  immunoglobulin lambda constant 6 (kern+oz- marker, gene/pseudogene), IGHV3-30  -  immunoglobulin heavy variable 3-30, IGHV3-23  -  immunoglobulin heavy variable 3-23, CD79A  -  cd79a molecule, immunoglobulin-associated alpha, IGHV3-21  -  immunoglobulin heavy variable 3-21, IGHV3-20  -  immunoglobulin heavy variable 3-20, IGHV3-64  -  immunoglobulin heavy variable 3-64, IGLL5  -  immunoglobulin lambda-like polypeptide 5, IGHV3-66  -  immunoglobulin heavy variable 3-66, IGHV3-49  -  immunoglobulin heavy variable 3-49, IGHV3-53  -  immunoglobulin heavy variable 3-53, IGHV3-43  -  immunoglobulin heavy variable 3-43, IGHV3-48  -  immunoglobulin heavy variable 3-48, IGHA1  -  immunoglobulin heavy constant alpha 1, IGHV4-34  -  immunoglobulin heavy variable 4-34, IGHV4-31  -  immunoglobulin heavy variable 4-31, IGHV4-4  -  immunoglobulin heavy variable 4-4, IGHV1-3  -  immunoglobulin heavy variable 1-3, IGHA2  -  immunoglobulin heavy constant alpha 2 (a2m marker), IGHV4-28  -  immunoglobulin heavy variable 4-28, IGHG2  -  immunoglobulin heavy constant gamma 2 (g2m marker), IGHG1  -  immunoglobulin heavy constant gamma 1 (g1m marker), IGHV1-18  -  immunoglobulin heavy variable 1-18, IGHV1-24  -  immunoglobulin heavy variable 1-24, IGHV3-72  -  immunoglobulin heavy variable 3-72, IGHG4  -  immunoglobulin heavy constant gamma 4 (g4m marker), IGHV3-74  -  immunoglobulin heavy variable 3-74, IGHG3  -  immunoglobulin heavy constant gamma 3 (g3m marker), IGHV3-73  -  immunoglobulin heavy variable 3-73, IGLC7  -  immunoglobulin lambda constant 7]
GO:0070613	regulation of protein processing	1.27E-49	1.35E-46	12.23	13587	136	482	59	[IGKV3D-20  -  immunoglobulin kappa variable 3d-20, IGKV2-28  -  immunoglobulin kappa variable 2-28, IGHV3-13  -  immunoglobulin heavy variable 3-13, IGHV3-11  -  immunoglobulin heavy variable 3-11 (gene/pseudogene), IGKV3D-11  -  immunoglobulin kappa variable 3d-11, IGHV3-7  -  immunoglobulin heavy variable 3-7, NKD2  -  naked cuticle homolog 2 (drosophila), IGHV2-70  -  immunoglobulin heavy variable 2-70, IGHV2-5  -  immunoglobulin heavy variable 2-5, IGKV3-15  -  immunoglobulin kappa variable 3-15, IGKV3-20  -  immunoglobulin kappa variable 3-20, IGKV2-30  -  immunoglobulin kappa variable 2-30, IGHV1-69  -  immunoglobulin heavy variable 1-69, IGKV4-1  -  immunoglobulin kappa variable 4-1, IGHV3-33  -  immunoglobulin heavy variable 3-33, IGKV1D-39  -  immunoglobulin kappa variable 1d-39, IGKV2D-28  -  immunoglobulin kappa variable 2d-28, IGHV3-30  -  immunoglobulin heavy variable 3-30, IGKV1D-33  -  immunoglobulin kappa variable 1d-33, IGKV2D-30  -  immunoglobulin kappa variable 2d-30, IGHV3-23  -  immunoglobulin heavy variable 3-23, IGKV1D-12  -  immunoglobulin kappa variable 1d-12, ENO1  -  enolase 1, (alpha), IGLV1-51  -  immunoglobulin lambda variable 1-51, IGKV1-5  -  immunoglobulin kappa variable 1-5, IGLV1-47  -  immunoglobulin lambda variable 1-47, IGLV1-44  -  immunoglobulin lambda variable 1-44, IGLV1-40  -  immunoglobulin lambda variable 1-40, IGLV2-23  -  immunoglobulin lambda variable 2-23, IGHV3-53  -  immunoglobulin heavy variable 3-53, IGLV2-11  -  immunoglobulin lambda variable 2-11, IGLV2-14  -  immunoglobulin lambda variable 2-14, IGLV2-8  -  immunoglobulin lambda variable 2-8, IGHV3-48  -  immunoglobulin heavy variable 3-48, IGKV1-17  -  immunoglobulin kappa variable 1-17, IGKV1-16  -  immunoglobulin kappa variable 1-16, IGHV4-34  -  immunoglobulin heavy variable 4-34, IGKV1-12  -  immunoglobulin kappa variable 1-12, IGKV1-39  -  immunoglobulin kappa variable 1-39 (gene/pseudogene), IGLC7  -  immunoglobulin lambda constant 7, IGLV3-25  -  immunoglobulin lambda variable 3-25, IGKC  -  immunoglobulin kappa constant, IGHV4-59  -  immunoglobulin heavy variable 4-59, IGHV4-39  -  immunoglobulin heavy variable 4-39, IGLV3-1  -  immunoglobulin lambda variable 3-1, IGLC3  -  immunoglobulin lambda constant 3 (kern-oz+ marker), IGLC2  -  immunoglobulin lambda constant 2 (kern-oz- marker), IGLC6  -  immunoglobulin lambda constant 6 (kern+oz- marker, gene/pseudogene), IGLV3-19  -  immunoglobulin lambda variable 3-19, IGLV3-21  -  immunoglobulin lambda variable 3-21, C3  -  complement component 3, IGLV7-43  -  immunoglobulin lambda variable 7-43, C4B  -  complement component 4b (chido blood group), C4A  -  complement component 4a (rodgers blood group), IGLV6-57  -  immunoglobulin lambda variable 6-57, IGHG2  -  immunoglobulin heavy constant gamma 2 (g2m marker), IGHG1  -  immunoglobulin heavy constant gamma 1 (g1m marker), IGHG4  -  immunoglobulin heavy constant gamma 4 (g4m marker), IGHG3  -  immunoglobulin heavy constant gamma 3 (g3m marker)]
GO:1903317	regulation of protein maturation	2.17E-49	2.14E-46	12.14	13587	137	482	59	[IGKV3D-20  -  immunoglobulin kappa variable 3d-20, IGKV2-28  -  immunoglobulin kappa variable 2-28, IGHV3-13  -  immunoglobulin heavy variable 3-13, IGHV3-11  -  immunoglobulin heavy variable 3-11 (gene/pseudogene), IGKV3D-11  -  immunoglobulin kappa variable 3d-11, IGHV3-7  -  immunoglobulin heavy variable 3-7, IGHV2-70  -  immunoglobulin heavy variable 2-70, NKD2  -  naked cuticle homolog 2 (drosophila), IGKV3-15  -  immunoglobulin kappa variable 3-15, IGHV2-5  -  immunoglobulin heavy variable 2-5, IGKV3-20  -  immunoglobulin kappa variable 3-20, IGKV2-30  -  immunoglobulin kappa variable 2-30, IGHV1-69  -  immunoglobulin heavy variable 1-69, IGHV3-33  -  immunoglobulin heavy variable 3-33, IGKV4-1  -  immunoglobulin kappa variable 4-1, IGKV1D-39  -  immunoglobulin kappa variable 1d-39, IGKV2D-28  -  immunoglobulin kappa variable 2d-28, IGHV3-30  -  immunoglobulin heavy variable 3-30, IGKV1D-33  -  immunoglobulin kappa variable 1d-33, IGKV2D-30  -  immunoglobulin kappa variable 2d-30, IGHV3-23  -  immunoglobulin heavy variable 3-23, IGKV1D-12  -  immunoglobulin kappa variable 1d-12, ENO1  -  enolase 1, (alpha), IGLV1-51  -  immunoglobulin lambda variable 1-51, IGKV1-5  -  immunoglobulin kappa variable 1-5, IGLV1-47  -  immunoglobulin lambda variable 1-47, IGLV1-44  -  immunoglobulin lambda variable 1-44, IGLV1-40  -  immunoglobulin lambda variable 1-40, IGLV2-23  -  immunoglobulin lambda variable 2-23, IGHV3-53  -  immunoglobulin heavy variable 3-53, IGLV2-11  -  immunoglobulin lambda variable 2-11, IGLV2-14  -  immunoglobulin lambda variable 2-14, IGLV2-8  -  immunoglobulin lambda variable 2-8, IGHV3-48  -  immunoglobulin heavy variable 3-48, IGKV1-17  -  immunoglobulin kappa variable 1-17, IGHV4-34  -  immunoglobulin heavy variable 4-34, IGKV1-16  -  immunoglobulin kappa variable 1-16, IGKV1-12  -  immunoglobulin kappa variable 1-12, IGKV1-39  -  immunoglobulin kappa variable 1-39 (gene/pseudogene), IGLC7  -  immunoglobulin lambda constant 7, IGLV3-25  -  immunoglobulin lambda variable 3-25, IGKC  -  immunoglobulin kappa constant, IGHV4-59  -  immunoglobulin heavy variable 4-59, IGHV4-39  -  immunoglobulin heavy variable 4-39, IGLV3-1  -  immunoglobulin lambda variable 3-1, IGLC3  -  immunoglobulin lambda constant 3 (kern-oz+ marker), IGLC2  -  immunoglobulin lambda constant 2 (kern-oz- marker), IGLC6  -  immunoglobulin lambda constant 6 (kern+oz- marker, gene/pseudogene), IGLV3-19  -  immunoglobulin lambda variable 3-19, IGLV3-21  -  immunoglobulin lambda variable 3-21, IGLV7-43  -  immunoglobulin lambda variable 7-43, C3  -  complement component 3, C4B  -  complement component 4b (chido blood group), C4A  -  complement component 4a (rodgers blood group), IGLV6-57  -  immunoglobulin lambda variable 6-57, IGHG2  -  immunoglobulin heavy constant gamma 2 (g2m marker), IGHG1  -  immunoglobulin heavy constant gamma 1 (g1m marker), IGHG4  -  immunoglobulin heavy constant gamma 4 (g4m marker), IGHG3  -  immunoglobulin heavy constant gamma 3 (g3m marker)]
GO:0002433	immune response-regulating cell surface receptor signaling pathway involved in phagocytosis	1.16E-47	1.08E-44	12.81	13587	121	482	55	[IGKV3D-20  -  immunoglobulin kappa variable 3d-20, IGHV3-13  -  immunoglobulin heavy variable 3-13, IGKV2-28  -  immunoglobulin kappa variable 2-28, IGHV3-11  -  immunoglobulin heavy variable 3-11 (gene/pseudogene), IGHV3-7  -  immunoglobulin heavy variable 3-7, IGKV3D-11  -  immunoglobulin kappa variable 3d-11, IGHV2-70  -  immunoglobulin heavy variable 2-70, IGKV3-15  -  immunoglobulin kappa variable 3-15, IGHV2-5  -  immunoglobulin heavy variable 2-5, IGKV3-20  -  immunoglobulin kappa variable 3-20, IGKV2-30  -  immunoglobulin kappa variable 2-30, IGHV1-69  -  immunoglobulin heavy variable 1-69, IGKV4-1  -  immunoglobulin kappa variable 4-1, IGHV3-33  -  immunoglobulin heavy variable 3-33, IGKV1D-39  -  immunoglobulin kappa variable 1d-39, IGKV2D-28  -  immunoglobulin kappa variable 2d-28, IGHV3-30  -  immunoglobulin heavy variable 3-30, IGKV1D-33  -  immunoglobulin kappa variable 1d-33, IGKV2D-30  -  immunoglobulin kappa variable 2d-30, IGHV3-23  -  immunoglobulin heavy variable 3-23, IGKV1D-12  -  immunoglobulin kappa variable 1d-12, IGLV1-51  -  immunoglobulin lambda variable 1-51, IGKV1-5  -  immunoglobulin kappa variable 1-5, IGLV1-47  -  immunoglobulin lambda variable 1-47, IGLV1-44  -  immunoglobulin lambda variable 1-44, IGLV1-40  -  immunoglobulin lambda variable 1-40, IGLV2-23  -  immunoglobulin lambda variable 2-23, IGHV3-53  -  immunoglobulin heavy variable 3-53, IGLV2-11  -  immunoglobulin lambda variable 2-11, IGLV2-14  -  immunoglobulin lambda variable 2-14, IGLV2-8  -  immunoglobulin lambda variable 2-8, IGHV3-48  -  immunoglobulin heavy variable 3-48, IGKV1-17  -  immunoglobulin kappa variable 1-17, IGKV1-16  -  immunoglobulin kappa variable 1-16, IGHV4-34  -  immunoglobulin heavy variable 4-34, IGKV1-12  -  immunoglobulin kappa variable 1-12, IGKV1-39  -  immunoglobulin kappa variable 1-39 (gene/pseudogene), IGLC7  -  immunoglobulin lambda constant 7, IGLV3-25  -  immunoglobulin lambda variable 3-25, IGKC  -  immunoglobulin kappa constant, IGHV4-59  -  immunoglobulin heavy variable 4-59, IGHV4-39  -  immunoglobulin heavy variable 4-39, IGLV3-1  -  immunoglobulin lambda variable 3-1, IGLC3  -  immunoglobulin lambda constant 3 (kern-oz+ marker), IGLC2  -  immunoglobulin lambda constant 2 (kern-oz- marker), IGLC6  -  immunoglobulin lambda constant 6 (kern+oz- marker, gene/pseudogene), IGLV3-19  -  immunoglobulin lambda variable 3-19, IGLV3-21  -  immunoglobulin lambda variable 3-21, IGLV7-43  -  immunoglobulin lambda variable 7-43, IGLV6-57  -  immunoglobulin lambda variable 6-57, WIPF3  -  was/wasl interacting protein family, member 3, IGHG2  -  immunoglobulin heavy constant gamma 2 (g2m marker), IGHG1  -  immunoglobulin heavy constant gamma 1 (g1m marker), IGHG4  -  immunoglobulin heavy constant gamma 4 (g4m marker), IGHG3  -  immunoglobulin heavy constant gamma 3 (g3m marker)]
GO:0038096	Fc-gamma receptor signaling pathway involved in phagocytosis	1.16E-47	1.02E-44	12.81	13587	121	482	55	[IGKV3D-20  -  immunoglobulin kappa variable 3d-20, IGHV3-13  -  immunoglobulin heavy variable 3-13, IGKV2-28  -  immunoglobulin kappa variable 2-28, IGHV3-11  -  immunoglobulin heavy variable 3-11 (gene/pseudogene), IGHV3-7  -  immunoglobulin heavy variable 3-7, IGKV3D-11  -  immunoglobulin kappa variable 3d-11, IGHV2-70  -  immunoglobulin heavy variable 2-70, IGKV3-15  -  immunoglobulin kappa variable 3-15, IGHV2-5  -  immunoglobulin heavy variable 2-5, IGKV3-20  -  immunoglobulin kappa variable 3-20, IGKV2-30  -  immunoglobulin kappa variable 2-30, IGHV1-69  -  immunoglobulin heavy variable 1-69, IGKV4-1  -  immunoglobulin kappa variable 4-1, IGHV3-33  -  immunoglobulin heavy variable 3-33, IGKV1D-39  -  immunoglobulin kappa variable 1d-39, IGKV2D-28  -  immunoglobulin kappa variable 2d-28, IGHV3-30  -  immunoglobulin heavy variable 3-30, IGKV1D-33  -  immunoglobulin kappa variable 1d-33, IGKV2D-30  -  immunoglobulin kappa variable 2d-30, IGHV3-23  -  immunoglobulin heavy variable 3-23, IGKV1D-12  -  immunoglobulin kappa variable 1d-12, IGLV1-51  -  immunoglobulin lambda variable 1-51, IGKV1-5  -  immunoglobulin kappa variable 1-5, IGLV1-47  -  immunoglobulin lambda variable 1-47, IGLV1-44  -  immunoglobulin lambda variable 1-44, IGLV1-40  -  immunoglobulin lambda variable 1-40, IGLV2-23  -  immunoglobulin lambda variable 2-23, IGHV3-53  -  immunoglobulin heavy variable 3-53, IGLV2-11  -  immunoglobulin lambda variable 2-11, IGLV2-14  -  immunoglobulin lambda variable 2-14, IGLV2-8  -  immunoglobulin lambda variable 2-8, IGHV3-48  -  immunoglobulin heavy variable 3-48, IGKV1-17  -  immunoglobulin kappa variable 1-17, IGKV1-16  -  immunoglobulin kappa variable 1-16, IGHV4-34  -  immunoglobulin heavy variable 4-34, IGKV1-12  -  immunoglobulin kappa variable 1-12, IGKV1-39  -  immunoglobulin kappa variable 1-39 (gene/pseudogene), IGLC7  -  immunoglobulin lambda constant 7, IGLV3-25  -  immunoglobulin lambda variable 3-25, IGKC  -  immunoglobulin kappa constant, IGHV4-59  -  immunoglobulin heavy variable 4-59, IGHV4-39  -  immunoglobulin heavy variable 4-39, IGLV3-1  -  immunoglobulin lambda variable 3-1, IGLC3  -  immunoglobulin lambda constant 3 (kern-oz+ marker), IGLC2  -  immunoglobulin lambda constant 2 (kern-oz- marker), IGLC6  -  immunoglobulin lambda constant 6 (kern+oz- marker, gene/pseudogene), IGLV3-19  -  immunoglobulin lambda variable 3-19, IGLV3-21  -  immunoglobulin lambda variable 3-21, IGLV7-43  -  immunoglobulin lambda variable 7-43, IGLV6-57  -  immunoglobulin lambda variable 6-57, IGHG2  -  immunoglobulin heavy constant gamma 2 (g2m marker), WIPF3  -  was/wasl interacting protein family, member 3, IGHG1  -  immunoglobulin heavy constant gamma 1 (g1m marker), IGHG4  -  immunoglobulin heavy constant gamma 4 (g4m marker), IGHG3  -  immunoglobulin heavy constant gamma 3 (g3m marker)]
GO:0002431	Fc receptor mediated stimulatory signaling pathway	3.60E-47	2.97E-44	12.6	13587	123	482	55	[IGKV3D-20  -  immunoglobulin kappa variable 3d-20, IGHV3-13  -  immunoglobulin heavy variable 3-13, IGKV2-28  -  immunoglobulin kappa variable 2-28, IGHV3-11  -  immunoglobulin heavy variable 3-11 (gene/pseudogene), IGHV3-7  -  immunoglobulin heavy variable 3-7, IGKV3D-11  -  immunoglobulin kappa variable 3d-11, IGHV2-70  -  immunoglobulin heavy variable 2-70, IGKV3-15  -  immunoglobulin kappa variable 3-15, IGHV2-5  -  immunoglobulin heavy variable 2-5, IGKV3-20  -  immunoglobulin kappa variable 3-20, IGKV2-30  -  immunoglobulin kappa variable 2-30, IGHV1-69  -  immunoglobulin heavy variable 1-69, IGKV4-1  -  immunoglobulin kappa variable 4-1, IGHV3-33  -  immunoglobulin heavy variable 3-33, IGKV1D-39  -  immunoglobulin kappa variable 1d-39, IGKV2D-28  -  immunoglobulin kappa variable 2d-28, IGHV3-30  -  immunoglobulin heavy variable 3-30, IGKV1D-33  -  immunoglobulin kappa variable 1d-33, IGKV2D-30  -  immunoglobulin kappa variable 2d-30, IGHV3-23  -  immunoglobulin heavy variable 3-23, IGKV1D-12  -  immunoglobulin kappa variable 1d-12, IGLV1-51  -  immunoglobulin lambda variable 1-51, IGKV1-5  -  immunoglobulin kappa variable 1-5, IGLV1-47  -  immunoglobulin lambda variable 1-47, IGLV1-44  -  immunoglobulin lambda variable 1-44, IGLV1-40  -  immunoglobulin lambda variable 1-40, IGLV2-23  -  immunoglobulin lambda variable 2-23, IGHV3-53  -  immunoglobulin heavy variable 3-53, IGLV2-11  -  immunoglobulin lambda variable 2-11, IGLV2-14  -  immunoglobulin lambda variable 2-14, IGLV2-8  -  immunoglobulin lambda variable 2-8, IGHV3-48  -  immunoglobulin heavy variable 3-48, IGKV1-17  -  immunoglobulin kappa variable 1-17, IGKV1-16  -  immunoglobulin kappa variable 1-16, IGHV4-34  -  immunoglobulin heavy variable 4-34, IGKV1-12  -  immunoglobulin kappa variable 1-12, IGKV1-39  -  immunoglobulin kappa variable 1-39 (gene/pseudogene), IGLC7  -  immunoglobulin lambda constant 7, IGLV3-25  -  immunoglobulin lambda variable 3-25, IGKC  -  immunoglobulin kappa constant, IGHV4-59  -  immunoglobulin heavy variable 4-59, IGHV4-39  -  immunoglobulin heavy variable 4-39, IGLV3-1  -  immunoglobulin lambda variable 3-1, IGLC3  -  immunoglobulin lambda constant 3 (kern-oz+ marker), IGLC2  -  immunoglobulin lambda constant 2 (kern-oz- marker), IGLC6  -  immunoglobulin lambda constant 6 (kern+oz- marker, gene/pseudogene), IGLV3-19  -  immunoglobulin lambda variable 3-19, IGLV3-21  -  immunoglobulin lambda variable 3-21, IGLV7-43  -  immunoglobulin lambda variable 7-43, IGLV6-57  -  immunoglobulin lambda variable 6-57, WIPF3  -  was/wasl interacting protein family, member 3, IGHG2  -  immunoglobulin heavy constant gamma 2 (g2m marker), IGHG1  -  immunoglobulin heavy constant gamma 1 (g1m marker), IGHG4  -  immunoglobulin heavy constant gamma 4 (g4m marker), IGHG3  -  immunoglobulin heavy constant gamma 3 (g3m marker)]
GO:0038094	Fc-gamma receptor signaling pathway	3.60E-47	2.81E-44	12.6	13587	123	482	55	[IGKV3D-20  -  immunoglobulin kappa variable 3d-20, IGHV3-13  -  immunoglobulin heavy variable 3-13, IGKV2-28  -  immunoglobulin kappa variable 2-28, IGHV3-11  -  immunoglobulin heavy variable 3-11 (gene/pseudogene), IGHV3-7  -  immunoglobulin heavy variable 3-7, IGKV3D-11  -  immunoglobulin kappa variable 3d-11, IGHV2-70  -  immunoglobulin heavy variable 2-70, IGKV3-15  -  immunoglobulin kappa variable 3-15, IGHV2-5  -  immunoglobulin heavy variable 2-5, IGKV3-20  -  immunoglobulin kappa variable 3-20, IGKV2-30  -  immunoglobulin kappa variable 2-30, IGHV1-69  -  immunoglobulin heavy variable 1-69, IGKV4-1  -  immunoglobulin kappa variable 4-1, IGHV3-33  -  immunoglobulin heavy variable 3-33, IGKV1D-39  -  immunoglobulin kappa variable 1d-39, IGKV2D-28  -  immunoglobulin kappa variable 2d-28, IGHV3-30  -  immunoglobulin heavy variable 3-30, IGKV1D-33  -  immunoglobulin kappa variable 1d-33, IGKV2D-30  -  immunoglobulin kappa variable 2d-30, IGHV3-23  -  immunoglobulin heavy variable 3-23, IGKV1D-12  -  immunoglobulin kappa variable 1d-12, IGLV1-51  -  immunoglobulin lambda variable 1-51, IGKV1-5  -  immunoglobulin kappa variable 1-5, IGLV1-47  -  immunoglobulin lambda variable 1-47, IGLV1-44  -  immunoglobulin lambda variable 1-44, IGLV1-40  -  immunoglobulin lambda variable 1-40, IGLV2-23  -  immunoglobulin lambda variable 2-23, IGHV3-53  -  immunoglobulin heavy variable 3-53, IGLV2-11  -  immunoglobulin lambda variable 2-11, IGLV2-14  -  immunoglobulin lambda variable 2-14, IGLV2-8  -  immunoglobulin lambda variable 2-8, IGHV3-48  -  immunoglobulin heavy variable 3-48, IGKV1-17  -  immunoglobulin kappa variable 1-17, IGKV1-16  -  immunoglobulin kappa variable 1-16, IGHV4-34  -  immunoglobulin heavy variable 4-34, IGKV1-12  -  immunoglobulin kappa variable 1-12, IGKV1-39  -  immunoglobulin kappa variable 1-39 (gene/pseudogene), IGLC7  -  immunoglobulin lambda constant 7, IGLV3-25  -  immunoglobulin lambda variable 3-25, IGKC  -  immunoglobulin kappa constant, IGHV4-59  -  immunoglobulin heavy variable 4-59, IGHV4-39  -  immunoglobulin heavy variable 4-39, IGLV3-1  -  immunoglobulin lambda variable 3-1, IGLC3  -  immunoglobulin lambda constant 3 (kern-oz+ marker), IGLC2  -  immunoglobulin lambda constant 2 (kern-oz- marker), IGLC6  -  immunoglobulin lambda constant 6 (kern+oz- marker, gene/pseudogene), IGLV3-19  -  immunoglobulin lambda variable 3-19, IGLV3-21  -  immunoglobulin lambda variable 3-21, IGLV7-43  -  immunoglobulin lambda variable 7-43, IGLV6-57  -  immunoglobulin lambda variable 6-57, WIPF3  -  was/wasl interacting protein family, member 3, IGHG2  -  immunoglobulin heavy constant gamma 2 (g2m marker), IGHG1  -  immunoglobulin heavy constant gamma 1 (g1m marker), IGHG4  -  immunoglobulin heavy constant gamma 4 (g4m marker), IGHG3  -  immunoglobulin heavy constant gamma 3 (g3m marker)]
GO:0006911	phagocytosis, engulfment	4.34E-47	3.23E-44	16.16	13587	82	482	47	[IGHM  -  immunoglobulin heavy constant mu, IGHV3-13  -  immunoglobulin heavy variable 3-13, IGHV6-1  -  immunoglobulin heavy variable 6-1, IGHV3-15  -  immunoglobulin heavy variable 3-15, IGKC  -  immunoglobulin kappa constant, IGHV3-11  -  immunoglobulin heavy variable 3-11 (gene/pseudogene), IGHV3-7  -  immunoglobulin heavy variable 3-7, IGHV4-59  -  immunoglobulin heavy variable 4-59, IGHV2-26  -  immunoglobulin heavy variable 2-26, IGHV4-61  -  immunoglobulin heavy variable 4-61, IGHV2-70  -  immunoglobulin heavy variable 2-70, IGHV4-39  -  immunoglobulin heavy variable 4-39, IGHV2-5  -  immunoglobulin heavy variable 2-5, IGHV5-51  -  immunoglobulin heavy variable 5-51, IGHV1-69  -  immunoglobulin heavy variable 1-69, IGLC3  -  immunoglobulin lambda constant 3 (kern-oz+ marker), IGLC2  -  immunoglobulin lambda constant 2 (kern-oz- marker), IGHV3-33  -  immunoglobulin heavy variable 3-33, IGLC6  -  immunoglobulin lambda constant 6 (kern+oz- marker, gene/pseudogene), IGHV3-30  -  immunoglobulin heavy variable 3-30, IGHV3-23  -  immunoglobulin heavy variable 3-23, IGHV3-21  -  immunoglobulin heavy variable 3-21, IGHV3-20  -  immunoglobulin heavy variable 3-20, IGHV3-64  -  immunoglobulin heavy variable 3-64, IGLL5  -  immunoglobulin lambda-like polypeptide 5, IGHV3-66  -  immunoglobulin heavy variable 3-66, IGHV3-49  -  immunoglobulin heavy variable 3-49, IGHV3-53  -  immunoglobulin heavy variable 3-53, IGHV3-43  -  immunoglobulin heavy variable 3-43, IGHV3-48  -  immunoglobulin heavy variable 3-48, IGHA1  -  immunoglobulin heavy constant alpha 1, IGHV4-34  -  immunoglobulin heavy variable 4-34, IGHV4-31  -  immunoglobulin heavy variable 4-31, IGHV4-4  -  immunoglobulin heavy variable 4-4, IGHV1-3  -  immunoglobulin heavy variable 1-3, IGHA2  -  immunoglobulin heavy constant alpha 2 (a2m marker), IGHV4-28  -  immunoglobulin heavy variable 4-28, IGHG2  -  immunoglobulin heavy constant gamma 2 (g2m marker), IGHG1  -  immunoglobulin heavy constant gamma 1 (g1m marker), IGHV1-18  -  immunoglobulin heavy variable 1-18, IGHV1-24  -  immunoglobulin heavy variable 1-24, IGHV3-72  -  immunoglobulin heavy variable 3-72, IGHG4  -  immunoglobulin heavy constant gamma 4 (g4m marker), IGHV3-74  -  immunoglobulin heavy variable 3-74, IGHG3  -  immunoglobulin heavy constant gamma 3 (g3m marker), IGHV3-73  -  immunoglobulin heavy variable 3-73, IGLC7  -  immunoglobulin lambda constant 7]
GO:0002429	immune response-activating cell surface receptor signaling pathway	8.44E-47	5.97E-44	6.88	13587	340	482	83	[IGKV3D-20  -  immunoglobulin kappa variable 3d-20, IGKV2-28  -  immunoglobulin kappa variable 2-28, IGHV3-13  -  immunoglobulin heavy variable 3-13, IGHV3-15  -  immunoglobulin heavy variable 3-15, IGHV3-11  -  immunoglobulin heavy variable 3-11 (gene/pseudogene), IGHV3-7  -  immunoglobulin heavy variable 3-7, IGKV3D-11  -  immunoglobulin kappa variable 3d-11, IGHV2-26  -  immunoglobulin heavy variable 2-26, IGHV2-70  -  immunoglobulin heavy variable 2-70, IGKV3-15  -  immunoglobulin kappa variable 3-15, IGHV2-5  -  immunoglobulin heavy variable 2-5, IGKV3-20  -  immunoglobulin kappa variable 3-20, IGKV2-30  -  immunoglobulin kappa variable 2-30, IGHV1-69  -  immunoglobulin heavy variable 1-69, IGHV3-33  -  immunoglobulin heavy variable 3-33, IGKV4-1  -  immunoglobulin kappa variable 4-1, IGKV1D-39  -  immunoglobulin kappa variable 1d-39, IGKV2D-28  -  immunoglobulin kappa variable 2d-28, IGHV3-30  -  immunoglobulin heavy variable 3-30, IGKV1D-33  -  immunoglobulin kappa variable 1d-33, IGKV2D-30  -  immunoglobulin kappa variable 2d-30, CD79A  -  cd79a molecule, immunoglobulin-associated alpha, IGHV3-23  -  immunoglobulin heavy variable 3-23, IGKV1D-12  -  immunoglobulin kappa variable 1d-12, MUC16  -  mucin 16, cell surface associated, IGHV3-21  -  immunoglobulin heavy variable 3-21, IGHV3-20  -  immunoglobulin heavy variable 3-20, IGLV1-51  -  immunoglobulin lambda variable 1-51, IGKV1-5  -  immunoglobulin kappa variable 1-5, IGHV3-64  -  immunoglobulin heavy variable 3-64, IGLV1-47  -  immunoglobulin lambda variable 1-47, IGHV3-66  -  immunoglobulin heavy variable 3-66, IGLV1-44  -  immunoglobulin lambda variable 1-44, IGLV1-40  -  immunoglobulin lambda variable 1-40, IGHV3-49  -  immunoglobulin heavy variable 3-49, IGLV2-23  -  immunoglobulin lambda variable 2-23, IGHV3-53  -  immunoglobulin heavy variable 3-53, IGLV2-11  -  immunoglobulin lambda variable 2-11, IGLV2-14  -  immunoglobulin lambda variable 2-14, IGHV3-43  -  immunoglobulin heavy variable 3-43, CARD9  -  caspase recruitment domain family, member 9, IGLV2-8  -  immunoglobulin lambda variable 2-8, IGHV3-48  -  immunoglobulin heavy variable 3-48, IGKV1-17  -  immunoglobulin kappa variable 1-17, IGKV1-16  -  immunoglobulin kappa variable 1-16, IGHV4-34  -  immunoglobulin heavy variable 4-34, IGHV4-31  -  immunoglobulin heavy variable 4-31, IGHV4-4  -  immunoglobulin heavy variable 4-4, IGKV1-12  -  immunoglobulin kappa variable 1-12, IGHV4-28  -  immunoglobulin heavy variable 4-28, IGKV1-39  -  immunoglobulin kappa variable 1-39 (gene/pseudogene), IGHV3-72  -  immunoglobulin heavy variable 3-72, IGHV3-74  -  immunoglobulin heavy variable 3-74, IGLC7  -  immunoglobulin lambda constant 7, IGHV3-73  -  immunoglobulin heavy variable 3-73, IGHM  -  immunoglobulin heavy constant mu, MUC5B  -  mucin 5b, oligomeric mucus/gel-forming, IGLV3-25  -  immunoglobulin lambda variable 3-25, IGHV6-1  -  immunoglobulin heavy variable 6-1, IGKC  -  immunoglobulin kappa constant, IGHV4-59  -  immunoglobulin heavy variable 4-59, IGHV4-61  -  immunoglobulin heavy variable 4-61, IGHV4-39  -  immunoglobulin heavy variable 4-39, IGHV5-51  -  immunoglobulin heavy variable 5-51, IGLV3-1  -  immunoglobulin lambda variable 3-1, IGLC3  -  immunoglobulin lambda constant 3 (kern-oz+ marker), IGLC2  -  immunoglobulin lambda constant 2 (kern-oz- marker), IGLC6  -  immunoglobulin lambda constant 6 (kern+oz- marker, gene/pseudogene), IGLV3-19  -  immunoglobulin lambda variable 3-19, IGLV3-21  -  immunoglobulin lambda variable 3-21, IGLL5  -  immunoglobulin lambda-like polypeptide 5, IGHA1  -  immunoglobulin heavy constant alpha 1, IGLV7-43  -  immunoglobulin lambda variable 7-43, IGLV6-57  -  immunoglobulin lambda variable 6-57, IGHV1-3  -  immunoglobulin heavy variable 1-3, IGHA2  -  immunoglobulin heavy constant alpha 2 (a2m marker), IGHG2  -  immunoglobulin heavy constant gamma 2 (g2m marker), WIPF3  -  was/wasl interacting protein family, member 3, IGHG1  -  immunoglobulin heavy constant gamma 1 (g1m marker), IGHV1-18  -  immunoglobulin heavy variable 1-18, IGHV1-24  -  immunoglobulin heavy variable 1-24, IGHG4  -  immunoglobulin heavy constant gamma 4 (g4m marker), IGHG3  -  immunoglobulin heavy constant gamma 3 (g3m marker)]
GO:0002768	immune response-regulating cell surface receptor signaling pathway	4.25E-45	2.87E-42	6.47	13587	366	482	84	[IGKV3D-20  -  immunoglobulin kappa variable 3d-20, IGHV3-13  -  immunoglobulin heavy variable 3-13, IGKV2-28  -  immunoglobulin kappa variable 2-28, IGHV3-15  -  immunoglobulin heavy variable 3-15, IGHV3-11  -  immunoglobulin heavy variable 3-11 (gene/pseudogene), IGHV3-7  -  immunoglobulin heavy variable 3-7, IGKV3D-11  -  immunoglobulin kappa variable 3d-11, IGHV2-26  -  immunoglobulin heavy variable 2-26, IGHV2-70  -  immunoglobulin heavy variable 2-70, IGHV2-5  -  immunoglobulin heavy variable 2-5, IGKV3-15  -  immunoglobulin kappa variable 3-15, IGKV3-20  -  immunoglobulin kappa variable 3-20, IGKV2-30  -  immunoglobulin kappa variable 2-30, IGHV1-69  -  immunoglobulin heavy variable 1-69, IGKV4-1  -  immunoglobulin kappa variable 4-1, IGHV3-33  -  immunoglobulin heavy variable 3-33, IGKV1D-39  -  immunoglobulin kappa variable 1d-39, IGKV2D-28  -  immunoglobulin kappa variable 2d-28, IGHV3-30  -  immunoglobulin heavy variable 3-30, IGKV1D-33  -  immunoglobulin kappa variable 1d-33, IGKV2D-30  -  immunoglobulin kappa variable 2d-30, CD79A  -  cd79a molecule, immunoglobulin-associated alpha, IGHV3-23  -  immunoglobulin heavy variable 3-23, IGKV1D-12  -  immunoglobulin kappa variable 1d-12, MUC16  -  mucin 16, cell surface associated, IGHV3-21  -  immunoglobulin heavy variable 3-21, IGHV3-20  -  immunoglobulin heavy variable 3-20, IGLV1-51  -  immunoglobulin lambda variable 1-51, IGKV1-5  -  immunoglobulin kappa variable 1-5, IGHV3-64  -  immunoglobulin heavy variable 3-64, IGLV1-47  -  immunoglobulin lambda variable 1-47, IGHV3-66  -  immunoglobulin heavy variable 3-66, IGLV1-44  -  immunoglobulin lambda variable 1-44, IGLV1-40  -  immunoglobulin lambda variable 1-40, IGHV3-49  -  immunoglobulin heavy variable 3-49, IGLV2-23  -  immunoglobulin lambda variable 2-23, IGHV3-53  -  immunoglobulin heavy variable 3-53, IGLV2-11  -  immunoglobulin lambda variable 2-11, IGLV2-14  -  immunoglobulin lambda variable 2-14, IGHV3-43  -  immunoglobulin heavy variable 3-43, CARD9  -  caspase recruitment domain family, member 9, IGLV2-8  -  immunoglobulin lambda variable 2-8, IGHV3-48  -  immunoglobulin heavy variable 3-48, IGKV1-17  -  immunoglobulin kappa variable 1-17, IGHV4-34  -  immunoglobulin heavy variable 4-34, IGKV1-16  -  immunoglobulin kappa variable 1-16, IGHV4-31  -  immunoglobulin heavy variable 4-31, IGHV4-4  -  immunoglobulin heavy variable 4-4, IGKV1-12  -  immunoglobulin kappa variable 1-12, IGHV4-28  -  immunoglobulin heavy variable 4-28, IGKV1-39  -  immunoglobulin kappa variable 1-39 (gene/pseudogene), IGHV3-72  -  immunoglobulin heavy variable 3-72, IGHV3-74  -  immunoglobulin heavy variable 3-74, IGLC7  -  immunoglobulin lambda constant 7, IGHV3-73  -  immunoglobulin heavy variable 3-73, IGHM  -  immunoglobulin heavy constant mu, MUC5B  -  mucin 5b, oligomeric mucus/gel-forming, IGLV3-25  -  immunoglobulin lambda variable 3-25, IGHV6-1  -  immunoglobulin heavy variable 6-1, IGKC  -  immunoglobulin kappa constant, IGHV4-59  -  immunoglobulin heavy variable 4-59, IGHV4-61  -  immunoglobulin heavy variable 4-61, IGHV4-39  -  immunoglobulin heavy variable 4-39, IGHV5-51  -  immunoglobulin heavy variable 5-51, IGLV3-1  -  immunoglobulin lambda variable 3-1, IGLC3  -  immunoglobulin lambda constant 3 (kern-oz+ marker), IGLC2  -  immunoglobulin lambda constant 2 (kern-oz- marker), IGLC6  -  immunoglobulin lambda constant 6 (kern+oz- marker, gene/pseudogene), IGLV3-19  -  immunoglobulin lambda variable 3-19, IGLV3-21  -  immunoglobulin lambda variable 3-21, IGLL5  -  immunoglobulin lambda-like polypeptide 5, IGHA1  -  immunoglobulin heavy constant alpha 1, IGLV7-43  -  immunoglobulin lambda variable 7-43, IGLV6-57  -  immunoglobulin lambda variable 6-57, IGHV1-3  -  immunoglobulin heavy variable 1-3, IGHA2  -  immunoglobulin heavy constant alpha 2 (a2m marker), IGHG2  -  immunoglobulin heavy constant gamma 2 (g2m marker), WIPF3  -  was/wasl interacting protein family, member 3, IGHG1  -  immunoglobulin heavy constant gamma 1 (g1m marker), IGHV1-18  -  immunoglobulin heavy variable 1-18, PIGR  -  polymeric immunoglobulin receptor, IGHV1-24  -  immunoglobulin heavy variable 1-24, IGHG4  -  immunoglobulin heavy constant gamma 4 (g4m marker), IGHG3  -  immunoglobulin heavy constant gamma 3 (g3m marker)]
GO:0099024	plasma membrane invagination	1.80E-44	1.16E-41	14.72	13587	90	482	47	[IGHM  -  immunoglobulin heavy constant mu, IGHV3-13  -  immunoglobulin heavy variable 3-13, IGHV6-1  -  immunoglobulin heavy variable 6-1, IGHV3-15  -  immunoglobulin heavy variable 3-15, IGKC  -  immunoglobulin kappa constant, IGHV3-11  -  immunoglobulin heavy variable 3-11 (gene/pseudogene), IGHV3-7  -  immunoglobulin heavy variable 3-7, IGHV4-59  -  immunoglobulin heavy variable 4-59, IGHV2-26  -  immunoglobulin heavy variable 2-26, IGHV4-61  -  immunoglobulin heavy variable 4-61, IGHV2-70  -  immunoglobulin heavy variable 2-70, IGHV4-39  -  immunoglobulin heavy variable 4-39, IGHV2-5  -  immunoglobulin heavy variable 2-5, IGHV5-51  -  immunoglobulin heavy variable 5-51, IGHV1-69  -  immunoglobulin heavy variable 1-69, IGLC3  -  immunoglobulin lambda constant 3 (kern-oz+ marker), IGLC2  -  immunoglobulin lambda constant 2 (kern-oz- marker), IGHV3-33  -  immunoglobulin heavy variable 3-33, IGLC6  -  immunoglobulin lambda constant 6 (kern+oz- marker, gene/pseudogene), IGHV3-30  -  immunoglobulin heavy variable 3-30, IGHV3-23  -  immunoglobulin heavy variable 3-23, IGHV3-21  -  immunoglobulin heavy variable 3-21, IGHV3-20  -  immunoglobulin heavy variable 3-20, IGHV3-64  -  immunoglobulin heavy variable 3-64, IGLL5  -  immunoglobulin lambda-like polypeptide 5, IGHV3-66  -  immunoglobulin heavy variable 3-66, IGHV3-49  -  immunoglobulin heavy variable 3-49, IGHV3-53  -  immunoglobulin heavy variable 3-53, IGHV3-43  -  immunoglobulin heavy variable 3-43, IGHV3-48  -  immunoglobulin heavy variable 3-48, IGHA1  -  immunoglobulin heavy constant alpha 1, IGHV4-34  -  immunoglobulin heavy variable 4-34, IGHV4-31  -  immunoglobulin heavy variable 4-31, IGHV4-4  -  immunoglobulin heavy variable 4-4, IGHV1-3  -  immunoglobulin heavy variable 1-3, IGHA2  -  immunoglobulin heavy constant alpha 2 (a2m marker), IGHV4-28  -  immunoglobulin heavy variable 4-28, IGHG2  -  immunoglobulin heavy constant gamma 2 (g2m marker), IGHG1  -  immunoglobulin heavy constant gamma 1 (g1m marker), IGHV1-18  -  immunoglobulin heavy variable 1-18, IGHV1-24  -  immunoglobulin heavy variable 1-24, IGHV3-72  -  immunoglobulin heavy variable 3-72, IGHG4  -  immunoglobulin heavy constant gamma 4 (g4m marker), IGHV3-74  -  immunoglobulin heavy variable 3-74, IGHG3  -  immunoglobulin heavy constant gamma 3 (g3m marker), IGLC7  -  immunoglobulin lambda constant 7, IGHV3-73  -  immunoglobulin heavy variable 3-73]
GO:0010324	membrane invagination	1.85E-42	1.14E-39	13.66	13587	97	482	47	[IGHM  -  immunoglobulin heavy constant mu, IGHV3-13  -  immunoglobulin heavy variable 3-13, IGHV6-1  -  immunoglobulin heavy variable 6-1, IGHV3-15  -  immunoglobulin heavy variable 3-15, IGKC  -  immunoglobulin kappa constant, IGHV3-11  -  immunoglobulin heavy variable 3-11 (gene/pseudogene), IGHV3-7  -  immunoglobulin heavy variable 3-7, IGHV4-59  -  immunoglobulin heavy variable 4-59, IGHV2-26  -  immunoglobulin heavy variable 2-26, IGHV4-61  -  immunoglobulin heavy variable 4-61, IGHV2-70  -  immunoglobulin heavy variable 2-70, IGHV4-39  -  immunoglobulin heavy variable 4-39, IGHV2-5  -  immunoglobulin heavy variable 2-5, IGHV5-51  -  immunoglobulin heavy variable 5-51, IGHV1-69  -  immunoglobulin heavy variable 1-69, IGLC3  -  immunoglobulin lambda constant 3 (kern-oz+ marker), IGLC2  -  immunoglobulin lambda constant 2 (kern-oz- marker), IGHV3-33  -  immunoglobulin heavy variable 3-33, IGLC6  -  immunoglobulin lambda constant 6 (kern+oz- marker, gene/pseudogene), IGHV3-30  -  immunoglobulin heavy variable 3-30, IGHV3-23  -  immunoglobulin heavy variable 3-23, IGHV3-21  -  immunoglobulin heavy variable 3-21, IGHV3-20  -  immunoglobulin heavy variable 3-20, IGHV3-64  -  immunoglobulin heavy variable 3-64, IGLL5  -  immunoglobulin lambda-like polypeptide 5, IGHV3-66  -  immunoglobulin heavy variable 3-66, IGHV3-49  -  immunoglobulin heavy variable 3-49, IGHV3-53  -  immunoglobulin heavy variable 3-53, IGHV3-43  -  immunoglobulin heavy variable 3-43, IGHV3-48  -  immunoglobulin heavy variable 3-48, IGHA1  -  immunoglobulin heavy constant alpha 1, IGHV4-34  -  immunoglobulin heavy variable 4-34, IGHV4-31  -  immunoglobulin heavy variable 4-31, IGHV4-4  -  immunoglobulin heavy variable 4-4, IGHV1-3  -  immunoglobulin heavy variable 1-3, IGHA2  -  immunoglobulin heavy constant alpha 2 (a2m marker), IGHV4-28  -  immunoglobulin heavy variable 4-28, IGHG2  -  immunoglobulin heavy constant gamma 2 (g2m marker), IGHG1  -  immunoglobulin heavy constant gamma 1 (g1m marker), IGHV1-18  -  immunoglobulin heavy variable 1-18, IGHV1-24  -  immunoglobulin heavy variable 1-24, IGHV3-72  -  immunoglobulin heavy variable 3-72, IGHG4  -  immunoglobulin heavy constant gamma 4 (g4m marker), IGHV3-74  -  immunoglobulin heavy variable 3-74, IGHG3  -  immunoglobulin heavy constant gamma 3 (g3m marker), IGHV3-73  -  immunoglobulin heavy variable 3-73, IGLC7  -  immunoglobulin lambda constant 7]
GO:0002757	immune response-activating signal transduction	1.45E-41	8.64E-39	5.7	13587	425	482	86	[IGKV3D-20  -  immunoglobulin kappa variable 3d-20, IGKV2-28  -  immunoglobulin kappa variable 2-28, IGHV3-13  -  immunoglobulin heavy variable 3-13, IGHV3-15  -  immunoglobulin heavy variable 3-15, IGHV3-11  -  immunoglobulin heavy variable 3-11 (gene/pseudogene), IGHV3-7  -  immunoglobulin heavy variable 3-7, IGKV3D-11  -  immunoglobulin kappa variable 3d-11, IGHV2-26  -  immunoglobulin heavy variable 2-26, IGHV2-70  -  immunoglobulin heavy variable 2-70, IGKV3-15  -  immunoglobulin kappa variable 3-15, IGHV2-5  -  immunoglobulin heavy variable 2-5, IGKV3-20  -  immunoglobulin kappa variable 3-20, IGKV2-30  -  immunoglobulin kappa variable 2-30, IGHV1-69  -  immunoglobulin heavy variable 1-69, IGKV4-1  -  immunoglobulin kappa variable 4-1, IGHV3-33  -  immunoglobulin heavy variable 3-33, IGKV1D-39  -  immunoglobulin kappa variable 1d-39, TANK  -  traf family member-associated nfkb activator, IGHV3-30  -  immunoglobulin heavy variable 3-30, IGKV2D-28  -  immunoglobulin kappa variable 2d-28, IGKV1D-33  -  immunoglobulin kappa variable 1d-33, IGKV2D-30  -  immunoglobulin kappa variable 2d-30, CD79A  -  cd79a molecule, immunoglobulin-associated alpha, IGHV3-23  -  immunoglobulin heavy variable 3-23, IGKV1D-12  -  immunoglobulin kappa variable 1d-12, MUC16  -  mucin 16, cell surface associated, IGHV3-21  -  immunoglobulin heavy variable 3-21, IGHV3-20  -  immunoglobulin heavy variable 3-20, IGLV1-51  -  immunoglobulin lambda variable 1-51, IGKV1-5  -  immunoglobulin kappa variable 1-5, IGHV3-64  -  immunoglobulin heavy variable 3-64, IGLV1-47  -  immunoglobulin lambda variable 1-47, IGHV3-66  -  immunoglobulin heavy variable 3-66, IGLV1-44  -  immunoglobulin lambda variable 1-44, IGLV1-40  -  immunoglobulin lambda variable 1-40, IGHV3-49  -  immunoglobulin heavy variable 3-49, IGHV3-53  -  immunoglobulin heavy variable 3-53, IGLV2-23  -  immunoglobulin lambda variable 2-23, IGLV2-11  -  immunoglobulin lambda variable 2-11, IGHV3-43  -  immunoglobulin heavy variable 3-43, IGLV2-14  -  immunoglobulin lambda variable 2-14, CARD9  -  caspase recruitment domain family, member 9, IGLV2-8  -  immunoglobulin lambda variable 2-8, IGHV3-48  -  immunoglobulin heavy variable 3-48, IGKV1-17  -  immunoglobulin kappa variable 1-17, IGKV1-16  -  immunoglobulin kappa variable 1-16, IGHV4-34  -  immunoglobulin heavy variable 4-34, IGHV4-31  -  immunoglobulin heavy variable 4-31, IGKV1-12  -  immunoglobulin kappa variable 1-12, IGHV4-4  -  immunoglobulin heavy variable 4-4, IGHV4-28  -  immunoglobulin heavy variable 4-28, IGKV1-39  -  immunoglobulin kappa variable 1-39 (gene/pseudogene), IGHV3-72  -  immunoglobulin heavy variable 3-72, C1orf106  -  chromosome 1 open reading frame 106, IGHV3-74  -  immunoglobulin heavy variable 3-74, IGLC7  -  immunoglobulin lambda constant 7, IGHV3-73  -  immunoglobulin heavy variable 3-73, IGHM  -  immunoglobulin heavy constant mu, MUC5B  -  mucin 5b, oligomeric mucus/gel-forming, IGLV3-25  -  immunoglobulin lambda variable 3-25, IGHV6-1  -  immunoglobulin heavy variable 6-1, IGKC  -  immunoglobulin kappa constant, IGHV4-59  -  immunoglobulin heavy variable 4-59, IGHV4-61  -  immunoglobulin heavy variable 4-61, IGHV4-39  -  immunoglobulin heavy variable 4-39, IGHV5-51  -  immunoglobulin heavy variable 5-51, IGLV3-1  -  immunoglobulin lambda variable 3-1, IGLC3  -  immunoglobulin lambda constant 3 (kern-oz+ marker), IGLC2  -  immunoglobulin lambda constant 2 (kern-oz- marker), IGLC6  -  immunoglobulin lambda constant 6 (kern+oz- marker, gene/pseudogene), IGLV3-19  -  immunoglobulin lambda variable 3-19, IGLV3-21  -  immunoglobulin lambda variable 3-21, TLR10  -  toll-like receptor 10, IGLL5  -  immunoglobulin lambda-like polypeptide 5, IGHA1  -  immunoglobulin heavy constant alpha 1, IGLV7-43  -  immunoglobulin lambda variable 7-43, IGLV6-57  -  immunoglobulin lambda variable 6-57, IGHV1-3  -  immunoglobulin heavy variable 1-3, IGHA2  -  immunoglobulin heavy constant alpha 2 (a2m marker), IGHG2  -  immunoglobulin heavy constant gamma 2 (g2m marker), WIPF3  -  was/wasl interacting protein family, member 3, IGHG1  -  immunoglobulin heavy constant gamma 1 (g1m marker), IGHV1-18  -  immunoglobulin heavy variable 1-18, IGHV1-24  -  immunoglobulin heavy variable 1-24, IGHG4  -  immunoglobulin heavy constant gamma 4 (g4m marker), IGHG3  -  immunoglobulin heavy constant gamma 3 (g3m marker)]
GO:0002253	activation of immune response	2.77E-40	1.58E-37	5.29	13587	474	482	89	[IGKV3D-20  -  immunoglobulin kappa variable 3d-20, IGKV2-28  -  immunoglobulin kappa variable 2-28, IGHV3-13  -  immunoglobulin heavy variable 3-13, IGHV3-15  -  immunoglobulin heavy variable 3-15, IGHV3-11  -  immunoglobulin heavy variable 3-11 (gene/pseudogene), IGHV3-7  -  immunoglobulin heavy variable 3-7, IGKV3D-11  -  immunoglobulin kappa variable 3d-11, IGHV2-26  -  immunoglobulin heavy variable 2-26, IGHV2-70  -  immunoglobulin heavy variable 2-70, IGKV3-15  -  immunoglobulin kappa variable 3-15, IGHV2-5  -  immunoglobulin heavy variable 2-5, IGKV3-20  -  immunoglobulin kappa variable 3-20, IGKV2-30  -  immunoglobulin kappa variable 2-30, IGHV1-69  -  immunoglobulin heavy variable 1-69, IGKV4-1  -  immunoglobulin kappa variable 4-1, IGHV3-33  -  immunoglobulin heavy variable 3-33, IGKV1D-39  -  immunoglobulin kappa variable 1d-39, TANK  -  traf family member-associated nfkb activator, IGHV3-30  -  immunoglobulin heavy variable 3-30, IGKV2D-28  -  immunoglobulin kappa variable 2d-28, IGKV1D-33  -  immunoglobulin kappa variable 1d-33, IGKV2D-30  -  immunoglobulin kappa variable 2d-30, CD79A  -  cd79a molecule, immunoglobulin-associated alpha, IGHV3-23  -  immunoglobulin heavy variable 3-23, IGKV1D-12  -  immunoglobulin kappa variable 1d-12, MUC16  -  mucin 16, cell surface associated, IGHV3-21  -  immunoglobulin heavy variable 3-21, IGHV3-20  -  immunoglobulin heavy variable 3-20, IGLV1-51  -  immunoglobulin lambda variable 1-51, IGKV1-5  -  immunoglobulin kappa variable 1-5, IGHV3-64  -  immunoglobulin heavy variable 3-64, IGLV1-47  -  immunoglobulin lambda variable 1-47, IGHV3-66  -  immunoglobulin heavy variable 3-66, IGLV1-44  -  immunoglobulin lambda variable 1-44, IGLV1-40  -  immunoglobulin lambda variable 1-40, IGHV3-49  -  immunoglobulin heavy variable 3-49, IGHV3-53  -  immunoglobulin heavy variable 3-53, IGLV2-23  -  immunoglobulin lambda variable 2-23, IGLV2-11  -  immunoglobulin lambda variable 2-11, IGHV3-43  -  immunoglobulin heavy variable 3-43, IGLV2-14  -  immunoglobulin lambda variable 2-14, CARD9  -  caspase recruitment domain family, member 9, IGLV2-8  -  immunoglobulin lambda variable 2-8, IGHV3-48  -  immunoglobulin heavy variable 3-48, IGKV1-17  -  immunoglobulin kappa variable 1-17, IGKV1-16  -  immunoglobulin kappa variable 1-16, IGHV4-34  -  immunoglobulin heavy variable 4-34, IGHV4-31  -  immunoglobulin heavy variable 4-31, IGKV1-12  -  immunoglobulin kappa variable 1-12, IGHV4-4  -  immunoglobulin heavy variable 4-4, IGHV4-28  -  immunoglobulin heavy variable 4-28, IGKV1-39  -  immunoglobulin kappa variable 1-39 (gene/pseudogene), IGHV3-72  -  immunoglobulin heavy variable 3-72, C1orf106  -  chromosome 1 open reading frame 106, IGHV3-74  -  immunoglobulin heavy variable 3-74, IGLC7  -  immunoglobulin lambda constant 7, IGHV3-73  -  immunoglobulin heavy variable 3-73, IGHM  -  immunoglobulin heavy constant mu, MUC5B  -  mucin 5b, oligomeric mucus/gel-forming, IGLV3-25  -  immunoglobulin lambda variable 3-25, IGHV6-1  -  immunoglobulin heavy variable 6-1, IGKC  -  immunoglobulin kappa constant, IGHV4-59  -  immunoglobulin heavy variable 4-59, IGHV4-61  -  immunoglobulin heavy variable 4-61, IGHV4-39  -  immunoglobulin heavy variable 4-39, IGHV5-51  -  immunoglobulin heavy variable 5-51, IGLV3-1  -  immunoglobulin lambda variable 3-1, IGLC3  -  immunoglobulin lambda constant 3 (kern-oz+ marker), IGLC2  -  immunoglobulin lambda constant 2 (kern-oz- marker), IGLC6  -  immunoglobulin lambda constant 6 (kern+oz- marker, gene/pseudogene), IGLV3-19  -  immunoglobulin lambda variable 3-19, IGLV3-21  -  immunoglobulin lambda variable 3-21, TLR10  -  toll-like receptor 10, IGLL5  -  immunoglobulin lambda-like polypeptide 5, IGHA1  -  immunoglobulin heavy constant alpha 1, C3  -  complement component 3, IGLV7-43  -  immunoglobulin lambda variable 7-43, C4B  -  complement component 4b (chido blood group), C4A  -  complement component 4a (rodgers blood group), IGLV6-57  -  immunoglobulin lambda variable 6-57, IGHV1-3  -  immunoglobulin heavy variable 1-3, IGHA2  -  immunoglobulin heavy constant alpha 2 (a2m marker), IGHG2  -  immunoglobulin heavy constant gamma 2 (g2m marker), WIPF3  -  was/wasl interacting protein family, member 3, IGHG1  -  immunoglobulin heavy constant gamma 1 (g1m marker), IGHV1-18  -  immunoglobulin heavy variable 1-18, IGHV1-24  -  immunoglobulin heavy variable 1-24, IGHG4  -  immunoglobulin heavy constant gamma 4 (g4m marker), IGHG3  -  immunoglobulin heavy constant gamma 3 (g3m marker)]
GO:0002764	immune response-regulating signaling pathway	3.64E-40	2.00E-37	5.41	13587	453	482	87	[IGKV3D-20  -  immunoglobulin kappa variable 3d-20, IGKV2-28  -  immunoglobulin kappa variable 2-28, IGHV3-13  -  immunoglobulin heavy variable 3-13, IGHV3-15  -  immunoglobulin heavy variable 3-15, IGHV3-11  -  immunoglobulin heavy variable 3-11 (gene/pseudogene), IGHV3-7  -  immunoglobulin heavy variable 3-7, IGKV3D-11  -  immunoglobulin kappa variable 3d-11, IGHV2-26  -  immunoglobulin heavy variable 2-26, IGHV2-70  -  immunoglobulin heavy variable 2-70, IGKV3-15  -  immunoglobulin kappa variable 3-15, IGHV2-5  -  immunoglobulin heavy variable 2-5, IGKV3-20  -  immunoglobulin kappa variable 3-20, IGKV2-30  -  immunoglobulin kappa variable 2-30, IGHV1-69  -  immunoglobulin heavy variable 1-69, IGKV4-1  -  immunoglobulin kappa variable 4-1, IGHV3-33  -  immunoglobulin heavy variable 3-33, IGKV1D-39  -  immunoglobulin kappa variable 1d-39, TANK  -  traf family member-associated nfkb activator, IGHV3-30  -  immunoglobulin heavy variable 3-30, IGKV2D-28  -  immunoglobulin kappa variable 2d-28, IGKV1D-33  -  immunoglobulin kappa variable 1d-33, IGKV2D-30  -  immunoglobulin kappa variable 2d-30, CD79A  -  cd79a molecule, immunoglobulin-associated alpha, IGHV3-23  -  immunoglobulin heavy variable 3-23, IGKV1D-12  -  immunoglobulin kappa variable 1d-12, MUC16  -  mucin 16, cell surface associated, IGHV3-21  -  immunoglobulin heavy variable 3-21, IGHV3-20  -  immunoglobulin heavy variable 3-20, IGLV1-51  -  immunoglobulin lambda variable 1-51, IGKV1-5  -  immunoglobulin kappa variable 1-5, IGHV3-64  -  immunoglobulin heavy variable 3-64, IGLV1-47  -  immunoglobulin lambda variable 1-47, IGHV3-66  -  immunoglobulin heavy variable 3-66, IGLV1-44  -  immunoglobulin lambda variable 1-44, IGLV1-40  -  immunoglobulin lambda variable 1-40, IGHV3-49  -  immunoglobulin heavy variable 3-49, IGHV3-53  -  immunoglobulin heavy variable 3-53, IGLV2-23  -  immunoglobulin lambda variable 2-23, IGLV2-11  -  immunoglobulin lambda variable 2-11, IGHV3-43  -  immunoglobulin heavy variable 3-43, IGLV2-14  -  immunoglobulin lambda variable 2-14, CARD9  -  caspase recruitment domain family, member 9, IGLV2-8  -  immunoglobulin lambda variable 2-8, IGHV3-48  -  immunoglobulin heavy variable 3-48, IGKV1-17  -  immunoglobulin kappa variable 1-17, IGKV1-16  -  immunoglobulin kappa variable 1-16, IGHV4-34  -  immunoglobulin heavy variable 4-34, IGHV4-31  -  immunoglobulin heavy variable 4-31, IGKV1-12  -  immunoglobulin kappa variable 1-12, IGHV4-4  -  immunoglobulin heavy variable 4-4, IGHV4-28  -  immunoglobulin heavy variable 4-28, IGKV1-39  -  immunoglobulin kappa variable 1-39 (gene/pseudogene), IGHV3-72  -  immunoglobulin heavy variable 3-72, IGHV3-74  -  immunoglobulin heavy variable 3-74, C1orf106  -  chromosome 1 open reading frame 106, IGLC7  -  immunoglobulin lambda constant 7, IGHV3-73  -  immunoglobulin heavy variable 3-73, IGHM  -  immunoglobulin heavy constant mu, MUC5B  -  mucin 5b, oligomeric mucus/gel-forming, IGLV3-25  -  immunoglobulin lambda variable 3-25, IGHV6-1  -  immunoglobulin heavy variable 6-1, IGKC  -  immunoglobulin kappa constant, IGHV4-59  -  immunoglobulin heavy variable 4-59, IGHV4-61  -  immunoglobulin heavy variable 4-61, IGHV4-39  -  immunoglobulin heavy variable 4-39, IGHV5-51  -  immunoglobulin heavy variable 5-51, IGLV3-1  -  immunoglobulin lambda variable 3-1, IGLC3  -  immunoglobulin lambda constant 3 (kern-oz+ marker), IGLC2  -  immunoglobulin lambda constant 2 (kern-oz- marker), IGLC6  -  immunoglobulin lambda constant 6 (kern+oz- marker, gene/pseudogene), IGLV3-19  -  immunoglobulin lambda variable 3-19, IGLV3-21  -  immunoglobulin lambda variable 3-21, TLR10  -  toll-like receptor 10, IGLL5  -  immunoglobulin lambda-like polypeptide 5, IGHA1  -  immunoglobulin heavy constant alpha 1, IGLV7-43  -  immunoglobulin lambda variable 7-43, IGLV6-57  -  immunoglobulin lambda variable 6-57, IGHV1-3  -  immunoglobulin heavy variable 1-3, IGHA2  -  immunoglobulin heavy constant alpha 2 (a2m marker), IGHG2  -  immunoglobulin heavy constant gamma 2 (g2m marker), WIPF3  -  was/wasl interacting protein family, member 3, IGHG1  -  immunoglobulin heavy constant gamma 1 (g1m marker), IGHV1-18  -  immunoglobulin heavy variable 1-18, PIGR  -  polymeric immunoglobulin receptor, IGHV1-24  -  immunoglobulin heavy variable 1-24, IGHG4  -  immunoglobulin heavy constant gamma 4 (g4m marker), IGHG3  -  immunoglobulin heavy constant gamma 3 (g3m marker)]
GO:0042742	defense response to bacterium	1.46E-39	7.76E-37	9.63	13587	161	482	55	[IGHV3-13  -  immunoglobulin heavy variable 3-13, IGHV3-15  -  immunoglobulin heavy variable 3-15, IGHV3-11  -  immunoglobulin heavy variable 3-11 (gene/pseudogene), IGHV3-7  -  immunoglobulin heavy variable 3-7, IGHV2-26  -  immunoglobulin heavy variable 2-26, IGHV2-70  -  immunoglobulin heavy variable 2-70, IGHV2-5  -  immunoglobulin heavy variable 2-5, IGKV3-20  -  immunoglobulin kappa variable 3-20, IGHV1-69  -  immunoglobulin heavy variable 1-69, GBP6  -  guanylate binding protein family, member 6, IGHV3-33  -  immunoglobulin heavy variable 3-33, IGHV3-30  -  immunoglobulin heavy variable 3-30, IGHV3-23  -  immunoglobulin heavy variable 3-23, IGHV3-21  -  immunoglobulin heavy variable 3-21, IGHV3-20  -  immunoglobulin heavy variable 3-20, IGHV3-64  -  immunoglobulin heavy variable 3-64, IGHV3-66  -  immunoglobulin heavy variable 3-66, IGHV3-49  -  immunoglobulin heavy variable 3-49, IGHV3-53  -  immunoglobulin heavy variable 3-53, IGHV3-43  -  immunoglobulin heavy variable 3-43, IGHV3-48  -  immunoglobulin heavy variable 3-48, CARD9  -  caspase recruitment domain family, member 9, IGHV4-34  -  immunoglobulin heavy variable 4-34, IGHV4-31  -  immunoglobulin heavy variable 4-31, IGHV4-4  -  immunoglobulin heavy variable 4-4, IGHV4-28  -  immunoglobulin heavy variable 4-28, CXCL6  -  chemokine (c-x-c motif) ligand 6, IGHV3-72  -  immunoglobulin heavy variable 3-72, IGHV3-74  -  immunoglobulin heavy variable 3-74, IGLC7  -  immunoglobulin lambda constant 7, IGHV3-73  -  immunoglobulin heavy variable 3-73, IGHM  -  immunoglobulin heavy constant mu, IGHV6-1  -  immunoglobulin heavy variable 6-1, IGKC  -  immunoglobulin kappa constant, IGHV4-59  -  immunoglobulin heavy variable 4-59, IGHV4-61  -  immunoglobulin heavy variable 4-61, IGHV4-39  -  immunoglobulin heavy variable 4-39, IGHV5-51  -  immunoglobulin heavy variable 5-51, KRT6A  -  keratin 6a, IGLC3  -  immunoglobulin lambda constant 3 (kern-oz+ marker), IGLC2  -  immunoglobulin lambda constant 2 (kern-oz- marker), IGLC6  -  immunoglobulin lambda constant 6 (kern+oz- marker, gene/pseudogene), LTF  -  lactotransferrin, IGLL5  -  immunoglobulin lambda-like polypeptide 5, LCN2  -  lipocalin 2, IGHA1  -  immunoglobulin heavy constant alpha 1, IGHV1-3  -  immunoglobulin heavy variable 1-3, IGHA2  -  immunoglobulin heavy constant alpha 2 (a2m marker), IGHG2  -  immunoglobulin heavy constant gamma 2 (g2m marker), IGHG1  -  immunoglobulin heavy constant gamma 1 (g1m marker), RNASE7  -  ribonuclease, rnase a family, 7, IGHV1-18  -  immunoglobulin heavy variable 1-18, IGHV1-24  -  immunoglobulin heavy variable 1-24, IGHG4  -  immunoglobulin heavy constant gamma 4 (g4m marker), IGHG3  -  immunoglobulin heavy constant gamma 3 (g3m marker)]
GO:0050871	positive regulation of B cell activation	1.82E-39	9.34E-37	12.15	13587	109	482	47	[IGHM  -  immunoglobulin heavy constant mu, IGHV3-13  -  immunoglobulin heavy variable 3-13, IGHV6-1  -  immunoglobulin heavy variable 6-1, IGHV3-15  -  immunoglobulin heavy variable 3-15, IGKC  -  immunoglobulin kappa constant, IGHV3-11  -  immunoglobulin heavy variable 3-11 (gene/pseudogene), IGHV3-7  -  immunoglobulin heavy variable 3-7, IGHV4-59  -  immunoglobulin heavy variable 4-59, IGHV2-26  -  immunoglobulin heavy variable 2-26, IGHV4-61  -  immunoglobulin heavy variable 4-61, IGHV2-70  -  immunoglobulin heavy variable 2-70, IGHV4-39  -  immunoglobulin heavy variable 4-39, IGHV2-5  -  immunoglobulin heavy variable 2-5, IGHV5-51  -  immunoglobulin heavy variable 5-51, IGHV1-69  -  immunoglobulin heavy variable 1-69, IGLC3  -  immunoglobulin lambda constant 3 (kern-oz+ marker), IGLC2  -  immunoglobulin lambda constant 2 (kern-oz- marker), IGHV3-33  -  immunoglobulin heavy variable 3-33, IGLC6  -  immunoglobulin lambda constant 6 (kern+oz- marker, gene/pseudogene), IGHV3-30  -  immunoglobulin heavy variable 3-30, IGHV3-23  -  immunoglobulin heavy variable 3-23, IGHV3-21  -  immunoglobulin heavy variable 3-21, IGHV3-20  -  immunoglobulin heavy variable 3-20, IGHV3-64  -  immunoglobulin heavy variable 3-64, IGLL5  -  immunoglobulin lambda-like polypeptide 5, IGHV3-66  -  immunoglobulin heavy variable 3-66, IGHV3-49  -  immunoglobulin heavy variable 3-49, IGHV3-53  -  immunoglobulin heavy variable 3-53, IGHV3-43  -  immunoglobulin heavy variable 3-43, IGHV3-48  -  immunoglobulin heavy variable 3-48, IGHA1  -  immunoglobulin heavy constant alpha 1, IGHV4-34  -  immunoglobulin heavy variable 4-34, IGHV4-31  -  immunoglobulin heavy variable 4-31, IGHV4-4  -  immunoglobulin heavy variable 4-4, IGHV1-3  -  immunoglobulin heavy variable 1-3, IGHA2  -  immunoglobulin heavy constant alpha 2 (a2m marker), IGHV4-28  -  immunoglobulin heavy variable 4-28, IGHG2  -  immunoglobulin heavy constant gamma 2 (g2m marker), IGHG1  -  immunoglobulin heavy constant gamma 1 (g1m marker), IGHV1-18  -  immunoglobulin heavy variable 1-18, IGHV1-24  -  immunoglobulin heavy variable 1-24, IGHV3-72  -  immunoglobulin heavy variable 3-72, IGHG4  -  immunoglobulin heavy constant gamma 4 (g4m marker), IGHV3-74  -  immunoglobulin heavy variable 3-74, IGHG3  -  immunoglobulin heavy constant gamma 3 (g3m marker), IGHV3-73  -  immunoglobulin heavy variable 3-73, IGLC7  -  immunoglobulin lambda constant 7]
GO:0050864	regulation of B cell activation	9.06E-37	4.49E-34	9.65	13587	149	482	51	[IGHV3-13  -  immunoglobulin heavy variable 3-13, IGHV3-15  -  immunoglobulin heavy variable 3-15, IGHV3-11  -  immunoglobulin heavy variable 3-11 (gene/pseudogene), IGHV3-7  -  immunoglobulin heavy variable 3-7, IGHV2-26  -  immunoglobulin heavy variable 2-26, IGHV2-70  -  immunoglobulin heavy variable 2-70, IGHV2-5  -  immunoglobulin heavy variable 2-5, HMGB3  -  high mobility group box 3, IGHV1-69  -  immunoglobulin heavy variable 1-69, IGHV3-33  -  immunoglobulin heavy variable 3-33, IGHV3-30  -  immunoglobulin heavy variable 3-30, IGHV3-23  -  immunoglobulin heavy variable 3-23, IGHV3-21  -  immunoglobulin heavy variable 3-21, IGHV3-20  -  immunoglobulin heavy variable 3-20, IGHV3-64  -  immunoglobulin heavy variable 3-64, IGHV3-66  -  immunoglobulin heavy variable 3-66, IGHV3-49  -  immunoglobulin heavy variable 3-49, IGHV3-53  -  immunoglobulin heavy variable 3-53, IGHV3-43  -  immunoglobulin heavy variable 3-43, IGHV3-48  -  immunoglobulin heavy variable 3-48, IGHV4-34  -  immunoglobulin heavy variable 4-34, IGHV4-31  -  immunoglobulin heavy variable 4-31, IGHV4-4  -  immunoglobulin heavy variable 4-4, IGHV4-28  -  immunoglobulin heavy variable 4-28, IGHV3-72  -  immunoglobulin heavy variable 3-72, IGHV3-74  -  immunoglobulin heavy variable 3-74, IGLC7  -  immunoglobulin lambda constant 7, IGHV3-73  -  immunoglobulin heavy variable 3-73, IGHM  -  immunoglobulin heavy constant mu, IGHV6-1  -  immunoglobulin heavy variable 6-1, IGKC  -  immunoglobulin kappa constant, IGHV4-59  -  immunoglobulin heavy variable 4-59, IGHV4-61  -  immunoglobulin heavy variable 4-61, IGHV4-39  -  immunoglobulin heavy variable 4-39, IGHV5-51  -  immunoglobulin heavy variable 5-51, IGLC3  -  immunoglobulin lambda constant 3 (kern-oz+ marker), IGLC2  -  immunoglobulin lambda constant 2 (kern-oz- marker), MZB1  -  marginal zone b and b1 cell-specific protein, IGLC6  -  immunoglobulin lambda constant 6 (kern+oz- marker, gene/pseudogene), TNFRSF13B  -  tumor necrosis factor receptor superfamily, member 13b, SFRP1  -  secreted frizzled-related protein 1, IGLL5  -  immunoglobulin lambda-like polypeptide 5, IGHA1  -  immunoglobulin heavy constant alpha 1, IGHV1-3  -  immunoglobulin heavy variable 1-3, IGHA2  -  immunoglobulin heavy constant alpha 2 (a2m marker), IGHG2  -  immunoglobulin heavy constant gamma 2 (g2m marker), IGHG1  -  immunoglobulin heavy constant gamma 1 (g1m marker), IGHV1-18  -  immunoglobulin heavy variable 1-18, IGHV1-24  -  immunoglobulin heavy variable 1-24, IGHG4  -  immunoglobulin heavy constant gamma 4 (g4m marker), IGHG3  -  immunoglobulin heavy constant gamma 3 (g3m marker)]
GO:0008037	cell recognition	2.05E-35	9.80E-33	9.4	13587	150	482	50	[IGHV3-13  -  immunoglobulin heavy variable 3-13, IGHV3-15  -  immunoglobulin heavy variable 3-15, IGHV3-11  -  immunoglobulin heavy variable 3-11 (gene/pseudogene), IGHV3-7  -  immunoglobulin heavy variable 3-7, IGHV2-26  -  immunoglobulin heavy variable 2-26, IGHV2-70  -  immunoglobulin heavy variable 2-70, IGHV2-5  -  immunoglobulin heavy variable 2-5, DSCAM  -  down syndrome cell adhesion molecule, IGHV1-69  -  immunoglobulin heavy variable 1-69, IGHV3-33  -  immunoglobulin heavy variable 3-33, IGHV3-30  -  immunoglobulin heavy variable 3-30, IGHV3-23  -  immunoglobulin heavy variable 3-23, IGHV3-21  -  immunoglobulin heavy variable 3-21, IGHV3-20  -  immunoglobulin heavy variable 3-20, IGHV3-64  -  immunoglobulin heavy variable 3-64, IGHV3-66  -  immunoglobulin heavy variable 3-66, IGHV3-49  -  immunoglobulin heavy variable 3-49, IGHV3-53  -  immunoglobulin heavy variable 3-53, IGHV3-43  -  immunoglobulin heavy variable 3-43, IGHV3-48  -  immunoglobulin heavy variable 3-48, FUT3  -  fucosyltransferase 3 (galactoside 3(4)-l-fucosyltransferase, lewis blood group), IGHV4-34  -  immunoglobulin heavy variable 4-34, IGHV4-31  -  immunoglobulin heavy variable 4-31, IGHV4-4  -  immunoglobulin heavy variable 4-4, IGHV4-28  -  immunoglobulin heavy variable 4-28, IGHV3-72  -  immunoglobulin heavy variable 3-72, IGHV3-74  -  immunoglobulin heavy variable 3-74, IGLC7  -  immunoglobulin lambda constant 7, IGHV3-73  -  immunoglobulin heavy variable 3-73, IGHM  -  immunoglobulin heavy constant mu, IGHV6-1  -  immunoglobulin heavy variable 6-1, IGKC  -  immunoglobulin kappa constant, IGHV4-59  -  immunoglobulin heavy variable 4-59, IGHV4-61  -  immunoglobulin heavy variable 4-61, IGHV4-39  -  immunoglobulin heavy variable 4-39, IGHV5-51  -  immunoglobulin heavy variable 5-51, IGLC3  -  immunoglobulin lambda constant 3 (kern-oz+ marker), IGLC2  -  immunoglobulin lambda constant 2 (kern-oz- marker), IGLC6  -  immunoglobulin lambda constant 6 (kern+oz- marker, gene/pseudogene), IGLL5  -  immunoglobulin lambda-like polypeptide 5, EPHB1  -  eph receptor b1, IGHA1  -  immunoglobulin heavy constant alpha 1, IGHV1-3  -  immunoglobulin heavy variable 1-3, IGHA2  -  immunoglobulin heavy constant alpha 2 (a2m marker), IGHG2  -  immunoglobulin heavy constant gamma 2 (g2m marker), IGHG1  -  immunoglobulin heavy constant gamma 1 (g1m marker), IGHV1-18  -  immunoglobulin heavy variable 1-18, IGHV1-24  -  immunoglobulin heavy variable 1-24, IGHG4  -  immunoglobulin heavy constant gamma 4 (g4m marker), IGHG3  -  immunoglobulin heavy constant gamma 3 (g3m marker)]
GO:0038095	Fc-epsilon receptor signaling pathway	2.05E-35	9.50E-33	9.4	13587	150	482	50	[IGKV3D-20  -  immunoglobulin kappa variable 3d-20, IGHV3-13  -  immunoglobulin heavy variable 3-13, IGKV2-28  -  immunoglobulin kappa variable 2-28, IGHV3-11  -  immunoglobulin heavy variable 3-11 (gene/pseudogene), IGHV3-7  -  immunoglobulin heavy variable 3-7, IGKV3D-11  -  immunoglobulin kappa variable 3d-11, IGHV2-70  -  immunoglobulin heavy variable 2-70, IGKV3-15  -  immunoglobulin kappa variable 3-15, IGHV2-5  -  immunoglobulin heavy variable 2-5, IGKV3-20  -  immunoglobulin kappa variable 3-20, IGKV2-30  -  immunoglobulin kappa variable 2-30, IGHV1-69  -  immunoglobulin heavy variable 1-69, IGHV3-33  -  immunoglobulin heavy variable 3-33, IGKV4-1  -  immunoglobulin kappa variable 4-1, IGKV1D-39  -  immunoglobulin kappa variable 1d-39, IGKV2D-28  -  immunoglobulin kappa variable 2d-28, IGHV3-30  -  immunoglobulin heavy variable 3-30, IGKV1D-33  -  immunoglobulin kappa variable 1d-33, IGKV2D-30  -  immunoglobulin kappa variable 2d-30, IGHV3-23  -  immunoglobulin heavy variable 3-23, IGKV1D-12  -  immunoglobulin kappa variable 1d-12, IGLV1-51  -  immunoglobulin lambda variable 1-51, IGKV1-5  -  immunoglobulin kappa variable 1-5, IGLV1-47  -  immunoglobulin lambda variable 1-47, IGLV1-44  -  immunoglobulin lambda variable 1-44, IGLV1-40  -  immunoglobulin lambda variable 1-40, IGLV2-23  -  immunoglobulin lambda variable 2-23, IGHV3-53  -  immunoglobulin heavy variable 3-53, IGLV2-11  -  immunoglobulin lambda variable 2-11, IGLV2-14  -  immunoglobulin lambda variable 2-14, IGLV2-8  -  immunoglobulin lambda variable 2-8, IGHV3-48  -  immunoglobulin heavy variable 3-48, IGKV1-17  -  immunoglobulin kappa variable 1-17, IGHV4-34  -  immunoglobulin heavy variable 4-34, IGKV1-16  -  immunoglobulin kappa variable 1-16, IGKV1-12  -  immunoglobulin kappa variable 1-12, IGKV1-39  -  immunoglobulin kappa variable 1-39 (gene/pseudogene), IGLC7  -  immunoglobulin lambda constant 7, IGLV3-25  -  immunoglobulin lambda variable 3-25, IGKC  -  immunoglobulin kappa constant, IGHV4-59  -  immunoglobulin heavy variable 4-59, IGHV4-39  -  immunoglobulin heavy variable 4-39, IGLV3-1  -  immunoglobulin lambda variable 3-1, IGLC3  -  immunoglobulin lambda constant 3 (kern-oz+ marker), IGLC2  -  immunoglobulin lambda constant 2 (kern-oz- marker), IGLC6  -  immunoglobulin lambda constant 6 (kern+oz- marker, gene/pseudogene), IGLV3-19  -  immunoglobulin lambda variable 3-19, IGLV3-21  -  immunoglobulin lambda variable 3-21, IGLV7-43  -  immunoglobulin lambda variable 7-43, IGLV6-57  -  immunoglobulin lambda variable 6-57]
GO:0006898	receptor-mediated endocytosis	3.97E-35	1.79E-32	7.93	13587	199	482	56	[IGKV3D-20  -  immunoglobulin kappa variable 3d-20, IGKV2-28  -  immunoglobulin kappa variable 2-28, IGHV3-13  -  immunoglobulin heavy variable 3-13, IGHV3-11  -  immunoglobulin heavy variable 3-11 (gene/pseudogene), DRD2  -  dopamine receptor d2, IGHV3-7  -  immunoglobulin heavy variable 3-7, IGKV3D-11  -  immunoglobulin kappa variable 3d-11, IGHV2-70  -  immunoglobulin heavy variable 2-70, IGKV3-15  -  immunoglobulin kappa variable 3-15, IGHV2-5  -  immunoglobulin heavy variable 2-5, IGKV3-20  -  immunoglobulin kappa variable 3-20, IGKV2-30  -  immunoglobulin kappa variable 2-30, IGHV1-69  -  immunoglobulin heavy variable 1-69, IGKV4-1  -  immunoglobulin kappa variable 4-1, IGHV3-33  -  immunoglobulin heavy variable 3-33, IGKV1D-39  -  immunoglobulin kappa variable 1d-39, IGHV3-30  -  immunoglobulin heavy variable 3-30, IGKV2D-28  -  immunoglobulin kappa variable 2d-28, IGKV1D-33  -  immunoglobulin kappa variable 1d-33, IGKV2D-30  -  immunoglobulin kappa variable 2d-30, IGHV3-23  -  immunoglobulin heavy variable 3-23, IGKV1D-12  -  immunoglobulin kappa variable 1d-12, IGLV1-51  -  immunoglobulin lambda variable 1-51, IGKV1-5  -  immunoglobulin kappa variable 1-5, IGLV1-47  -  immunoglobulin lambda variable 1-47, IGLV1-44  -  immunoglobulin lambda variable 1-44, IGLV1-40  -  immunoglobulin lambda variable 1-40, IGHV3-53  -  immunoglobulin heavy variable 3-53, IGLV2-23  -  immunoglobulin lambda variable 2-23, IGLV2-11  -  immunoglobulin lambda variable 2-11, IGLV2-14  -  immunoglobulin lambda variable 2-14, IGHV3-48  -  immunoglobulin heavy variable 3-48, IGLV2-8  -  immunoglobulin lambda variable 2-8, IGKV1-17  -  immunoglobulin kappa variable 1-17, IGHV4-34  -  immunoglobulin heavy variable 4-34, IGKV1-16  -  immunoglobulin kappa variable 1-16, IGKV1-12  -  immunoglobulin kappa variable 1-12, FCHO1  -  fch domain only 1, IGKV1-39  -  immunoglobulin kappa variable 1-39 (gene/pseudogene), IGLC7  -  immunoglobulin lambda constant 7, IGLV3-25  -  immunoglobulin lambda variable 3-25, IGKC  -  immunoglobulin kappa constant, IGHV4-59  -  immunoglobulin heavy variable 4-59, IGHV4-39  -  immunoglobulin heavy variable 4-39, IGLV3-1  -  immunoglobulin lambda variable 3-1, IGLC3  -  immunoglobulin lambda constant 3 (kern-oz+ marker), IGLC2  -  immunoglobulin lambda constant 2 (kern-oz- marker), IGLC6  -  immunoglobulin lambda constant 6 (kern+oz- marker, gene/pseudogene), IGLV3-19  -  immunoglobulin lambda variable 3-19, IGLV3-21  -  immunoglobulin lambda variable 3-21, MAPK8IP2  -  mitogen-activated protein kinase 8 interacting protein 2, IGHA1  -  immunoglobulin heavy constant alpha 1, IGLV7-43  -  immunoglobulin lambda variable 7-43, IGLV6-57  -  immunoglobulin lambda variable 6-57, FOLR1  -  folate receptor 1 (adult), IGHA2  -  immunoglobulin heavy constant alpha 2 (a2m marker)]
GO:0050778	positive regulation of immune response	9.40E-35	4.11E-32	4.2	13587	644	482	96	[IGKV3D-20  -  immunoglobulin kappa variable 3d-20, IGKV2-28  -  immunoglobulin kappa variable 2-28, IGHV3-13  -  immunoglobulin heavy variable 3-13, IGHV3-15  -  immunoglobulin heavy variable 3-15, IGHV3-11  -  immunoglobulin heavy variable 3-11 (gene/pseudogene), IGHV3-7  -  immunoglobulin heavy variable 3-7, IGKV3D-11  -  immunoglobulin kappa variable 3d-11, IGHV2-26  -  immunoglobulin heavy variable 2-26, IGHV2-70  -  immunoglobulin heavy variable 2-70, HMGB3  -  high mobility group box 3, IGKV3-15  -  immunoglobulin kappa variable 3-15, IGHV2-5  -  immunoglobulin heavy variable 2-5, IGKV3-20  -  immunoglobulin kappa variable 3-20, IGKV2-30  -  immunoglobulin kappa variable 2-30, KLK7  -  kallikrein-related peptidase 7, IGHV1-69  -  immunoglobulin heavy variable 1-69, IGKV4-1  -  immunoglobulin kappa variable 4-1, IGHV3-33  -  immunoglobulin heavy variable 3-33, IGKV1D-39  -  immunoglobulin kappa variable 1d-39, TANK  -  traf family member-associated nfkb activator, IGHV3-30  -  immunoglobulin heavy variable 3-30, IGKV2D-28  -  immunoglobulin kappa variable 2d-28, IGKV1D-33  -  immunoglobulin kappa variable 1d-33, KCNN4  -  potassium intermediate/small conductance calcium-activated channel, subfamily n, member 4, IGKV2D-30  -  immunoglobulin kappa variable 2d-30, CD79A  -  cd79a molecule, immunoglobulin-associated alpha, IGHV3-23  -  immunoglobulin heavy variable 3-23, IGKV1D-12  -  immunoglobulin kappa variable 1d-12, MUC16  -  mucin 16, cell surface associated, IGHV3-21  -  immunoglobulin heavy variable 3-21, IGHV3-20  -  immunoglobulin heavy variable 3-20, IGLV1-51  -  immunoglobulin lambda variable 1-51, IGKV1-5  -  immunoglobulin kappa variable 1-5, IGHV3-64  -  immunoglobulin heavy variable 3-64, IGLV1-47  -  immunoglobulin lambda variable 1-47, IGHV3-66  -  immunoglobulin heavy variable 3-66, IGLV1-44  -  immunoglobulin lambda variable 1-44, IGLV1-40  -  immunoglobulin lambda variable 1-40, IGHV3-49  -  immunoglobulin heavy variable 3-49, IGLV2-23  -  immunoglobulin lambda variable 2-23, IGHV3-53  -  immunoglobulin heavy variable 3-53, IGLV2-11  -  immunoglobulin lambda variable 2-11, IGLV2-14  -  immunoglobulin lambda variable 2-14, IGHV3-43  -  immunoglobulin heavy variable 3-43, CARD9  -  caspase recruitment domain family, member 9, IGLV2-8  -  immunoglobulin lambda variable 2-8, IGHV3-48  -  immunoglobulin heavy variable 3-48, IGKV1-17  -  immunoglobulin kappa variable 1-17, IGKV1-16  -  immunoglobulin kappa variable 1-16, IGHV4-34  -  immunoglobulin heavy variable 4-34, IGHV4-31  -  immunoglobulin heavy variable 4-31, IGKV1-12  -  immunoglobulin kappa variable 1-12, IGHV4-4  -  immunoglobulin heavy variable 4-4, IGHV4-28  -  immunoglobulin heavy variable 4-28, IGKV1-39  -  immunoglobulin kappa variable 1-39 (gene/pseudogene), IGHV3-72  -  immunoglobulin heavy variable 3-72, IGHV3-74  -  immunoglobulin heavy variable 3-74, C1orf106  -  chromosome 1 open reading frame 106, IGLC7  -  immunoglobulin lambda constant 7, IGHV3-73  -  immunoglobulin heavy variable 3-73, IGHM  -  immunoglobulin heavy constant mu, MUC5B  -  mucin 5b, oligomeric mucus/gel-forming, IGLV3-25  -  immunoglobulin lambda variable 3-25, IGHV6-1  -  immunoglobulin heavy variable 6-1, IGKC  -  immunoglobulin kappa constant, IGHV4-59  -  immunoglobulin heavy variable 4-59, IGHV4-61  -  immunoglobulin heavy variable 4-61, IGHV4-39  -  immunoglobulin heavy variable 4-39, IGHV5-51  -  immunoglobulin heavy variable 5-51, CCR2  -  chemokine (c-c motif) receptor 2, IGLV3-1  -  immunoglobulin lambda variable 3-1, IGLC3  -  immunoglobulin lambda constant 3 (kern-oz+ marker), IGLC2  -  immunoglobulin lambda constant 2 (kern-oz- marker), IGLC6  -  immunoglobulin lambda constant 6 (kern+oz- marker, gene/pseudogene), IGLV3-19  -  immunoglobulin lambda variable 3-19, LTF  -  lactotransferrin, IGLV3-21  -  immunoglobulin lambda variable 3-21, TLR10  -  toll-like receptor 10, IGLL5  -  immunoglobulin lambda-like polypeptide 5, IGHA1  -  immunoglobulin heavy constant alpha 1, C3  -  complement component 3, IGLV7-43  -  immunoglobulin lambda variable 7-43, C4B  -  complement component 4b (chido blood group), C4A  -  complement component 4a (rodgers blood group), IGLV6-57  -  immunoglobulin lambda variable 6-57, ADORA2B  -  adenosine a2b receptor, KLK5  -  kallikrein-related peptidase 5, IGHV1-3  -  immunoglobulin heavy variable 1-3, IGHA2  -  immunoglobulin heavy constant alpha 2 (a2m marker), IGHG2  -  immunoglobulin heavy constant gamma 2 (g2m marker), WIPF3  -  was/wasl interacting protein family, member 3, IGHG1  -  immunoglobulin heavy constant gamma 1 (g1m marker), IGHV1-18  -  immunoglobulin heavy variable 1-18, IGHV1-24  -  immunoglobulin heavy variable 1-24, IGHG4  -  immunoglobulin heavy constant gamma 4 (g4m marker), IGHG3  -  immunoglobulin heavy constant gamma 3 (g3m marker)]
GO:0038093	Fc receptor signaling pathway	7.10E-34	3.01E-31	7.55	13587	209	482	56	[IGKV3D-20  -  immunoglobulin kappa variable 3d-20, IGHV3-13  -  immunoglobulin heavy variable 3-13, IGKV2-28  -  immunoglobulin kappa variable 2-28, IGHV3-11  -  immunoglobulin heavy variable 3-11 (gene/pseudogene), IGHV3-7  -  immunoglobulin heavy variable 3-7, IGKV3D-11  -  immunoglobulin kappa variable 3d-11, IGHV2-70  -  immunoglobulin heavy variable 2-70, IGHV2-5  -  immunoglobulin heavy variable 2-5, IGKV3-15  -  immunoglobulin kappa variable 3-15, IGKV3-20  -  immunoglobulin kappa variable 3-20, IGKV2-30  -  immunoglobulin kappa variable 2-30, IGHV1-69  -  immunoglobulin heavy variable 1-69, IGHV3-33  -  immunoglobulin heavy variable 3-33, IGKV4-1  -  immunoglobulin kappa variable 4-1, IGKV1D-39  -  immunoglobulin kappa variable 1d-39, IGHV3-30  -  immunoglobulin heavy variable 3-30, IGKV2D-28  -  immunoglobulin kappa variable 2d-28, IGKV1D-33  -  immunoglobulin kappa variable 1d-33, IGKV2D-30  -  immunoglobulin kappa variable 2d-30, IGHV3-23  -  immunoglobulin heavy variable 3-23, IGKV1D-12  -  immunoglobulin kappa variable 1d-12, IGLV1-51  -  immunoglobulin lambda variable 1-51, IGKV1-5  -  immunoglobulin kappa variable 1-5, IGLV1-47  -  immunoglobulin lambda variable 1-47, IGLV1-44  -  immunoglobulin lambda variable 1-44, IGLV1-40  -  immunoglobulin lambda variable 1-40, IGHV3-53  -  immunoglobulin heavy variable 3-53, IGLV2-23  -  immunoglobulin lambda variable 2-23, IGLV2-11  -  immunoglobulin lambda variable 2-11, IGLV2-14  -  immunoglobulin lambda variable 2-14, IGHV3-48  -  immunoglobulin heavy variable 3-48, IGLV2-8  -  immunoglobulin lambda variable 2-8, IGKV1-17  -  immunoglobulin kappa variable 1-17, IGKV1-16  -  immunoglobulin kappa variable 1-16, IGHV4-34  -  immunoglobulin heavy variable 4-34, IGKV1-12  -  immunoglobulin kappa variable 1-12, IGKV1-39  -  immunoglobulin kappa variable 1-39 (gene/pseudogene), IGLC7  -  immunoglobulin lambda constant 7, IGLV3-25  -  immunoglobulin lambda variable 3-25, IGKC  -  immunoglobulin kappa constant, IGHV4-59  -  immunoglobulin heavy variable 4-59, IGHV4-39  -  immunoglobulin heavy variable 4-39, IGLV3-1  -  immunoglobulin lambda variable 3-1, IGLC3  -  immunoglobulin lambda constant 3 (kern-oz+ marker), IGLC2  -  immunoglobulin lambda constant 2 (kern-oz- marker), IGLC6  -  immunoglobulin lambda constant 6 (kern+oz- marker, gene/pseudogene), IGLV3-19  -  immunoglobulin lambda variable 3-19, IGLV3-21  -  immunoglobulin lambda variable 3-21, IGLV7-43  -  immunoglobulin lambda variable 7-43, IGLV6-57  -  immunoglobulin lambda variable 6-57, IGHG2  -  immunoglobulin heavy constant gamma 2 (g2m marker), WIPF3  -  was/wasl interacting protein family, member 3, IGHG1  -  immunoglobulin heavy constant gamma 1 (g1m marker), PIGR  -  polymeric immunoglobulin receptor, IGHG4  -  immunoglobulin heavy constant gamma 4 (g4m marker), IGHG3  -  immunoglobulin heavy constant gamma 3 (g3m marker)]
GO:0050900	leukocyte migration	1.97E-33	8.15E-31	6.52	13587	268	482	62	[IGKV3D-20  -  immunoglobulin kappa variable 3d-20, IGHV3-13  -  immunoglobulin heavy variable 3-13, IGKV2-28  -  immunoglobulin kappa variable 2-28, IGHV3-11  -  immunoglobulin heavy variable 3-11 (gene/pseudogene), IGHV3-7  -  immunoglobulin heavy variable 3-7, IGKV3D-11  -  immunoglobulin kappa variable 3d-11, IGHV2-70  -  immunoglobulin heavy variable 2-70, IGHV2-5  -  immunoglobulin heavy variable 2-5, IGKV3-15  -  immunoglobulin kappa variable 3-15, IGKV3-20  -  immunoglobulin kappa variable 3-20, IGKV2-30  -  immunoglobulin kappa variable 2-30, IGHV1-69  -  immunoglobulin heavy variable 1-69, IGKV4-1  -  immunoglobulin kappa variable 4-1, IGHV3-33  -  immunoglobulin heavy variable 3-33, IGKV1D-39  -  immunoglobulin kappa variable 1d-39, CEACAM6  -  carcinoembryonic antigen-related cell adhesion molecule 6 (non-specific cross reacting antigen), IGHV3-30  -  immunoglobulin heavy variable 3-30, IGKV2D-28  -  immunoglobulin kappa variable 2d-28, IGKV1D-33  -  immunoglobulin kappa variable 1d-33, IGKV2D-30  -  immunoglobulin kappa variable 2d-30, IGHV3-23  -  immunoglobulin heavy variable 3-23, IGKV1D-12  -  immunoglobulin kappa variable 1d-12, IGLV1-51  -  immunoglobulin lambda variable 1-51, IGKV1-5  -  immunoglobulin kappa variable 1-5, IGLV1-47  -  immunoglobulin lambda variable 1-47, IGLV1-44  -  immunoglobulin lambda variable 1-44, IGLV1-40  -  immunoglobulin lambda variable 1-40, IGHV3-53  -  immunoglobulin heavy variable 3-53, IGLV2-23  -  immunoglobulin lambda variable 2-23, IGLV2-11  -  immunoglobulin lambda variable 2-11, IGLV2-14  -  immunoglobulin lambda variable 2-14, IGHV3-48  -  immunoglobulin heavy variable 3-48, IGLV2-8  -  immunoglobulin lambda variable 2-8, IGKV1-17  -  immunoglobulin kappa variable 1-17, IGKV1-16  -  immunoglobulin kappa variable 1-16, IGHV4-34  -  immunoglobulin heavy variable 4-34, SDC1  -  syndecan 1, IGKV1-12  -  immunoglobulin kappa variable 1-12, IGKV1-39  -  immunoglobulin kappa variable 1-39 (gene/pseudogene), CXCL6  -  chemokine (c-x-c motif) ligand 6, IGLC7  -  immunoglobulin lambda constant 7, IGHM  -  immunoglobulin heavy constant mu, IGLV3-25  -  immunoglobulin lambda variable 3-25, CXCL17  -  chemokine (c-x-c motif) ligand 17, IGKC  -  immunoglobulin kappa constant, IGHV4-59  -  immunoglobulin heavy variable 4-59, IGHV4-39  -  immunoglobulin heavy variable 4-39, CCR2  -  chemokine (c-c motif) receptor 2, IGLV3-1  -  immunoglobulin lambda variable 3-1, WDR1  -  wd repeat domain 1, IGLC3  -  immunoglobulin lambda constant 3 (kern-oz+ marker), IGLC2  -  immunoglobulin lambda constant 2 (kern-oz- marker), IGLC6  -  immunoglobulin lambda constant 6 (kern+oz- marker, gene/pseudogene), IGLV3-19  -  immunoglobulin lambda variable 3-19, IGLV3-21  -  immunoglobulin lambda variable 3-21, ARHGEF5  -  rho guanine nucleotide exchange factor (gef) 5, IGHA1  -  immunoglobulin heavy constant alpha 1, EDN3  -  endothelin 3, IGLV7-43  -  immunoglobulin lambda variable 7-43, EDN2  -  endothelin 2, IGLV6-57  -  immunoglobulin lambda variable 6-57, IGHA2  -  immunoglobulin heavy constant alpha 2 (a2m marker)]
GO:0009617	response to bacterium	6.10E-32	2.45E-29	6.84	13587	235	482	57	[IGHV3-13  -  immunoglobulin heavy variable 3-13, IGHV3-15  -  immunoglobulin heavy variable 3-15, IGHV3-11  -  immunoglobulin heavy variable 3-11 (gene/pseudogene), IGHV3-7  -  immunoglobulin heavy variable 3-7, IGHV2-26  -  immunoglobulin heavy variable 2-26, IGHV2-70  -  immunoglobulin heavy variable 2-70, IGHV2-5  -  immunoglobulin heavy variable 2-5, IGKV3-20  -  immunoglobulin kappa variable 3-20, IGHV1-69  -  immunoglobulin heavy variable 1-69, GBP6  -  guanylate binding protein family, member 6, IGHV3-33  -  immunoglobulin heavy variable 3-33, IGHV3-30  -  immunoglobulin heavy variable 3-30, IGHV3-23  -  immunoglobulin heavy variable 3-23, IGHV3-21  -  immunoglobulin heavy variable 3-21, IGHV3-20  -  immunoglobulin heavy variable 3-20, IGHV3-64  -  immunoglobulin heavy variable 3-64, IGHV3-66  -  immunoglobulin heavy variable 3-66, IGHV3-49  -  immunoglobulin heavy variable 3-49, IGHV3-53  -  immunoglobulin heavy variable 3-53, IGHV3-43  -  immunoglobulin heavy variable 3-43, IGHV3-48  -  immunoglobulin heavy variable 3-48, CARD9  -  caspase recruitment domain family, member 9, IGHV4-34  -  immunoglobulin heavy variable 4-34, IGHV4-31  -  immunoglobulin heavy variable 4-31, IGHV4-4  -  immunoglobulin heavy variable 4-4, IGHV4-28  -  immunoglobulin heavy variable 4-28, CXCL6  -  chemokine (c-x-c motif) ligand 6, IGHV3-72  -  immunoglobulin heavy variable 3-72, IGHV3-74  -  immunoglobulin heavy variable 3-74, IGHV3-73  -  immunoglobulin heavy variable 3-73, IGLC7  -  immunoglobulin lambda constant 7, IGHM  -  immunoglobulin heavy constant mu, IGHV6-1  -  immunoglobulin heavy variable 6-1, IGKC  -  immunoglobulin kappa constant, IGHV4-59  -  immunoglobulin heavy variable 4-59, IGHV4-61  -  immunoglobulin heavy variable 4-61, IGHV4-39  -  immunoglobulin heavy variable 4-39, IGHV5-51  -  immunoglobulin heavy variable 5-51, CEACAM20  -  carcinoembryonic antigen-related cell adhesion molecule 20, KRT6A  -  keratin 6a, IGLC3  -  immunoglobulin lambda constant 3 (kern-oz+ marker), IGLC2  -  immunoglobulin lambda constant 2 (kern-oz- marker), IGLC6  -  immunoglobulin lambda constant 6 (kern+oz- marker, gene/pseudogene), LTF  -  lactotransferrin, IGLL5  -  immunoglobulin lambda-like polypeptide 5, LCN2  -  lipocalin 2, IGHA1  -  immunoglobulin heavy constant alpha 1, C3  -  complement component 3, IGHV1-3  -  immunoglobulin heavy variable 1-3, IGHA2  -  immunoglobulin heavy constant alpha 2 (a2m marker), IGHG2  -  immunoglobulin heavy constant gamma 2 (g2m marker), IGHG1  -  immunoglobulin heavy constant gamma 1 (g1m marker), IGHV1-18  -  immunoglobulin heavy variable 1-18, RNASE7  -  ribonuclease, rnase a family, 7, IGHV1-24  -  immunoglobulin heavy variable 1-24, IGHG4  -  immunoglobulin heavy constant gamma 4 (g4m marker), IGHG3  -  immunoglobulin heavy constant gamma 3 (g3m marker)]
GO:0002376	immune system process	2.34E-31	9.13E-29	2.58	13587	1718	482	157	[IGKV3D-15  -  immunoglobulin kappa variable 3d-15 (gene/pseudogene), IGKV3D-20  -  immunoglobulin kappa variable 3d-20, TCN1  -  transcobalamin i (vitamin b12 binding protein, r binder family), APOBEC3B  -  apolipoprotein b mrna editing enzyme, catalytic polypeptide-like 3b, IGKV3D-7  -  immunoglobulin kappa variable 3d-7, IGKV3D-11  -  immunoglobulin kappa variable 3d-11, DDOST  -  dolichyl-diphosphooligosaccharide--protein glycosyltransferase subunit (non-catalytic), IGKV6D-21  -  immunoglobulin kappa variable 6d-21 (non-functional), CALML5  -  calmodulin-like 5, IGKV1D-39  -  immunoglobulin kappa variable 1d-39, CEACAM6  -  carcinoembryonic antigen-related cell adhesion molecule 6 (non-specific cross reacting antigen), IGKV2D-29  -  immunoglobulin kappa variable 2d-29, IGKV2D-28  -  immunoglobulin kappa variable 2d-28, IGKV2D-30  -  immunoglobulin kappa variable 2d-30, CD79A  -  cd79a molecule, immunoglobulin-associated alpha, IGLV1-51  -  immunoglobulin lambda variable 1-51, IGKV1-5  -  immunoglobulin kappa variable 1-5, IGLV1-47  -  immunoglobulin lambda variable 1-47, IGLV1-44  -  immunoglobulin lambda variable 1-44, MME  -  membrane metallo-endopeptidase, IGLV1-40  -  immunoglobulin lambda variable 1-40, IGLV2-18  -  immunoglobulin lambda variable 2-18, IGLV2-23  -  immunoglobulin lambda variable 2-23, IGLV2-11  -  immunoglobulin lambda variable 2-11, PADI2  -  peptidyl arginine deiminase, type ii, IGLV2-14  -  immunoglobulin lambda variable 2-14, IGLV2-8  -  immunoglobulin lambda variable 2-8, SDC1  -  syndecan 1, BPIFB2  -  bpi fold containing family b, member 2, CXCL6  -  chemokine (c-x-c motif) ligand 6, IGLC7  -  immunoglobulin lambda constant 7, MUC5B  -  mucin 5b, oligomeric mucus/gel-forming, IGLV3-25  -  immunoglobulin lambda variable 3-25, IL17B  -  interleukin 17b, IGLV4-60  -  immunoglobulin lambda variable 4-60, IGLV4-69  -  immunoglobulin lambda variable 4-69, NTRK1  -  neurotrophic tyrosine kinase, receptor, type 1, IGLV5-45  -  immunoglobulin lambda variable 5-45, LY6D  -  lymphocyte antigen 6 complex, locus d, CCR2  -  chemokine (c-c motif) receptor 2, IGLV3-1  -  immunoglobulin lambda variable 3-1, KRT6A  -  keratin 6a, FZD7  -  frizzled family receptor 7, IGLV3-10  -  immunoglobulin lambda variable 3-10, CNN2  -  calponin 2, IGLV3-19  -  immunoglobulin lambda variable 3-19, KRT16  -  keratin 16, IGLV3-21  -  immunoglobulin lambda variable 3-21, TLR10  -  toll-like receptor 10, TRIM29  -  tripartite motif containing 29, IGLL5  -  immunoglobulin lambda-like polypeptide 5, RORC  -  rar-related orphan receptor c, POU2AF1  -  pou class 2 associating factor 1, LCN2  -  lipocalin 2, TCF7  -  transcription factor 7 (t-cell specific, hmg-box), EDN3  -  endothelin 3, IGLV7-43  -  immunoglobulin lambda variable 7-43, C3  -  complement component 3, EDN2  -  endothelin 2, C4B  -  complement component 4b (chido blood group), IGLV6-57  -  immunoglobulin lambda variable 6-57, C4A  -  complement component 4a (rodgers blood group), KIF23  -  kinesin family member 23, IGLV10-54  -  immunoglobulin lambda variable 10-54, IGHV1-3  -  immunoglobulin heavy variable 1-3, RNASE7  -  ribonuclease, rnase a family, 7, IGHV1-18  -  immunoglobulin heavy variable 1-18, IGHV1-24  -  immunoglobulin heavy variable 1-24, OLFM4  -  olfactomedin 4, IGKV2-24  -  immunoglobulin kappa variable 2-24, IGKV2-28  -  immunoglobulin kappa variable 2-28, IGHV3-13  -  immunoglobulin heavy variable 3-13, IGHV3-15  -  immunoglobulin heavy variable 3-15, IGHV3-11  -  immunoglobulin heavy variable 3-11 (gene/pseudogene), IGHV3-7  -  immunoglobulin heavy variable 3-7, IGHV2-26  -  immunoglobulin heavy variable 2-26, IGHV2-70  -  immunoglobulin heavy variable 2-70, DSG1  -  desmoglein 1, IGKV3-15  -  immunoglobulin kappa variable 3-15, HMGB3  -  high mobility group box 3, IGHV2-5  -  immunoglobulin heavy variable 2-5, IGKV3-20  -  immunoglobulin kappa variable 3-20, IGKV2-30  -  immunoglobulin kappa variable 2-30, IGHV1-69  -  immunoglobulin heavy variable 1-69, IGKV6-21  -  immunoglobulin kappa variable 6-21 (non-functional), GBP6  -  guanylate binding protein family, member 6, IGKV1D-8  -  immunoglobulin kappa variable 1d-8, PYGB  -  phosphorylase, glycogen; brain, IGKV4-1  -  immunoglobulin kappa variable 4-1, IGHV3-33  -  immunoglobulin heavy variable 3-33, TANK  -  traf family member-associated nfkb activator, IGHV3-30  -  immunoglobulin heavy variable 3-30, IGKV1D-33  -  immunoglobulin kappa variable 1d-33, KCNN4  -  potassium intermediate/small conductance calcium-activated channel, subfamily n, member 4, IGKV1D-13  -  immunoglobulin kappa variable 1d-13, IGHV3-23  -  immunoglobulin heavy variable 3-23, IGKV1D-12  -  immunoglobulin kappa variable 1d-12, MUC16  -  mucin 16, cell surface associated, IGHV3-21  -  immunoglobulin heavy variable 3-21, IGHV3-20  -  immunoglobulin heavy variable 3-20, IGHV3-64  -  immunoglobulin heavy variable 3-64, IGHV3-66  -  immunoglobulin heavy variable 3-66, IGHV3-49  -  immunoglobulin heavy variable 3-49, IGHV3-53  -  immunoglobulin heavy variable 3-53, IGKJ1  -  immunoglobulin kappa joining 1, IGHV3-43  -  immunoglobulin heavy variable 3-43, CARD9  -  caspase recruitment domain family, member 9, CTSV  -  cathepsin v, IGHV3-48  -  immunoglobulin heavy variable 3-48, IGKV1-17  -  immunoglobulin kappa variable 1-17, IGKV1-16  -  immunoglobulin kappa variable 1-16, IGHV4-34  -  immunoglobulin heavy variable 4-34, IGKV1-13  -  immunoglobulin kappa variable 1-13 (gene/pseudogene), IGHV4-31  -  immunoglobulin heavy variable 4-31, IGKV1-12  -  immunoglobulin kappa variable 1-12, IGHV4-4  -  immunoglobulin heavy variable 4-4, IGKV1-9  -  immunoglobulin kappa variable 1-9, IGKV1-8  -  immunoglobulin kappa variable 1-8, IGKV1-6  -  immunoglobulin kappa variable 1-6, IGHV4-28  -  immunoglobulin heavy variable 4-28, IGKV1-39  -  immunoglobulin kappa variable 1-39 (gene/pseudogene), IGHV3-72  -  immunoglobulin heavy variable 3-72, C1orf106  -  chromosome 1 open reading frame 106, IGHV3-74  -  immunoglobulin heavy variable 3-74, IGKV1-27  -  immunoglobulin kappa variable 1-27, IGHV3-73  -  immunoglobulin heavy variable 3-73, IGHM  -  immunoglobulin heavy constant mu, CCL28  -  chemokine (c-c motif) ligand 28, CXCL17  -  chemokine (c-x-c motif) ligand 17, IGHV6-1  -  immunoglobulin heavy variable 6-1, IGKC  -  immunoglobulin kappa constant, IGHV4-59  -  immunoglobulin heavy variable 4-59, IGHV4-61  -  immunoglobulin heavy variable 4-61, CMTM7  -  cklf-like marvel transmembrane domain containing 7, IGHV4-39  -  immunoglobulin heavy variable 4-39, IGHV5-51  -  immunoglobulin heavy variable 5-51, CEACAM20  -  carcinoembryonic antigen-related cell adhesion molecule 20, RTP4  -  receptor (chemosensory) transporter protein 4, WDR1  -  wd repeat domain 1, IGLC3  -  immunoglobulin lambda constant 3 (kern-oz+ marker), IGLC2  -  immunoglobulin lambda constant 2 (kern-oz- marker), CD180  -  cd180 molecule, IGLC6  -  immunoglobulin lambda constant 6 (kern+oz- marker, gene/pseudogene), TNFRSF13B  -  tumor necrosis factor receptor superfamily, member 13b, LTF  -  lactotransferrin, ARHGEF5  -  rho guanine nucleotide exchange factor (gef) 5, TNFRSF17  -  tumor necrosis factor receptor superfamily, member 17, IGHA1  -  immunoglobulin heavy constant alpha 1, GLIPR1  -  gli pathogenesis-related 1, IGHA2  -  immunoglobulin heavy constant alpha 2 (a2m marker), SIGLEC10  -  sialic acid binding ig-like lectin 10, WIPF3  -  was/wasl interacting protein family, member 3, IGHG2  -  immunoglobulin heavy constant gamma 2 (g2m marker), IGHG1  -  immunoglobulin heavy constant gamma 1 (g1m marker), PIGR  -  polymeric immunoglobulin receptor, IGHG4  -  immunoglobulin heavy constant gamma 4 (g4m marker), IGHG3  -  immunoglobulin heavy constant gamma 3 (g3m marker)]
GO:0002252	immune effector process	8.42E-30	3.21E-27	3.47	13587	828	482	102	[IGKV3D-20  -  immunoglobulin kappa variable 3d-20, TCN1  -  transcobalamin i (vitamin b12 binding protein, r binder family), APOBEC3B  -  apolipoprotein b mrna editing enzyme, catalytic polypeptide-like 3b, IGKV3D-11  -  immunoglobulin kappa variable 3d-11, DDOST  -  dolichyl-diphosphooligosaccharide--protein glycosyltransferase subunit (non-catalytic), CALML5  -  calmodulin-like 5, IGKV1D-39  -  immunoglobulin kappa variable 1d-39, CEACAM6  -  carcinoembryonic antigen-related cell adhesion molecule 6 (non-specific cross reacting antigen), IGKV2D-28  -  immunoglobulin kappa variable 2d-28, IGKV2D-30  -  immunoglobulin kappa variable 2d-30, IGLV1-51  -  immunoglobulin lambda variable 1-51, IGKV1-5  -  immunoglobulin kappa variable 1-5, IGLV1-47  -  immunoglobulin lambda variable 1-47, IGLV1-44  -  immunoglobulin lambda variable 1-44, MME  -  membrane metallo-endopeptidase, IGLV1-40  -  immunoglobulin lambda variable 1-40, IGLV2-23  -  immunoglobulin lambda variable 2-23, IGLV2-11  -  immunoglobulin lambda variable 2-11, IGLV2-14  -  immunoglobulin lambda variable 2-14, PADI2  -  peptidyl arginine deiminase, type ii, IGLV2-8  -  immunoglobulin lambda variable 2-8, IGLC7  -  immunoglobulin lambda constant 7, IGLV3-25  -  immunoglobulin lambda variable 3-25, IGLV3-1  -  immunoglobulin lambda variable 3-1, CNN2  -  calponin 2, IGLV3-19  -  immunoglobulin lambda variable 3-19, IGLV3-21  -  immunoglobulin lambda variable 3-21, IGLL5  -  immunoglobulin lambda-like polypeptide 5, RORC  -  rar-related orphan receptor c, LCN2  -  lipocalin 2, IGLV7-43  -  immunoglobulin lambda variable 7-43, C3  -  complement component 3, C4B  -  complement component 4b (chido blood group), IGLV6-57  -  immunoglobulin lambda variable 6-57, C4A  -  complement component 4a (rodgers blood group), IGHV1-3  -  immunoglobulin heavy variable 1-3, IGHV1-18  -  immunoglobulin heavy variable 1-18, IGHV1-24  -  immunoglobulin heavy variable 1-24, OLFM4  -  olfactomedin 4, IGHV3-13  -  immunoglobulin heavy variable 3-13, IGKV2-28  -  immunoglobulin kappa variable 2-28, IGHV3-15  -  immunoglobulin heavy variable 3-15, IGHV3-11  -  immunoglobulin heavy variable 3-11 (gene/pseudogene), IGHV3-7  -  immunoglobulin heavy variable 3-7, IGHV2-26  -  immunoglobulin heavy variable 2-26, IGHV2-70  -  immunoglobulin heavy variable 2-70, DSG1  -  desmoglein 1, IGHV2-5  -  immunoglobulin heavy variable 2-5, IGKV3-15  -  immunoglobulin kappa variable 3-15, IGKV3-20  -  immunoglobulin kappa variable 3-20, IGKV2-30  -  immunoglobulin kappa variable 2-30, IGHV1-69  -  immunoglobulin heavy variable 1-69, PYGB  -  phosphorylase, glycogen; brain, IGHV3-33  -  immunoglobulin heavy variable 3-33, IGKV4-1  -  immunoglobulin kappa variable 4-1, IGHV3-30  -  immunoglobulin heavy variable 3-30, IGKV1D-33  -  immunoglobulin kappa variable 1d-33, IGHV3-23  -  immunoglobulin heavy variable 3-23, IGKV1D-12  -  immunoglobulin kappa variable 1d-12, IGHV3-21  -  immunoglobulin heavy variable 3-21, IGHV3-20  -  immunoglobulin heavy variable 3-20, IGHV3-64  -  immunoglobulin heavy variable 3-64, IGHV3-66  -  immunoglobulin heavy variable 3-66, IGHV3-49  -  immunoglobulin heavy variable 3-49, IGHV3-53  -  immunoglobulin heavy variable 3-53, IGHV3-43  -  immunoglobulin heavy variable 3-43, IGHV3-48  -  immunoglobulin heavy variable 3-48, CARD9  -  caspase recruitment domain family, member 9, IGKV1-17  -  immunoglobulin kappa variable 1-17, IGKV1-16  -  immunoglobulin kappa variable 1-16, IGHV4-34  -  immunoglobulin heavy variable 4-34, IGHV4-31  -  immunoglobulin heavy variable 4-31, IGKV1-12  -  immunoglobulin kappa variable 1-12, IGHV4-4  -  immunoglobulin heavy variable 4-4, IGHV4-28  -  immunoglobulin heavy variable 4-28, IGKV1-39  -  immunoglobulin kappa variable 1-39 (gene/pseudogene), IGHV3-72  -  immunoglobulin heavy variable 3-72, IGHV3-74  -  immunoglobulin heavy variable 3-74, IGHV3-73  -  immunoglobulin heavy variable 3-73, IGHM  -  immunoglobulin heavy constant mu, IGHV6-1  -  immunoglobulin heavy variable 6-1, IGKC  -  immunoglobulin kappa constant, IGHV4-59  -  immunoglobulin heavy variable 4-59, IGHV4-61  -  immunoglobulin heavy variable 4-61, IGHV4-39  -  immunoglobulin heavy variable 4-39, IGHV5-51  -  immunoglobulin heavy variable 5-51, RTP4  -  receptor (chemosensory) transporter protein 4, WDR1  -  wd repeat domain 1, IGLC3  -  immunoglobulin lambda constant 3 (kern-oz+ marker), IGLC2  -  immunoglobulin lambda constant 2 (kern-oz- marker), CD180  -  cd180 molecule, IGLC6  -  immunoglobulin lambda constant 6 (kern+oz- marker, gene/pseudogene), LTF  -  lactotransferrin, IGHA1  -  immunoglobulin heavy constant alpha 1, GLIPR1  -  gli pathogenesis-related 1, IGHA2  -  immunoglobulin heavy constant alpha 2 (a2m marker), IGHG2  -  immunoglobulin heavy constant gamma 2 (g2m marker), WIPF3  -  was/wasl interacting protein family, member 3, IGHG1  -  immunoglobulin heavy constant gamma 1 (g1m marker), PIGR  -  polymeric immunoglobulin receptor, IGHG4  -  immunoglobulin heavy constant gamma 4 (g4m marker), IGHG3  -  immunoglobulin heavy constant gamma 3 (g3m marker)]
GO:0050727	regulation of inflammatory response	7.89E-28	2.93E-25	5.08	13587	355	482	64	[IGKV3D-20  -  immunoglobulin kappa variable 3d-20, IGKV2-28  -  immunoglobulin kappa variable 2-28, IGHV3-13  -  immunoglobulin heavy variable 3-13, IGHV3-11  -  immunoglobulin heavy variable 3-11 (gene/pseudogene), IGHV3-7  -  immunoglobulin heavy variable 3-7, IGKV3D-11  -  immunoglobulin kappa variable 3d-11, IGHV2-70  -  immunoglobulin heavy variable 2-70, IGHV2-5  -  immunoglobulin heavy variable 2-5, IGKV3-15  -  immunoglobulin kappa variable 3-15, IGKV3-20  -  immunoglobulin kappa variable 3-20, IGKV2-30  -  immunoglobulin kappa variable 2-30, IGHV1-69  -  immunoglobulin heavy variable 1-69, IGHV3-33  -  immunoglobulin heavy variable 3-33, IGKV4-1  -  immunoglobulin kappa variable 4-1, IGKV1D-39  -  immunoglobulin kappa variable 1d-39, IGHV3-30  -  immunoglobulin heavy variable 3-30, IGKV2D-28  -  immunoglobulin kappa variable 2d-28, IGKV1D-33  -  immunoglobulin kappa variable 1d-33, IGKV2D-30  -  immunoglobulin kappa variable 2d-30, IGHV3-23  -  immunoglobulin heavy variable 3-23, IGKV1D-12  -  immunoglobulin kappa variable 1d-12, IGLV1-51  -  immunoglobulin lambda variable 1-51, IGKV1-5  -  immunoglobulin kappa variable 1-5, IGLV1-47  -  immunoglobulin lambda variable 1-47, IGLV1-44  -  immunoglobulin lambda variable 1-44, IGLV1-40  -  immunoglobulin lambda variable 1-40, IGHV3-53  -  immunoglobulin heavy variable 3-53, IGLV2-23  -  immunoglobulin lambda variable 2-23, IGLV2-11  -  immunoglobulin lambda variable 2-11, IGLV2-14  -  immunoglobulin lambda variable 2-14, IGHV3-48  -  immunoglobulin heavy variable 3-48, IGLV2-8  -  immunoglobulin lambda variable 2-8, IGKV1-17  -  immunoglobulin kappa variable 1-17, IGHV4-34  -  immunoglobulin heavy variable 4-34, IGKV1-16  -  immunoglobulin kappa variable 1-16, IGKV1-12  -  immunoglobulin kappa variable 1-12, IGKV1-39  -  immunoglobulin kappa variable 1-39 (gene/pseudogene), IGLC7  -  immunoglobulin lambda constant 7, IGLV3-25  -  immunoglobulin lambda variable 3-25, CXCL17  -  chemokine (c-x-c motif) ligand 17, IGKC  -  immunoglobulin kappa constant, IGHV4-59  -  immunoglobulin heavy variable 4-59, IL17B  -  interleukin 17b, IGHV4-39  -  immunoglobulin heavy variable 4-39, CCR2  -  chemokine (c-c motif) receptor 2, IGLV3-1  -  immunoglobulin lambda variable 3-1, IGLC3  -  immunoglobulin lambda constant 3 (kern-oz+ marker), IGLC2  -  immunoglobulin lambda constant 2 (kern-oz- marker), IGLC6  -  immunoglobulin lambda constant 6 (kern+oz- marker, gene/pseudogene), IGLV3-19  -  immunoglobulin lambda variable 3-19, IGLV3-21  -  immunoglobulin lambda variable 3-21, TLR10  -  toll-like receptor 10, IGLV7-43  -  immunoglobulin lambda variable 7-43, C3  -  complement component 3, C4B  -  complement component 4b (chido blood group), IGLV6-57  -  immunoglobulin lambda variable 6-57, C4A  -  complement component 4a (rodgers blood group), ADORA2B  -  adenosine a2b receptor, ADORA1  -  adenosine a1 receptor, SIGLEC10  -  sialic acid binding ig-like lectin 10, IGHG2  -  immunoglobulin heavy constant gamma 2 (g2m marker), IGHG1  -  immunoglobulin heavy constant gamma 1 (g1m marker), IGHG4  -  immunoglobulin heavy constant gamma 4 (g4m marker), IGHG3  -  immunoglobulin heavy constant gamma 3 (g3m marker)]
GO:0050776	regulation of immune response	3.76E-27	1.36E-24	3.28	13587	860	482	100	[IGKV3D-20  -  immunoglobulin kappa variable 3d-20, IGKV3D-11  -  immunoglobulin kappa variable 3d-11, KLK7  -  kallikrein-related peptidase 7, IGKV1D-39  -  immunoglobulin kappa variable 1d-39, IGKV2D-28  -  immunoglobulin kappa variable 2d-28, IGKV2D-30  -  immunoglobulin kappa variable 2d-30, CD79A  -  cd79a molecule, immunoglobulin-associated alpha, IGLV1-51  -  immunoglobulin lambda variable 1-51, IGKV1-5  -  immunoglobulin kappa variable 1-5, IGLV1-47  -  immunoglobulin lambda variable 1-47, IGLV1-44  -  immunoglobulin lambda variable 1-44, IGLV1-40  -  immunoglobulin lambda variable 1-40, IGLV2-23  -  immunoglobulin lambda variable 2-23, IGLV2-11  -  immunoglobulin lambda variable 2-11, IGLV2-14  -  immunoglobulin lambda variable 2-14, IGLV2-8  -  immunoglobulin lambda variable 2-8, IGLC7  -  immunoglobulin lambda constant 7, MUC5B  -  mucin 5b, oligomeric mucus/gel-forming, IGLV3-25  -  immunoglobulin lambda variable 3-25, CCR2  -  chemokine (c-c motif) receptor 2, IGLV3-1  -  immunoglobulin lambda variable 3-1, COL2A1  -  collagen, type ii, alpha 1, IGLV3-19  -  immunoglobulin lambda variable 3-19, IGLV3-21  -  immunoglobulin lambda variable 3-21, TLR10  -  toll-like receptor 10, IGLL5  -  immunoglobulin lambda-like polypeptide 5, IGLV7-43  -  immunoglobulin lambda variable 7-43, C3  -  complement component 3, C4B  -  complement component 4b (chido blood group), IGLV6-57  -  immunoglobulin lambda variable 6-57, C4A  -  complement component 4a (rodgers blood group), ADORA2B  -  adenosine a2b receptor, IGHV1-3  -  immunoglobulin heavy variable 1-3, IGHV1-18  -  immunoglobulin heavy variable 1-18, IGHV1-24  -  immunoglobulin heavy variable 1-24, COL17A1  -  collagen, type xvii, alpha 1, IGHV3-13  -  immunoglobulin heavy variable 3-13, IGKV2-28  -  immunoglobulin kappa variable 2-28, IGHV3-15  -  immunoglobulin heavy variable 3-15, IGHV3-11  -  immunoglobulin heavy variable 3-11 (gene/pseudogene), DRD2  -  dopamine receptor d2, IGHV3-7  -  immunoglobulin heavy variable 3-7, IGHV2-26  -  immunoglobulin heavy variable 2-26, IGHV2-70  -  immunoglobulin heavy variable 2-70, IGHV2-5  -  immunoglobulin heavy variable 2-5, HMGB3  -  high mobility group box 3, IGKV3-15  -  immunoglobulin kappa variable 3-15, IGKV3-20  -  immunoglobulin kappa variable 3-20, IGKV2-30  -  immunoglobulin kappa variable 2-30, IGHV1-69  -  immunoglobulin heavy variable 1-69, IGHV3-33  -  immunoglobulin heavy variable 3-33, IGKV4-1  -  immunoglobulin kappa variable 4-1, IGHV3-30  -  immunoglobulin heavy variable 3-30, TANK  -  traf family member-associated nfkb activator, KCNN4  -  potassium intermediate/small conductance calcium-activated channel, subfamily n, member 4, IGKV1D-33  -  immunoglobulin kappa variable 1d-33, IGHV3-23  -  immunoglobulin heavy variable 3-23, IGKV1D-12  -  immunoglobulin kappa variable 1d-12, MUC16  -  mucin 16, cell surface associated, IGHV3-21  -  immunoglobulin heavy variable 3-21, IGHV3-20  -  immunoglobulin heavy variable 3-20, IGHV3-64  -  immunoglobulin heavy variable 3-64, IGHV3-66  -  immunoglobulin heavy variable 3-66, IGHV3-49  -  immunoglobulin heavy variable 3-49, IGHV3-53  -  immunoglobulin heavy variable 3-53, IGHV3-43  -  immunoglobulin heavy variable 3-43, IGHV3-48  -  immunoglobulin heavy variable 3-48, CARD9  -  caspase recruitment domain family, member 9, IGKV1-17  -  immunoglobulin kappa variable 1-17, IGHV4-34  -  immunoglobulin heavy variable 4-34, IGKV1-16  -  immunoglobulin kappa variable 1-16, IGHV4-31  -  immunoglobulin heavy variable 4-31, IGHV4-4  -  immunoglobulin heavy variable 4-4, IGKV1-12  -  immunoglobulin kappa variable 1-12, IGHV4-28  -  immunoglobulin heavy variable 4-28, IGKV1-39  -  immunoglobulin kappa variable 1-39 (gene/pseudogene), IGHV3-72  -  immunoglobulin heavy variable 3-72, IGHV3-74  -  immunoglobulin heavy variable 3-74, C1orf106  -  chromosome 1 open reading frame 106, IGHV3-73  -  immunoglobulin heavy variable 3-73, IGHM  -  immunoglobulin heavy constant mu, IGHV6-1  -  immunoglobulin heavy variable 6-1, IGKC  -  immunoglobulin kappa constant, IGHV4-59  -  immunoglobulin heavy variable 4-59, IGHV4-61  -  immunoglobulin heavy variable 4-61, IGHV4-39  -  immunoglobulin heavy variable 4-39, IGHV5-51  -  immunoglobulin heavy variable 5-51, IGLC3  -  immunoglobulin lambda constant 3 (kern-oz+ marker), IGLC2  -  immunoglobulin lambda constant 2 (kern-oz- marker), IGLC6  -  immunoglobulin lambda constant 6 (kern+oz- marker, gene/pseudogene), LTF  -  lactotransferrin, IGHA1  -  immunoglobulin heavy constant alpha 1, KLK5  -  kallikrein-related peptidase 5, IGHA2  -  immunoglobulin heavy constant alpha 2 (a2m marker), IGHG2  -  immunoglobulin heavy constant gamma 2 (g2m marker), WIPF3  -  was/wasl interacting protein family, member 3, IGHG1  -  immunoglobulin heavy constant gamma 1 (g1m marker), PIGR  -  polymeric immunoglobulin receptor, IGHG4  -  immunoglobulin heavy constant gamma 4 (g4m marker), IGHG3  -  immunoglobulin heavy constant gamma 3 (g3m marker)]
GO:0002697	regulation of immune effector process	8.65E-27	3.06E-24	4.96	13587	358	482	63	[IGKV3D-20  -  immunoglobulin kappa variable 3d-20, IGKV2-28  -  immunoglobulin kappa variable 2-28, IGHV3-13  -  immunoglobulin heavy variable 3-13, IGHV3-11  -  immunoglobulin heavy variable 3-11 (gene/pseudogene), IGHV3-7  -  immunoglobulin heavy variable 3-7, IGKV3D-11  -  immunoglobulin kappa variable 3d-11, IGHV2-70  -  immunoglobulin heavy variable 2-70, IGKV3-15  -  immunoglobulin kappa variable 3-15, IGHV2-5  -  immunoglobulin heavy variable 2-5, IGKV3-20  -  immunoglobulin kappa variable 3-20, IGKV2-30  -  immunoglobulin kappa variable 2-30, KLK7  -  kallikrein-related peptidase 7, IGHV1-69  -  immunoglobulin heavy variable 1-69, IGKV4-1  -  immunoglobulin kappa variable 4-1, IGHV3-33  -  immunoglobulin heavy variable 3-33, IGKV1D-39  -  immunoglobulin kappa variable 1d-39, IGHV3-30  -  immunoglobulin heavy variable 3-30, IGKV2D-28  -  immunoglobulin kappa variable 2d-28, IGKV1D-33  -  immunoglobulin kappa variable 1d-33, IGKV2D-30  -  immunoglobulin kappa variable 2d-30, IGHV3-23  -  immunoglobulin heavy variable 3-23, IGKV1D-12  -  immunoglobulin kappa variable 1d-12, IGLV1-51  -  immunoglobulin lambda variable 1-51, IGKV1-5  -  immunoglobulin kappa variable 1-5, IGLV1-47  -  immunoglobulin lambda variable 1-47, IGLV1-44  -  immunoglobulin lambda variable 1-44, IGLV1-40  -  immunoglobulin lambda variable 1-40, IGHV3-53  -  immunoglobulin heavy variable 3-53, IGLV2-23  -  immunoglobulin lambda variable 2-23, IGLV2-11  -  immunoglobulin lambda variable 2-11, IGLV2-14  -  immunoglobulin lambda variable 2-14, IGHV3-48  -  immunoglobulin heavy variable 3-48, IGLV2-8  -  immunoglobulin lambda variable 2-8, IGKV1-17  -  immunoglobulin kappa variable 1-17, IGHV4-34  -  immunoglobulin heavy variable 4-34, IGKV1-16  -  immunoglobulin kappa variable 1-16, IGKV1-12  -  immunoglobulin kappa variable 1-12, IGKV1-39  -  immunoglobulin kappa variable 1-39 (gene/pseudogene), CXCL6  -  chemokine (c-x-c motif) ligand 6, IGLC7  -  immunoglobulin lambda constant 7, IGLV3-25  -  immunoglobulin lambda variable 3-25, IGKC  -  immunoglobulin kappa constant, IGHV4-59  -  immunoglobulin heavy variable 4-59, IGHV4-39  -  immunoglobulin heavy variable 4-39, CCR2  -  chemokine (c-c motif) receptor 2, IGLV3-1  -  immunoglobulin lambda variable 3-1, IGLC3  -  immunoglobulin lambda constant 3 (kern-oz+ marker), IGLC2  -  immunoglobulin lambda constant 2 (kern-oz- marker), MZB1  -  marginal zone b and b1 cell-specific protein, IGLC6  -  immunoglobulin lambda constant 6 (kern+oz- marker, gene/pseudogene), IGLV3-19  -  immunoglobulin lambda variable 3-19, IGLV3-21  -  immunoglobulin lambda variable 3-21, IGLV7-43  -  immunoglobulin lambda variable 7-43, C3  -  complement component 3, C4B  -  complement component 4b (chido blood group), IGLV6-57  -  immunoglobulin lambda variable 6-57, C4A  -  complement component 4a (rodgers blood group), ADORA2B  -  adenosine a2b receptor, KLK5  -  kallikrein-related peptidase 5, IGHG2  -  immunoglobulin heavy constant gamma 2 (g2m marker), IGHG1  -  immunoglobulin heavy constant gamma 1 (g1m marker), IGHG4  -  immunoglobulin heavy constant gamma 4 (g4m marker), IGHG3  -  immunoglobulin heavy constant gamma 3 (g3m marker)]
GO:0002684	positive regulation of immune system process	1.04E-26	3.60E-24	3.24	13587	871	482	100	[IGKV3D-20  -  immunoglobulin kappa variable 3d-20, IGKV3D-11  -  immunoglobulin kappa variable 3d-11, KLK7  -  kallikrein-related peptidase 7, IGKV1D-39  -  immunoglobulin kappa variable 1d-39, IGKV2D-28  -  immunoglobulin kappa variable 2d-28, IGKV2D-30  -  immunoglobulin kappa variable 2d-30, CD79A  -  cd79a molecule, immunoglobulin-associated alpha, IGLV1-51  -  immunoglobulin lambda variable 1-51, IGKV1-5  -  immunoglobulin kappa variable 1-5, IGLV1-47  -  immunoglobulin lambda variable 1-47, IGLV1-44  -  immunoglobulin lambda variable 1-44, IGLV1-40  -  immunoglobulin lambda variable 1-40, IGLV2-23  -  immunoglobulin lambda variable 2-23, IGLV2-11  -  immunoglobulin lambda variable 2-11, IGLV2-14  -  immunoglobulin lambda variable 2-14, IGLV2-8  -  immunoglobulin lambda variable 2-8, IGLC7  -  immunoglobulin lambda constant 7, MUC5B  -  mucin 5b, oligomeric mucus/gel-forming, IGLV3-25  -  immunoglobulin lambda variable 3-25, CCR2  -  chemokine (c-c motif) receptor 2, IGLV3-1  -  immunoglobulin lambda variable 3-1, IGLV3-19  -  immunoglobulin lambda variable 3-19, IGLV3-21  -  immunoglobulin lambda variable 3-21, TLR10  -  toll-like receptor 10, IGLL5  -  immunoglobulin lambda-like polypeptide 5, EDN3  -  endothelin 3, IGLV7-43  -  immunoglobulin lambda variable 7-43, C3  -  complement component 3, EDN2  -  endothelin 2, C4B  -  complement component 4b (chido blood group), IGLV6-57  -  immunoglobulin lambda variable 6-57, C4A  -  complement component 4a (rodgers blood group), ADORA2B  -  adenosine a2b receptor, IGHV1-3  -  immunoglobulin heavy variable 1-3, IGHV1-18  -  immunoglobulin heavy variable 1-18, IGHV1-24  -  immunoglobulin heavy variable 1-24, IGHV3-13  -  immunoglobulin heavy variable 3-13, IGKV2-28  -  immunoglobulin kappa variable 2-28, IGHV3-15  -  immunoglobulin heavy variable 3-15, IGHV3-11  -  immunoglobulin heavy variable 3-11 (gene/pseudogene), IGHV3-7  -  immunoglobulin heavy variable 3-7, IGHV2-26  -  immunoglobulin heavy variable 2-26, IGHV2-70  -  immunoglobulin heavy variable 2-70, IGHV2-5  -  immunoglobulin heavy variable 2-5, HMGB3  -  high mobility group box 3, IGKV3-15  -  immunoglobulin kappa variable 3-15, IGKV3-20  -  immunoglobulin kappa variable 3-20, IGKV2-30  -  immunoglobulin kappa variable 2-30, IGHV1-69  -  immunoglobulin heavy variable 1-69, IGHV3-33  -  immunoglobulin heavy variable 3-33, IGKV4-1  -  immunoglobulin kappa variable 4-1, IGHV3-30  -  immunoglobulin heavy variable 3-30, TANK  -  traf family member-associated nfkb activator, KCNN4  -  potassium intermediate/small conductance calcium-activated channel, subfamily n, member 4, IGKV1D-33  -  immunoglobulin kappa variable 1d-33, IGHV3-23  -  immunoglobulin heavy variable 3-23, IGKV1D-12  -  immunoglobulin kappa variable 1d-12, MUC16  -  mucin 16, cell surface associated, IGHV3-21  -  immunoglobulin heavy variable 3-21, IGHV3-20  -  immunoglobulin heavy variable 3-20, IGHV3-64  -  immunoglobulin heavy variable 3-64, IGHV3-66  -  immunoglobulin heavy variable 3-66, IGHV3-49  -  immunoglobulin heavy variable 3-49, IGHV3-53  -  immunoglobulin heavy variable 3-53, IGHV3-43  -  immunoglobulin heavy variable 3-43, IGHV3-48  -  immunoglobulin heavy variable 3-48, CARD9  -  caspase recruitment domain family, member 9, IGKV1-17  -  immunoglobulin kappa variable 1-17, IGHV4-34  -  immunoglobulin heavy variable 4-34, IGKV1-16  -  immunoglobulin kappa variable 1-16, IGHV4-31  -  immunoglobulin heavy variable 4-31, IGHV4-4  -  immunoglobulin heavy variable 4-4, IGKV1-12  -  immunoglobulin kappa variable 1-12, IGHV4-28  -  immunoglobulin heavy variable 4-28, IGKV1-39  -  immunoglobulin kappa variable 1-39 (gene/pseudogene), IGHV3-72  -  immunoglobulin heavy variable 3-72, C1orf106  -  chromosome 1 open reading frame 106, IGHV3-74  -  immunoglobulin heavy variable 3-74, IGHV3-73  -  immunoglobulin heavy variable 3-73, IGHM  -  immunoglobulin heavy constant mu, CXCL17  -  chemokine (c-x-c motif) ligand 17, IGHV6-1  -  immunoglobulin heavy variable 6-1, IGKC  -  immunoglobulin kappa constant, IGHV4-59  -  immunoglobulin heavy variable 4-59, IGHV4-61  -  immunoglobulin heavy variable 4-61, IGHV4-39  -  immunoglobulin heavy variable 4-39, IGHV5-51  -  immunoglobulin heavy variable 5-51, IGLC3  -  immunoglobulin lambda constant 3 (kern-oz+ marker), IGLC2  -  immunoglobulin lambda constant 2 (kern-oz- marker), MZB1  -  marginal zone b and b1 cell-specific protein, IGLC6  -  immunoglobulin lambda constant 6 (kern+oz- marker, gene/pseudogene), LTF  -  lactotransferrin, IGHA1  -  immunoglobulin heavy constant alpha 1, KLK5  -  kallikrein-related peptidase 5, IGHA2  -  immunoglobulin heavy constant alpha 2 (a2m marker), IGHG2  -  immunoglobulin heavy constant gamma 2 (g2m marker), WIPF3  -  was/wasl interacting protein family, member 3, IGHG1  -  immunoglobulin heavy constant gamma 1 (g1m marker), IGHG4  -  immunoglobulin heavy constant gamma 4 (g4m marker), IGHG3  -  immunoglobulin heavy constant gamma 3 (g3m marker)]
GO:0045087	innate immune response	4.81E-26	1.62E-23	4.9	13587	357	482	62	[IGHV3-13  -  immunoglobulin heavy variable 3-13, IGHV3-15  -  immunoglobulin heavy variable 3-15, APOBEC3B  -  apolipoprotein b mrna editing enzyme, catalytic polypeptide-like 3b, IGHV3-11  -  immunoglobulin heavy variable 3-11 (gene/pseudogene), IGHV3-7  -  immunoglobulin heavy variable 3-7, IGHV2-26  -  immunoglobulin heavy variable 2-26, IGHV2-70  -  immunoglobulin heavy variable 2-70, HMGB3  -  high mobility group box 3, IGHV2-5  -  immunoglobulin heavy variable 2-5, IGHV1-69  -  immunoglobulin heavy variable 1-69, IGHV3-33  -  immunoglobulin heavy variable 3-33, IGHV3-30  -  immunoglobulin heavy variable 3-30, IGHV3-23  -  immunoglobulin heavy variable 3-23, IGHV3-21  -  immunoglobulin heavy variable 3-21, IGHV3-20  -  immunoglobulin heavy variable 3-20, IGHV3-64  -  immunoglobulin heavy variable 3-64, IGHV3-66  -  immunoglobulin heavy variable 3-66, IGHV3-49  -  immunoglobulin heavy variable 3-49, IGHV3-53  -  immunoglobulin heavy variable 3-53, IGHV3-43  -  immunoglobulin heavy variable 3-43, IGHV3-48  -  immunoglobulin heavy variable 3-48, CARD9  -  caspase recruitment domain family, member 9, IGHV4-34  -  immunoglobulin heavy variable 4-34, IGHV4-31  -  immunoglobulin heavy variable 4-31, IGHV4-4  -  immunoglobulin heavy variable 4-4, IGHV4-28  -  immunoglobulin heavy variable 4-28, IGHV3-72  -  immunoglobulin heavy variable 3-72, C1orf106  -  chromosome 1 open reading frame 106, IGHV3-74  -  immunoglobulin heavy variable 3-74, IGHV3-73  -  immunoglobulin heavy variable 3-73, IGLC7  -  immunoglobulin lambda constant 7, IGHM  -  immunoglobulin heavy constant mu, IGHV6-1  -  immunoglobulin heavy variable 6-1, IGKC  -  immunoglobulin kappa constant, IGHV4-59  -  immunoglobulin heavy variable 4-59, IGHV4-61  -  immunoglobulin heavy variable 4-61, IGHV4-39  -  immunoglobulin heavy variable 4-39, IGHV5-51  -  immunoglobulin heavy variable 5-51, IGLC3  -  immunoglobulin lambda constant 3 (kern-oz+ marker), IGLC2  -  immunoglobulin lambda constant 2 (kern-oz- marker), CD180  -  cd180 molecule, IGLC6  -  immunoglobulin lambda constant 6 (kern+oz- marker, gene/pseudogene), KRT16  -  keratin 16, LTF  -  lactotransferrin, TRIM29  -  tripartite motif containing 29, TLR10  -  toll-like receptor 10, IGLL5  -  immunoglobulin lambda-like polypeptide 5, LCN2  -  lipocalin 2, IGHA1  -  immunoglobulin heavy constant alpha 1, C3  -  complement component 3, C4B  -  complement component 4b (chido blood group), C4A  -  complement component 4a (rodgers blood group), IGHV1-3  -  immunoglobulin heavy variable 1-3, SIGLEC10  -  sialic acid binding ig-like lectin 10, IGHA2  -  immunoglobulin heavy constant alpha 2 (a2m marker), IGHG2  -  immunoglobulin heavy constant gamma 2 (g2m marker), IGHG1  -  immunoglobulin heavy constant gamma 1 (g1m marker), RNASE7  -  ribonuclease, rnase a family, 7, IGHV1-18  -  immunoglobulin heavy variable 1-18, IGHV1-24  -  immunoglobulin heavy variable 1-24, IGHG4  -  immunoglobulin heavy constant gamma 4 (g4m marker), IGHG3  -  immunoglobulin heavy constant gamma 3 (g3m marker)]
GO:0098542	defense response to other organism	3.27E-25	1.08E-22	5.17	13587	311	482	57	[IGHV3-13  -  immunoglobulin heavy variable 3-13, IGHV3-15  -  immunoglobulin heavy variable 3-15, APOBEC3B  -  apolipoprotein b mrna editing enzyme, catalytic polypeptide-like 3b, IGHV3-11  -  immunoglobulin heavy variable 3-11 (gene/pseudogene), IGHV3-7  -  immunoglobulin heavy variable 3-7, IGHV2-26  -  immunoglobulin heavy variable 2-26, IGHV2-70  -  immunoglobulin heavy variable 2-70, IGHV2-5  -  immunoglobulin heavy variable 2-5, IGKV3-20  -  immunoglobulin kappa variable 3-20, IGHV1-69  -  immunoglobulin heavy variable 1-69, GBP6  -  guanylate binding protein family, member 6, IGHV3-33  -  immunoglobulin heavy variable 3-33, IGHV3-30  -  immunoglobulin heavy variable 3-30, IGHV3-23  -  immunoglobulin heavy variable 3-23, IGHV3-21  -  immunoglobulin heavy variable 3-21, IGHV3-20  -  immunoglobulin heavy variable 3-20, IGHV3-64  -  immunoglobulin heavy variable 3-64, IGHV3-66  -  immunoglobulin heavy variable 3-66, IGHV3-49  -  immunoglobulin heavy variable 3-49, IGHV3-53  -  immunoglobulin heavy variable 3-53, IGHV3-43  -  immunoglobulin heavy variable 3-43, IGHV3-48  -  immunoglobulin heavy variable 3-48, CARD9  -  caspase recruitment domain family, member 9, IGHV4-34  -  immunoglobulin heavy variable 4-34, IGHV4-31  -  immunoglobulin heavy variable 4-31, IGHV4-4  -  immunoglobulin heavy variable 4-4, IGHV4-28  -  immunoglobulin heavy variable 4-28, CXCL6  -  chemokine (c-x-c motif) ligand 6, IGHV3-72  -  immunoglobulin heavy variable 3-72, IGHV3-74  -  immunoglobulin heavy variable 3-74, IGHV3-73  -  immunoglobulin heavy variable 3-73, IGLC7  -  immunoglobulin lambda constant 7, IGHM  -  immunoglobulin heavy constant mu, IGHV6-1  -  immunoglobulin heavy variable 6-1, IGKC  -  immunoglobulin kappa constant, IGHV4-59  -  immunoglobulin heavy variable 4-59, IGHV4-61  -  immunoglobulin heavy variable 4-61, IGHV4-39  -  immunoglobulin heavy variable 4-39, IGHV5-51  -  immunoglobulin heavy variable 5-51, RTP4  -  receptor (chemosensory) transporter protein 4, KRT6A  -  keratin 6a, IGLC3  -  immunoglobulin lambda constant 3 (kern-oz+ marker), IGLC2  -  immunoglobulin lambda constant 2 (kern-oz- marker), IGLC6  -  immunoglobulin lambda constant 6 (kern+oz- marker, gene/pseudogene), LTF  -  lactotransferrin, IGLL5  -  immunoglobulin lambda-like polypeptide 5, LCN2  -  lipocalin 2, IGHA1  -  immunoglobulin heavy constant alpha 1, IGHV1-3  -  immunoglobulin heavy variable 1-3, IGHA2  -  immunoglobulin heavy constant alpha 2 (a2m marker), IGHG2  -  immunoglobulin heavy constant gamma 2 (g2m marker), IGHG1  -  immunoglobulin heavy constant gamma 1 (g1m marker), IGHV1-18  -  immunoglobulin heavy variable 1-18, RNASE7  -  ribonuclease, rnase a family, 7, IGHV1-24  -  immunoglobulin heavy variable 1-24, IGHG4  -  immunoglobulin heavy constant gamma 4 (g4m marker), IGHG3  -  immunoglobulin heavy constant gamma 3 (g3m marker)]
GO:0050851	antigen receptor-mediated signaling pathway	3.52E-25	1.14E-22	6.26	13587	216	482	48	[IGHM  -  immunoglobulin heavy constant mu, IGHV3-13  -  immunoglobulin heavy variable 3-13, IGHV6-1  -  immunoglobulin heavy variable 6-1, IGHV3-15  -  immunoglobulin heavy variable 3-15, IGKC  -  immunoglobulin kappa constant, IGHV3-11  -  immunoglobulin heavy variable 3-11 (gene/pseudogene), IGHV3-7  -  immunoglobulin heavy variable 3-7, IGHV4-59  -  immunoglobulin heavy variable 4-59, IGHV2-26  -  immunoglobulin heavy variable 2-26, IGHV4-61  -  immunoglobulin heavy variable 4-61, IGHV2-70  -  immunoglobulin heavy variable 2-70, IGHV4-39  -  immunoglobulin heavy variable 4-39, IGHV2-5  -  immunoglobulin heavy variable 2-5, IGHV5-51  -  immunoglobulin heavy variable 5-51, IGHV1-69  -  immunoglobulin heavy variable 1-69, IGLC3  -  immunoglobulin lambda constant 3 (kern-oz+ marker), IGLC2  -  immunoglobulin lambda constant 2 (kern-oz- marker), IGHV3-33  -  immunoglobulin heavy variable 3-33, IGLC6  -  immunoglobulin lambda constant 6 (kern+oz- marker, gene/pseudogene), IGHV3-30  -  immunoglobulin heavy variable 3-30, CD79A  -  cd79a molecule, immunoglobulin-associated alpha, IGHV3-23  -  immunoglobulin heavy variable 3-23, IGHV3-21  -  immunoglobulin heavy variable 3-21, IGHV3-20  -  immunoglobulin heavy variable 3-20, IGHV3-64  -  immunoglobulin heavy variable 3-64, IGLL5  -  immunoglobulin lambda-like polypeptide 5, IGHV3-66  -  immunoglobulin heavy variable 3-66, IGHV3-49  -  immunoglobulin heavy variable 3-49, IGHV3-53  -  immunoglobulin heavy variable 3-53, IGHV3-43  -  immunoglobulin heavy variable 3-43, IGHV3-48  -  immunoglobulin heavy variable 3-48, IGHA1  -  immunoglobulin heavy constant alpha 1, IGHV4-34  -  immunoglobulin heavy variable 4-34, IGHV4-31  -  immunoglobulin heavy variable 4-31, IGHV4-4  -  immunoglobulin heavy variable 4-4, IGHV1-3  -  immunoglobulin heavy variable 1-3, IGHA2  -  immunoglobulin heavy constant alpha 2 (a2m marker), IGHV4-28  -  immunoglobulin heavy variable 4-28, IGHG2  -  immunoglobulin heavy constant gamma 2 (g2m marker), IGHG1  -  immunoglobulin heavy constant gamma 1 (g1m marker), IGHV1-18  -  immunoglobulin heavy variable 1-18, IGHV1-24  -  immunoglobulin heavy variable 1-24, IGHV3-72  -  immunoglobulin heavy variable 3-72, IGHG4  -  immunoglobulin heavy constant gamma 4 (g4m marker), IGHV3-74  -  immunoglobulin heavy variable 3-74, IGHG3  -  immunoglobulin heavy constant gamma 3 (g3m marker), IGLC7  -  immunoglobulin lambda constant 7, IGHV3-73  -  immunoglobulin heavy variable 3-73]
GO:0006897	endocytosis	4.77E-22	1.51E-19	4.08	13587	435	482	63	[IGKV3D-20  -  immunoglobulin kappa variable 3d-20, IGHV3-13  -  immunoglobulin heavy variable 3-13, IGKV2-28  -  immunoglobulin kappa variable 2-28, IGHV3-11  -  immunoglobulin heavy variable 3-11 (gene/pseudogene), DRD2  -  dopamine receptor d2, IGKV3D-11  -  immunoglobulin kappa variable 3d-11, IGHV3-7  -  immunoglobulin heavy variable 3-7, IGHV2-70  -  immunoglobulin heavy variable 2-70, IGHV2-5  -  immunoglobulin heavy variable 2-5, IGKV3-15  -  immunoglobulin kappa variable 3-15, SYT8  -  synaptotagmin viii, IGKV3-20  -  immunoglobulin kappa variable 3-20, IGKV2-30  -  immunoglobulin kappa variable 2-30, IGHV1-69  -  immunoglobulin heavy variable 1-69, IGHV3-33  -  immunoglobulin heavy variable 3-33, IGKV4-1  -  immunoglobulin kappa variable 4-1, IGKV1D-39  -  immunoglobulin kappa variable 1d-39, IGKV2D-28  -  immunoglobulin kappa variable 2d-28, IGHV3-30  -  immunoglobulin heavy variable 3-30, IGKV1D-33  -  immunoglobulin kappa variable 1d-33, IGKV2D-30  -  immunoglobulin kappa variable 2d-30, IGHV3-23  -  immunoglobulin heavy variable 3-23, IGKV1D-12  -  immunoglobulin kappa variable 1d-12, IGLV1-51  -  immunoglobulin lambda variable 1-51, IGKV1-5  -  immunoglobulin kappa variable 1-5, IGLV1-47  -  immunoglobulin lambda variable 1-47, IGLV1-44  -  immunoglobulin lambda variable 1-44, IGLV1-40  -  immunoglobulin lambda variable 1-40, ACTBL2  -  actin, beta-like 2, IGHV3-53  -  immunoglobulin heavy variable 3-53, IGLV2-23  -  immunoglobulin lambda variable 2-23, IGLV2-11  -  immunoglobulin lambda variable 2-11, IGLV2-14  -  immunoglobulin lambda variable 2-14, IGHV3-48  -  immunoglobulin heavy variable 3-48, IGLV2-8  -  immunoglobulin lambda variable 2-8, IGKV1-17  -  immunoglobulin kappa variable 1-17, IGKV1-16  -  immunoglobulin kappa variable 1-16, IGHV4-34  -  immunoglobulin heavy variable 4-34, IGKV1-12  -  immunoglobulin kappa variable 1-12, FCHO1  -  fch domain only 1, IGKV1-39  -  immunoglobulin kappa variable 1-39 (gene/pseudogene), CLEC4F  -  c-type lectin domain family 4, member f, IGLC7  -  immunoglobulin lambda constant 7, IGLV3-25  -  immunoglobulin lambda variable 3-25, IGKC  -  immunoglobulin kappa constant, IGHV4-59  -  immunoglobulin heavy variable 4-59, IGHV4-39  -  immunoglobulin heavy variable 4-39, IGLV3-1  -  immunoglobulin lambda variable 3-1, IGLC3  -  immunoglobulin lambda constant 3 (kern-oz+ marker), IGLC2  -  immunoglobulin lambda constant 2 (kern-oz- marker), IGLC6  -  immunoglobulin lambda constant 6 (kern+oz- marker, gene/pseudogene), IGLV3-19  -  immunoglobulin lambda variable 3-19, IGLV3-21  -  immunoglobulin lambda variable 3-21, RHOV  -  ras homolog family member v, MAPK8IP2  -  mitogen-activated protein kinase 8 interacting protein 2, IGHA1  -  immunoglobulin heavy constant alpha 1, IGLV7-43  -  immunoglobulin lambda variable 7-43, IGLV6-57  -  immunoglobulin lambda variable 6-57, FOLR1  -  folate receptor 1 (adult), ADORA1  -  adenosine a1 receptor, IGHA2  -  immunoglobulin heavy constant alpha 2 (a2m marker), NEURL3  -  neuralized homolog 3 (drosophila) pseudogene, WIPF3  -  was/wasl interacting protein family, member 3]
GO:0016477	cell migration	1.54E-21	4.75E-19	3.27	13587	690	482	80	[IGKV3D-20  -  immunoglobulin kappa variable 3d-20, IGKV2-28  -  immunoglobulin kappa variable 2-28, IGHV3-13  -  immunoglobulin heavy variable 3-13, IGHV3-11  -  immunoglobulin heavy variable 3-11 (gene/pseudogene), DRD2  -  dopamine receptor d2, IGKV3D-11  -  immunoglobulin kappa variable 3d-11, IGHV3-7  -  immunoglobulin heavy variable 3-7, IGHV2-70  -  immunoglobulin heavy variable 2-70, IGKV3-15  -  immunoglobulin kappa variable 3-15, IGHV2-5  -  immunoglobulin heavy variable 2-5, IGKV3-20  -  immunoglobulin kappa variable 3-20, IGKV2-30  -  immunoglobulin kappa variable 2-30, IGHV1-69  -  immunoglobulin heavy variable 1-69, IGKV4-1  -  immunoglobulin kappa variable 4-1, IGHV3-33  -  immunoglobulin heavy variable 3-33, IGKV1D-39  -  immunoglobulin kappa variable 1d-39, CEACAM6  -  carcinoembryonic antigen-related cell adhesion molecule 6 (non-specific cross reacting antigen), IGKV2D-28  -  immunoglobulin kappa variable 2d-28, IGHV3-30  -  immunoglobulin heavy variable 3-30, IGKV1D-33  -  immunoglobulin kappa variable 1d-33, IGKV2D-30  -  immunoglobulin kappa variable 2d-30, EMILIN1  -  elastin microfibril interfacer 1, IGHV3-23  -  immunoglobulin heavy variable 3-23, IGKV1D-12  -  immunoglobulin kappa variable 1d-12, IGLV1-51  -  immunoglobulin lambda variable 1-51, IGKV1-5  -  immunoglobulin kappa variable 1-5, IGLV1-47  -  immunoglobulin lambda variable 1-47, IGLV1-44  -  immunoglobulin lambda variable 1-44, IGLV1-40  -  immunoglobulin lambda variable 1-40, IGHV3-53  -  immunoglobulin heavy variable 3-53, IGLV2-23  -  immunoglobulin lambda variable 2-23, IGLV2-11  -  immunoglobulin lambda variable 2-11, IGLV2-14  -  immunoglobulin lambda variable 2-14, DDR1  -  discoidin domain receptor tyrosine kinase 1, IGHV3-48  -  immunoglobulin heavy variable 3-48, IGLV2-8  -  immunoglobulin lambda variable 2-8, IGKV1-17  -  immunoglobulin kappa variable 1-17, FERMT1  -  fermitin family member 1, IGKV1-16  -  immunoglobulin kappa variable 1-16, IGHV4-34  -  immunoglobulin heavy variable 4-34, SDC1  -  syndecan 1, NKX6-1  -  nk6 homeobox 1, IGKV1-12  -  immunoglobulin kappa variable 1-12, IGKV1-39  -  immunoglobulin kappa variable 1-39 (gene/pseudogene), CXCL6  -  chemokine (c-x-c motif) ligand 6, IGLC7  -  immunoglobulin lambda constant 7, CCL28  -  chemokine (c-c motif) ligand 28, IGHM  -  immunoglobulin heavy constant mu, IGLV3-25  -  immunoglobulin lambda variable 3-25, CXCL17  -  chemokine (c-x-c motif) ligand 17, PITX2  -  paired-like homeodomain 2, IGKC  -  immunoglobulin kappa constant, IGHV4-59  -  immunoglobulin heavy variable 4-59, IGHV4-39  -  immunoglobulin heavy variable 4-39, PDGFRA  -  platelet-derived growth factor receptor, alpha polypeptide, CCR2  -  chemokine (c-c motif) receptor 2, IGLV3-1  -  immunoglobulin lambda variable 3-1, WDR1  -  wd repeat domain 1, IGLC3  -  immunoglobulin lambda constant 3 (kern-oz+ marker), ADTRP  -  androgen-dependent tfpi-regulating protein, IGLC2  -  immunoglobulin lambda constant 2 (kern-oz- marker), IGLC6  -  immunoglobulin lambda constant 6 (kern+oz- marker, gene/pseudogene), IGLV3-19  -  immunoglobulin lambda variable 3-19, KRT16  -  keratin 16, IGLV3-21  -  immunoglobulin lambda variable 3-21, ARHGEF5  -  rho guanine nucleotide exchange factor (gef) 5, S100A2  -  s100 calcium binding protein a2, SAA2  -  serum amyloid a2, EPHB1  -  eph receptor b1, IGHA1  -  immunoglobulin heavy constant alpha 1, EDN3  -  endothelin 3, EDN2  -  endothelin 2, IGLV7-43  -  immunoglobulin lambda variable 7-43, IGLV6-57  -  immunoglobulin lambda variable 6-57, FOLR1  -  folate receptor 1 (adult), IGHA2  -  immunoglobulin heavy constant alpha 2 (a2m marker), PAK7  -  p21 protein (cdc42/rac)-activated kinase 7, LAMB3  -  laminin, beta 3, ELP3  -  elongator acetyltransferase complex subunit 3, FAT2  -  fat atypical cadherin 2]
GO:0032101	regulation of response to external stimulus	4.78E-21	1.45E-18	3.24	13587	687	482	79	[IGKV3D-20  -  immunoglobulin kappa variable 3d-20, IGKV2-28  -  immunoglobulin kappa variable 2-28, IGHV3-13  -  immunoglobulin heavy variable 3-13, IGHV3-11  -  immunoglobulin heavy variable 3-11 (gene/pseudogene), DRD2  -  dopamine receptor d2, IGKV3D-11  -  immunoglobulin kappa variable 3d-11, IGHV3-7  -  immunoglobulin heavy variable 3-7, IGHV2-70  -  immunoglobulin heavy variable 2-70, IGKV3-15  -  immunoglobulin kappa variable 3-15, IGHV2-5  -  immunoglobulin heavy variable 2-5, IGKV3-20  -  immunoglobulin kappa variable 3-20, DSCAM  -  down syndrome cell adhesion molecule, IGKV2-30  -  immunoglobulin kappa variable 2-30, KLK7  -  kallikrein-related peptidase 7, FABP7  -  fatty acid binding protein 7, brain, EPPK1  -  epiplakin 1, IGHV1-69  -  immunoglobulin heavy variable 1-69, IGKV4-1  -  immunoglobulin kappa variable 4-1, IGHV3-33  -  immunoglobulin heavy variable 3-33, IGKV1D-39  -  immunoglobulin kappa variable 1d-39, IGKV2D-28  -  immunoglobulin kappa variable 2d-28, IGHV3-30  -  immunoglobulin heavy variable 3-30, IGKV1D-33  -  immunoglobulin kappa variable 1d-33, IGKV2D-30  -  immunoglobulin kappa variable 2d-30, IGHV3-23  -  immunoglobulin heavy variable 3-23, IGKV1D-12  -  immunoglobulin kappa variable 1d-12, IGLV1-51  -  immunoglobulin lambda variable 1-51, IGKV1-5  -  immunoglobulin kappa variable 1-5, IGLV1-47  -  immunoglobulin lambda variable 1-47, IGLV1-44  -  immunoglobulin lambda variable 1-44, IGLV1-40  -  immunoglobulin lambda variable 1-40, IGHV3-53  -  immunoglobulin heavy variable 3-53, IGLV2-23  -  immunoglobulin lambda variable 2-23, IGLV2-11  -  immunoglobulin lambda variable 2-11, IGLV2-14  -  immunoglobulin lambda variable 2-14, PADI2  -  peptidyl arginine deiminase, type ii, IGHV3-48  -  immunoglobulin heavy variable 3-48, IGLV2-8  -  immunoglobulin lambda variable 2-8, IGKV1-17  -  immunoglobulin kappa variable 1-17, IGKV1-16  -  immunoglobulin kappa variable 1-16, IGHV4-34  -  immunoglobulin heavy variable 4-34, KLK8  -  kallikrein-related peptidase 8, IGKV1-12  -  immunoglobulin kappa variable 1-12, IGKV1-39  -  immunoglobulin kappa variable 1-39 (gene/pseudogene), CXCL6  -  chemokine (c-x-c motif) ligand 6, IGLC7  -  immunoglobulin lambda constant 7, IGLV3-25  -  immunoglobulin lambda variable 3-25, CXCL17  -  chemokine (c-x-c motif) ligand 17, IGKC  -  immunoglobulin kappa constant, IGHV4-59  -  immunoglobulin heavy variable 4-59, IL17B  -  interleukin 17b, IGHV4-39  -  immunoglobulin heavy variable 4-39, PDGFRA  -  platelet-derived growth factor receptor, alpha polypeptide, CCR2  -  chemokine (c-c motif) receptor 2, IGLV3-1  -  immunoglobulin lambda variable 3-1, IGLC3  -  immunoglobulin lambda constant 3 (kern-oz+ marker), ADTRP  -  androgen-dependent tfpi-regulating protein, IGLC2  -  immunoglobulin lambda constant 2 (kern-oz- marker), CD180  -  cd180 molecule, IGLC6  -  immunoglobulin lambda constant 6 (kern+oz- marker, gene/pseudogene), IGLV3-19  -  immunoglobulin lambda variable 3-19, LTF  -  lactotransferrin, IGLV3-21  -  immunoglobulin lambda variable 3-21, TLR10  -  toll-like receptor 10, EDN3  -  endothelin 3, C3  -  complement component 3, EDN2  -  endothelin 2, IGLV7-43  -  immunoglobulin lambda variable 7-43, C4B  -  complement component 4b (chido blood group), C4A  -  complement component 4a (rodgers blood group), IGLV6-57  -  immunoglobulin lambda variable 6-57, KLK5  -  kallikrein-related peptidase 5, ADORA2B  -  adenosine a2b receptor, ADORA1  -  adenosine a1 receptor, SIGLEC10  -  sialic acid binding ig-like lectin 10, IGHG2  -  immunoglobulin heavy constant gamma 2 (g2m marker), IGHG1  -  immunoglobulin heavy constant gamma 1 (g1m marker), IGHG4  -  immunoglobulin heavy constant gamma 4 (g4m marker), IGHG3  -  immunoglobulin heavy constant gamma 3 (g3m marker)]
GO:0040011	locomotion	4.91E-21	1.46E-18	3.01	13587	814	482	87	[IGKV3D-20  -  immunoglobulin kappa variable 3d-20, IGKV2-28  -  immunoglobulin kappa variable 2-28, IGHV3-13  -  immunoglobulin heavy variable 3-13, IGHV3-11  -  immunoglobulin heavy variable 3-11 (gene/pseudogene), DRD2  -  dopamine receptor d2, IGKV3D-11  -  immunoglobulin kappa variable 3d-11, IGHV3-7  -  immunoglobulin heavy variable 3-7, IGHV2-70  -  immunoglobulin heavy variable 2-70, IGKV3-15  -  immunoglobulin kappa variable 3-15, IGHV2-5  -  immunoglobulin heavy variable 2-5, IGKV3-20  -  immunoglobulin kappa variable 3-20, IGKV2-30  -  immunoglobulin kappa variable 2-30, IGHV1-69  -  immunoglobulin heavy variable 1-69, IGKV4-1  -  immunoglobulin kappa variable 4-1, IGHV3-33  -  immunoglobulin heavy variable 3-33, IGKV1D-39  -  immunoglobulin kappa variable 1d-39, CEACAM6  -  carcinoembryonic antigen-related cell adhesion molecule 6 (non-specific cross reacting antigen), IGKV2D-28  -  immunoglobulin kappa variable 2d-28, IGHV3-30  -  immunoglobulin heavy variable 3-30, IGKV1D-33  -  immunoglobulin kappa variable 1d-33, IGKV2D-30  -  immunoglobulin kappa variable 2d-30, IGHV3-23  -  immunoglobulin heavy variable 3-23, EMILIN1  -  elastin microfibril interfacer 1, IGKV1D-12  -  immunoglobulin kappa variable 1d-12, IGLV1-51  -  immunoglobulin lambda variable 1-51, IGKV1-5  -  immunoglobulin kappa variable 1-5, IGLV1-47  -  immunoglobulin lambda variable 1-47, IGLV1-44  -  immunoglobulin lambda variable 1-44, IGLV1-40  -  immunoglobulin lambda variable 1-40, IGHV3-53  -  immunoglobulin heavy variable 3-53, IGLV2-23  -  immunoglobulin lambda variable 2-23, IGLV2-11  -  immunoglobulin lambda variable 2-11, IGLV2-14  -  immunoglobulin lambda variable 2-14, DDR1  -  discoidin domain receptor tyrosine kinase 1, IGHV3-48  -  immunoglobulin heavy variable 3-48, IGLV2-8  -  immunoglobulin lambda variable 2-8, IGKV1-17  -  immunoglobulin kappa variable 1-17, FERMT1  -  fermitin family member 1, IGKV1-16  -  immunoglobulin kappa variable 1-16, SDC1  -  syndecan 1, IGHV4-34  -  immunoglobulin heavy variable 4-34, NKX6-1  -  nk6 homeobox 1, IGKV1-12  -  immunoglobulin kappa variable 1-12, IGKV1-39  -  immunoglobulin kappa variable 1-39 (gene/pseudogene), CXCL6  -  chemokine (c-x-c motif) ligand 6, IGLC7  -  immunoglobulin lambda constant 7, GPR37  -  g protein-coupled receptor 37 (endothelin receptor type b-like), CCL28  -  chemokine (c-c motif) ligand 28, IGHM  -  immunoglobulin heavy constant mu, IGLV3-25  -  immunoglobulin lambda variable 3-25, CXCL17  -  chemokine (c-x-c motif) ligand 17, PITX2  -  paired-like homeodomain 2, IGKC  -  immunoglobulin kappa constant, IGHV4-59  -  immunoglobulin heavy variable 4-59, CMTM7  -  cklf-like marvel transmembrane domain containing 7, IGHV4-39  -  immunoglobulin heavy variable 4-39, PDGFRA  -  platelet-derived growth factor receptor, alpha polypeptide, CCR2  -  chemokine (c-c motif) receptor 2, IGLV3-1  -  immunoglobulin lambda variable 3-1, WDR1  -  wd repeat domain 1, ADTRP  -  androgen-dependent tfpi-regulating protein, IGLC3  -  immunoglobulin lambda constant 3 (kern-oz+ marker), IGLC2  -  immunoglobulin lambda constant 2 (kern-oz- marker), IGLC6  -  immunoglobulin lambda constant 6 (kern+oz- marker, gene/pseudogene), EFNA5  -  ephrin-a5, IGLV3-19  -  immunoglobulin lambda variable 3-19, KRT16  -  keratin 16, IGLV3-21  -  immunoglobulin lambda variable 3-21, ARHGEF5  -  rho guanine nucleotide exchange factor (gef) 5, SAA2  -  serum amyloid a2, S100A2  -  s100 calcium binding protein a2, UNC5C  -  unc-5 homolog c (c. elegans), EPHB1  -  eph receptor b1, DNAH2  -  dynein, axonemal, heavy chain 2, EDN3  -  endothelin 3, IGHA1  -  immunoglobulin heavy constant alpha 1, EDN2  -  endothelin 2, IGLV7-43  -  immunoglobulin lambda variable 7-43, IGLV6-57  -  immunoglobulin lambda variable 6-57, FOLR1  -  folate receptor 1 (adult), IGHA2  -  immunoglobulin heavy constant alpha 2 (a2m marker), PIK3C2G  -  phosphatidylinositol-4-phosphate 3-kinase, catalytic subunit type 2 gamma, PAK7  -  p21 protein (cdc42/rac)-activated kinase 7, LAMB3  -  laminin, beta 3, ROPN1  -  rhophilin associated tail protein 1, ELP3  -  elongator acetyltransferase complex subunit 3, FAT2  -  fat atypical cadherin 2]
GO:0051251	positive regulation of lymphocyte activation	5.64E-21	1.64E-18	5.07	13587	267	482	48	[IGHM  -  immunoglobulin heavy constant mu, IGHV3-13  -  immunoglobulin heavy variable 3-13, IGHV6-1  -  immunoglobulin heavy variable 6-1, IGHV3-15  -  immunoglobulin heavy variable 3-15, IGKC  -  immunoglobulin kappa constant, IGHV3-11  -  immunoglobulin heavy variable 3-11 (gene/pseudogene), IGHV3-7  -  immunoglobulin heavy variable 3-7, IGHV4-59  -  immunoglobulin heavy variable 4-59, IGHV2-26  -  immunoglobulin heavy variable 2-26, IGHV4-61  -  immunoglobulin heavy variable 4-61, IGHV2-70  -  immunoglobulin heavy variable 2-70, IGHV4-39  -  immunoglobulin heavy variable 4-39, IGHV2-5  -  immunoglobulin heavy variable 2-5, IGHV5-51  -  immunoglobulin heavy variable 5-51, CCR2  -  chemokine (c-c motif) receptor 2, IGHV1-69  -  immunoglobulin heavy variable 1-69, IGLC3  -  immunoglobulin lambda constant 3 (kern-oz+ marker), IGLC2  -  immunoglobulin lambda constant 2 (kern-oz- marker), IGHV3-33  -  immunoglobulin heavy variable 3-33, IGLC6  -  immunoglobulin lambda constant 6 (kern+oz- marker, gene/pseudogene), IGHV3-30  -  immunoglobulin heavy variable 3-30, IGHV3-23  -  immunoglobulin heavy variable 3-23, IGHV3-21  -  immunoglobulin heavy variable 3-21, IGHV3-20  -  immunoglobulin heavy variable 3-20, IGHV3-64  -  immunoglobulin heavy variable 3-64, IGLL5  -  immunoglobulin lambda-like polypeptide 5, IGHV3-66  -  immunoglobulin heavy variable 3-66, IGHV3-49  -  immunoglobulin heavy variable 3-49, IGHV3-53  -  immunoglobulin heavy variable 3-53, IGHV3-43  -  immunoglobulin heavy variable 3-43, IGHV3-48  -  immunoglobulin heavy variable 3-48, IGHA1  -  immunoglobulin heavy constant alpha 1, IGHV4-34  -  immunoglobulin heavy variable 4-34, IGHV4-31  -  immunoglobulin heavy variable 4-31, IGHV4-4  -  immunoglobulin heavy variable 4-4, IGHV1-3  -  immunoglobulin heavy variable 1-3, IGHA2  -  immunoglobulin heavy constant alpha 2 (a2m marker), IGHV4-28  -  immunoglobulin heavy variable 4-28, IGHG2  -  immunoglobulin heavy constant gamma 2 (g2m marker), IGHG1  -  immunoglobulin heavy constant gamma 1 (g1m marker), IGHV1-18  -  immunoglobulin heavy variable 1-18, IGHV1-24  -  immunoglobulin heavy variable 1-24, IGHV3-72  -  immunoglobulin heavy variable 3-72, IGHG4  -  immunoglobulin heavy constant gamma 4 (g4m marker), IGHV3-74  -  immunoglobulin heavy variable 3-74, IGHG3  -  immunoglobulin heavy constant gamma 3 (g3m marker), IGLC7  -  immunoglobulin lambda constant 7, IGHV3-73  -  immunoglobulin heavy variable 3-73]
GO:0048870	cell motility	1.26E-20	3.60E-18	3.1	13587	745	482	82	[IGKV3D-20  -  immunoglobulin kappa variable 3d-20, IGKV2-28  -  immunoglobulin kappa variable 2-28, IGHV3-13  -  immunoglobulin heavy variable 3-13, IGHV3-11  -  immunoglobulin heavy variable 3-11 (gene/pseudogene), DRD2  -  dopamine receptor d2, IGKV3D-11  -  immunoglobulin kappa variable 3d-11, IGHV3-7  -  immunoglobulin heavy variable 3-7, IGHV2-70  -  immunoglobulin heavy variable 2-70, IGKV3-15  -  immunoglobulin kappa variable 3-15, IGHV2-5  -  immunoglobulin heavy variable 2-5, IGKV3-20  -  immunoglobulin kappa variable 3-20, IGKV2-30  -  immunoglobulin kappa variable 2-30, IGHV1-69  -  immunoglobulin heavy variable 1-69, IGKV4-1  -  immunoglobulin kappa variable 4-1, IGHV3-33  -  immunoglobulin heavy variable 3-33, IGKV1D-39  -  immunoglobulin kappa variable 1d-39, CEACAM6  -  carcinoembryonic antigen-related cell adhesion molecule 6 (non-specific cross reacting antigen), IGKV2D-28  -  immunoglobulin kappa variable 2d-28, IGHV3-30  -  immunoglobulin heavy variable 3-30, IGKV1D-33  -  immunoglobulin kappa variable 1d-33, IGKV2D-30  -  immunoglobulin kappa variable 2d-30, IGHV3-23  -  immunoglobulin heavy variable 3-23, EMILIN1  -  elastin microfibril interfacer 1, IGKV1D-12  -  immunoglobulin kappa variable 1d-12, IGLV1-51  -  immunoglobulin lambda variable 1-51, IGKV1-5  -  immunoglobulin kappa variable 1-5, IGLV1-47  -  immunoglobulin lambda variable 1-47, IGLV1-44  -  immunoglobulin lambda variable 1-44, IGLV1-40  -  immunoglobulin lambda variable 1-40, IGHV3-53  -  immunoglobulin heavy variable 3-53, IGLV2-23  -  immunoglobulin lambda variable 2-23, IGLV2-11  -  immunoglobulin lambda variable 2-11, IGLV2-14  -  immunoglobulin lambda variable 2-14, DDR1  -  discoidin domain receptor tyrosine kinase 1, IGHV3-48  -  immunoglobulin heavy variable 3-48, IGLV2-8  -  immunoglobulin lambda variable 2-8, IGKV1-17  -  immunoglobulin kappa variable 1-17, FERMT1  -  fermitin family member 1, IGKV1-16  -  immunoglobulin kappa variable 1-16, IGHV4-34  -  immunoglobulin heavy variable 4-34, SDC1  -  syndecan 1, NKX6-1  -  nk6 homeobox 1, IGKV1-12  -  immunoglobulin kappa variable 1-12, IGKV1-39  -  immunoglobulin kappa variable 1-39 (gene/pseudogene), CXCL6  -  chemokine (c-x-c motif) ligand 6, IGLC7  -  immunoglobulin lambda constant 7, IGHM  -  immunoglobulin heavy constant mu, CCL28  -  chemokine (c-c motif) ligand 28, IGLV3-25  -  immunoglobulin lambda variable 3-25, CXCL17  -  chemokine (c-x-c motif) ligand 17, PITX2  -  paired-like homeodomain 2, IGKC  -  immunoglobulin kappa constant, IGHV4-59  -  immunoglobulin heavy variable 4-59, IGHV4-39  -  immunoglobulin heavy variable 4-39, PDGFRA  -  platelet-derived growth factor receptor, alpha polypeptide, CCR2  -  chemokine (c-c motif) receptor 2, IGLV3-1  -  immunoglobulin lambda variable 3-1, WDR1  -  wd repeat domain 1, IGLC3  -  immunoglobulin lambda constant 3 (kern-oz+ marker), ADTRP  -  androgen-dependent tfpi-regulating protein, IGLC2  -  immunoglobulin lambda constant 2 (kern-oz- marker), IGLC6  -  immunoglobulin lambda constant 6 (kern+oz- marker, gene/pseudogene), IGLV3-19  -  immunoglobulin lambda variable 3-19, KRT16  -  keratin 16, IGLV3-21  -  immunoglobulin lambda variable 3-21, ARHGEF5  -  rho guanine nucleotide exchange factor (gef) 5, S100A2  -  s100 calcium binding protein a2, SAA2  -  serum amyloid a2, EPHB1  -  eph receptor b1, DNAH2  -  dynein, axonemal, heavy chain 2, IGHA1  -  immunoglobulin heavy constant alpha 1, EDN3  -  endothelin 3, EDN2  -  endothelin 2, IGLV7-43  -  immunoglobulin lambda variable 7-43, IGLV6-57  -  immunoglobulin lambda variable 6-57, FOLR1  -  folate receptor 1 (adult), IGHA2  -  immunoglobulin heavy constant alpha 2 (a2m marker), PAK7  -  p21 protein (cdc42/rac)-activated kinase 7, ROPN1  -  rhophilin associated tail protein 1, LAMB3  -  laminin, beta 3, ELP3  -  elongator acetyltransferase complex subunit 3, FAT2  -  fat atypical cadherin 2]
GO:0002682	regulation of immune system process	1.72E-20	4.81E-18	2.48	13587	1284	482	113	[IGKV3D-20  -  immunoglobulin kappa variable 3d-20, IGKV3D-11  -  immunoglobulin kappa variable 3d-11, KLK7  -  kallikrein-related peptidase 7, IGKV1D-39  -  immunoglobulin kappa variable 1d-39, IGKV2D-28  -  immunoglobulin kappa variable 2d-28, IGKV2D-30  -  immunoglobulin kappa variable 2d-30, CD79A  -  cd79a molecule, immunoglobulin-associated alpha, IGLV1-51  -  immunoglobulin lambda variable 1-51, IGKV1-5  -  immunoglobulin kappa variable 1-5, IGLV1-47  -  immunoglobulin lambda variable 1-47, IGLV1-44  -  immunoglobulin lambda variable 1-44, IGLV1-40  -  immunoglobulin lambda variable 1-40, SOX9  -  sry (sex determining region y)-box 9, IGLV2-23  -  immunoglobulin lambda variable 2-23, IGLV2-11  -  immunoglobulin lambda variable 2-11, PADI2  -  peptidyl arginine deiminase, type ii, IGLV2-14  -  immunoglobulin lambda variable 2-14, IGLV2-8  -  immunoglobulin lambda variable 2-8, CXCL6  -  chemokine (c-x-c motif) ligand 6, IGLC7  -  immunoglobulin lambda constant 7, MUC5B  -  mucin 5b, oligomeric mucus/gel-forming, IGLV3-25  -  immunoglobulin lambda variable 3-25, CCR2  -  chemokine (c-c motif) receptor 2, IGLV3-1  -  immunoglobulin lambda variable 3-1, COL2A1  -  collagen, type ii, alpha 1, IGLV3-19  -  immunoglobulin lambda variable 3-19, IGLV3-21  -  immunoglobulin lambda variable 3-21, TLR10  -  toll-like receptor 10, IGLL5  -  immunoglobulin lambda-like polypeptide 5, EDN3  -  endothelin 3, IGLV7-43  -  immunoglobulin lambda variable 7-43, C3  -  complement component 3, EDN2  -  endothelin 2, C4B  -  complement component 4b (chido blood group), IGLV6-57  -  immunoglobulin lambda variable 6-57, C4A  -  complement component 4a (rodgers blood group), ADORA2B  -  adenosine a2b receptor, IGHV1-3  -  immunoglobulin heavy variable 1-3, ADORA1  -  adenosine a1 receptor, IGHV1-18  -  immunoglobulin heavy variable 1-18, IGHV1-24  -  immunoglobulin heavy variable 1-24, COL17A1  -  collagen, type xvii, alpha 1, IGHV3-13  -  immunoglobulin heavy variable 3-13, IGKV2-28  -  immunoglobulin kappa variable 2-28, IGHV3-15  -  immunoglobulin heavy variable 3-15, IGHV3-11  -  immunoglobulin heavy variable 3-11 (gene/pseudogene), DRD2  -  dopamine receptor d2, IGHV3-7  -  immunoglobulin heavy variable 3-7, IGHV2-26  -  immunoglobulin heavy variable 2-26, IGHV2-70  -  immunoglobulin heavy variable 2-70, IGKV3-15  -  immunoglobulin kappa variable 3-15, IGHV2-5  -  immunoglobulin heavy variable 2-5, HMGB3  -  high mobility group box 3, IGKV3-20  -  immunoglobulin kappa variable 3-20, IGKV2-30  -  immunoglobulin kappa variable 2-30, IGHV1-69  -  immunoglobulin heavy variable 1-69, IGKV4-1  -  immunoglobulin kappa variable 4-1, IGHV3-33  -  immunoglobulin heavy variable 3-33, TANK  -  traf family member-associated nfkb activator, IGHV3-30  -  immunoglobulin heavy variable 3-30, IGKV1D-33  -  immunoglobulin kappa variable 1d-33, KCNN4  -  potassium intermediate/small conductance calcium-activated channel, subfamily n, member 4, EMILIN1  -  elastin microfibril interfacer 1, IGHV3-23  -  immunoglobulin heavy variable 3-23, IGKV1D-12  -  immunoglobulin kappa variable 1d-12, MUC16  -  mucin 16, cell surface associated, IGHV3-21  -  immunoglobulin heavy variable 3-21, IGHV3-20  -  immunoglobulin heavy variable 3-20, IGHV3-64  -  immunoglobulin heavy variable 3-64, IGHV3-66  -  immunoglobulin heavy variable 3-66, IGHV3-49  -  immunoglobulin heavy variable 3-49, IGHV3-53  -  immunoglobulin heavy variable 3-53, IGHV3-43  -  immunoglobulin heavy variable 3-43, IGHV3-48  -  immunoglobulin heavy variable 3-48, CARD9  -  caspase recruitment domain family, member 9, IGKV1-17  -  immunoglobulin kappa variable 1-17, IGKV1-16  -  immunoglobulin kappa variable 1-16, IGHV4-34  -  immunoglobulin heavy variable 4-34, IGHV4-31  -  immunoglobulin heavy variable 4-31, IGKV1-12  -  immunoglobulin kappa variable 1-12, IGHV4-4  -  immunoglobulin heavy variable 4-4, IGHV4-28  -  immunoglobulin heavy variable 4-28, IGKV1-39  -  immunoglobulin kappa variable 1-39 (gene/pseudogene), IGHV3-72  -  immunoglobulin heavy variable 3-72, IGHV3-74  -  immunoglobulin heavy variable 3-74, C1orf106  -  chromosome 1 open reading frame 106, IGHV3-73  -  immunoglobulin heavy variable 3-73, CCL28  -  chemokine (c-c motif) ligand 28, IGHM  -  immunoglobulin heavy constant mu, CXCL17  -  chemokine (c-x-c motif) ligand 17, IGHV6-1  -  immunoglobulin heavy variable 6-1, IGKC  -  immunoglobulin kappa constant, IGHV4-59  -  immunoglobulin heavy variable 4-59, IGHV4-61  -  immunoglobulin heavy variable 4-61, IGHV4-39  -  immunoglobulin heavy variable 4-39, IGHV5-51  -  immunoglobulin heavy variable 5-51, IGLC3  -  immunoglobulin lambda constant 3 (kern-oz+ marker), ADTRP  -  androgen-dependent tfpi-regulating protein, IGLC2  -  immunoglobulin lambda constant 2 (kern-oz- marker), MZB1  -  marginal zone b and b1 cell-specific protein, IGLC6  -  immunoglobulin lambda constant 6 (kern+oz- marker, gene/pseudogene), TNFRSF13B  -  tumor necrosis factor receptor superfamily, member 13b, LTF  -  lactotransferrin, SFRP1  -  secreted frizzled-related protein 1, IGHA1  -  immunoglobulin heavy constant alpha 1, KLK5  -  kallikrein-related peptidase 5, IGHA2  -  immunoglobulin heavy constant alpha 2 (a2m marker), IGHG2  -  immunoglobulin heavy constant gamma 2 (g2m marker), WIPF3  -  was/wasl interacting protein family, member 3, IGHG1  -  immunoglobulin heavy constant gamma 1 (g1m marker), PIGR  -  polymeric immunoglobulin receptor, IGHG4  -  immunoglobulin heavy constant gamma 4 (g4m marker), IGHG3  -  immunoglobulin heavy constant gamma 3 (g3m marker)]
GO:0098657	import into cell	4.08E-20	1.12E-17	3.66	13587	501	482	65	[IGKV3D-20  -  immunoglobulin kappa variable 3d-20, IGHV3-13  -  immunoglobulin heavy variable 3-13, IGKV2-28  -  immunoglobulin kappa variable 2-28, IGHV3-11  -  immunoglobulin heavy variable 3-11 (gene/pseudogene), DRD2  -  dopamine receptor d2, IGKV3D-11  -  immunoglobulin kappa variable 3d-11, IGHV3-7  -  immunoglobulin heavy variable 3-7, IGHV2-70  -  immunoglobulin heavy variable 2-70, IGHV2-5  -  immunoglobulin heavy variable 2-5, IGKV3-15  -  immunoglobulin kappa variable 3-15, SYT8  -  synaptotagmin viii, IGKV3-20  -  immunoglobulin kappa variable 3-20, IGKV2-30  -  immunoglobulin kappa variable 2-30, IGHV1-69  -  immunoglobulin heavy variable 1-69, IGHV3-33  -  immunoglobulin heavy variable 3-33, IGKV4-1  -  immunoglobulin kappa variable 4-1, IGKV1D-39  -  immunoglobulin kappa variable 1d-39, IGKV2D-28  -  immunoglobulin kappa variable 2d-28, IGHV3-30  -  immunoglobulin heavy variable 3-30, IGKV1D-33  -  immunoglobulin kappa variable 1d-33, IGKV2D-30  -  immunoglobulin kappa variable 2d-30, IGHV3-23  -  immunoglobulin heavy variable 3-23, IGKV1D-12  -  immunoglobulin kappa variable 1d-12, IGLV1-51  -  immunoglobulin lambda variable 1-51, IGKV1-5  -  immunoglobulin kappa variable 1-5, SLC39A4  -  solute carrier family 39 (zinc transporter), member 4, IGLV1-47  -  immunoglobulin lambda variable 1-47, IGLV1-44  -  immunoglobulin lambda variable 1-44, IGLV1-40  -  immunoglobulin lambda variable 1-40, SLC1A5  -  solute carrier family 1 (neutral amino acid transporter), member 5, ACTBL2  -  actin, beta-like 2, IGHV3-53  -  immunoglobulin heavy variable 3-53, IGLV2-23  -  immunoglobulin lambda variable 2-23, IGLV2-11  -  immunoglobulin lambda variable 2-11, IGLV2-14  -  immunoglobulin lambda variable 2-14, IGHV3-48  -  immunoglobulin heavy variable 3-48, IGLV2-8  -  immunoglobulin lambda variable 2-8, IGKV1-17  -  immunoglobulin kappa variable 1-17, IGKV1-16  -  immunoglobulin kappa variable 1-16, IGHV4-34  -  immunoglobulin heavy variable 4-34, IGKV1-12  -  immunoglobulin kappa variable 1-12, FCHO1  -  fch domain only 1, IGKV1-39  -  immunoglobulin kappa variable 1-39 (gene/pseudogene), CLEC4F  -  c-type lectin domain family 4, member f, IGLC7  -  immunoglobulin lambda constant 7, IGLV3-25  -  immunoglobulin lambda variable 3-25, IGKC  -  immunoglobulin kappa constant, IGHV4-59  -  immunoglobulin heavy variable 4-59, IGHV4-39  -  immunoglobulin heavy variable 4-39, IGLV3-1  -  immunoglobulin lambda variable 3-1, IGLC3  -  immunoglobulin lambda constant 3 (kern-oz+ marker), IGLC2  -  immunoglobulin lambda constant 2 (kern-oz- marker), IGLC6  -  immunoglobulin lambda constant 6 (kern+oz- marker, gene/pseudogene), IGLV3-19  -  immunoglobulin lambda variable 3-19, IGLV3-21  -  immunoglobulin lambda variable 3-21, RHOV  -  ras homolog family member v, MAPK8IP2  -  mitogen-activated protein kinase 8 interacting protein 2, IGHA1  -  immunoglobulin heavy constant alpha 1, IGLV7-43  -  immunoglobulin lambda variable 7-43, IGLV6-57  -  immunoglobulin lambda variable 6-57, FOLR1  -  folate receptor 1 (adult), ADORA1  -  adenosine a1 receptor, IGHA2  -  immunoglobulin heavy constant alpha 2 (a2m marker), NEURL3  -  neuralized homolog 3 (drosophila) pseudogene, WIPF3  -  was/wasl interacting protein family, member 3]
GO:0007166	cell surface receptor signaling pathway	7.95E-20	2.15E-17	2.17	13587	1776	482	137	[IGKV3D-20  -  immunoglobulin kappa variable 3d-20, IGKV3D-11  -  immunoglobulin kappa variable 3d-11, CDH3  -  cadherin 3, type 1, p-cadherin (placental), IGKV1D-39  -  immunoglobulin kappa variable 1d-39, IGKV2D-28  -  immunoglobulin kappa variable 2d-28, IGKV2D-30  -  immunoglobulin kappa variable 2d-30, CD79A  -  cd79a molecule, immunoglobulin-associated alpha, OXTR  -  oxytocin receptor, IGLV1-51  -  immunoglobulin lambda variable 1-51, IGKV1-5  -  immunoglobulin kappa variable 1-5, IGLV1-47  -  immunoglobulin lambda variable 1-47, IGLV1-44  -  immunoglobulin lambda variable 1-44, IGLV1-40  -  immunoglobulin lambda variable 1-40, P4HB  -  prolyl 4-hydroxylase, beta polypeptide, EDAR  -  ectodysplasin a receptor, SOX9  -  sry (sex determining region y)-box 9, IGLV2-23  -  immunoglobulin lambda variable 2-23, PLXNA1  -  plexin a1, IGLV2-11  -  immunoglobulin lambda variable 2-11, GRHL3  -  grainyhead-like 3 (drosophila), IGLV2-14  -  immunoglobulin lambda variable 2-14, IGLV2-8  -  immunoglobulin lambda variable 2-8, FERMT1  -  fermitin family member 1, SDC1  -  syndecan 1, CXCL6  -  chemokine (c-x-c motif) ligand 6, IGLC7  -  immunoglobulin lambda constant 7, MUC5B  -  mucin 5b, oligomeric mucus/gel-forming, NTF4  -  neurotrophin 4, IGLV3-25  -  immunoglobulin lambda variable 3-25, IRS1  -  insulin receptor substrate 1, GPR87  -  g protein-coupled receptor 87, NTRK1  -  neurotrophic tyrosine kinase, receptor, type 1, PDGFRA  -  platelet-derived growth factor receptor, alpha polypeptide, CCR2  -  chemokine (c-c motif) receptor 2, IGLV3-1  -  immunoglobulin lambda variable 3-1, FZD7  -  frizzled family receptor 7, CNN2  -  calponin 2, EFNA5  -  ephrin-a5, IGLV3-19  -  immunoglobulin lambda variable 3-19, IGLV3-21  -  immunoglobulin lambda variable 3-21, IGLL5  -  immunoglobulin lambda-like polypeptide 5, RORC  -  rar-related orphan receptor c, UNC5C  -  unc-5 homolog c (c. elegans), COL4A4  -  collagen, type iv, alpha 4, COL4A3  -  collagen, type iv, alpha 3 (goodpasture antigen), TP63  -  tumor protein p63, LCN2  -  lipocalin 2, TCF7  -  transcription factor 7 (t-cell specific, hmg-box), EDN3  -  endothelin 3, EDN2  -  endothelin 2, C3  -  complement component 3, IGLV7-43  -  immunoglobulin lambda variable 7-43, IGLV6-57  -  immunoglobulin lambda variable 6-57, ADORA2B  -  adenosine a2b receptor, IGHV1-3  -  immunoglobulin heavy variable 1-3, ADORA1  -  adenosine a1 receptor, EFEMP1  -  egf containing fibulin-like extracellular matrix protein 1, IGHV1-18  -  immunoglobulin heavy variable 1-18, IGHV1-24  -  immunoglobulin heavy variable 1-24, IGKV2-28  -  immunoglobulin kappa variable 2-28, IGHV3-13  -  immunoglobulin heavy variable 3-13, IGHV3-15  -  immunoglobulin heavy variable 3-15, IL17RE  -  interleukin 17 receptor e, IGHV3-11  -  immunoglobulin heavy variable 3-11 (gene/pseudogene), DRD2  -  dopamine receptor d2, IGHV3-7  -  immunoglobulin heavy variable 3-7, IGHV2-26  -  immunoglobulin heavy variable 2-26, NKD2  -  naked cuticle homolog 2 (drosophila), IGHV2-70  -  immunoglobulin heavy variable 2-70, IGKV3-15  -  immunoglobulin kappa variable 3-15, IGHV2-5  -  immunoglobulin heavy variable 2-5, IGKV3-20  -  immunoglobulin kappa variable 3-20, DSCAM  -  down syndrome cell adhesion molecule, IGKV2-30  -  immunoglobulin kappa variable 2-30, IGHV1-69  -  immunoglobulin heavy variable 1-69, TLE4  -  transducin-like enhancer of split 4 (e(sp1) homolog, drosophila), FAM83B  -  family with sequence similarity 83, member b, IGKV4-1  -  immunoglobulin kappa variable 4-1, IGHV3-33  -  immunoglobulin heavy variable 3-33, DLK2  -  delta-like 2 homolog (drosophila), IGHV3-30  -  immunoglobulin heavy variable 3-30, IGKV1D-33  -  immunoglobulin kappa variable 1d-33, IGHV3-23  -  immunoglobulin heavy variable 3-23, IGKV1D-12  -  immunoglobulin kappa variable 1d-12, MUC16  -  mucin 16, cell surface associated, IGHV3-21  -  immunoglobulin heavy variable 3-21, IGHV3-20  -  immunoglobulin heavy variable 3-20, IGHV3-64  -  immunoglobulin heavy variable 3-64, IGHV3-66  -  immunoglobulin heavy variable 3-66, IGHV3-49  -  immunoglobulin heavy variable 3-49, IGHV3-53  -  immunoglobulin heavy variable 3-53, ATP6V1B1  -  atpase, h+ transporting, lysosomal 56/58kda, v1 subunit b1, IGHV3-43  -  immunoglobulin heavy variable 3-43, DDR1  -  discoidin domain receptor tyrosine kinase 1, CARD9  -  caspase recruitment domain family, member 9, IGHV3-48  -  immunoglobulin heavy variable 3-48, KDM6A  -  lysine (k)-specific demethylase 6a, IGKV1-17  -  immunoglobulin kappa variable 1-17, IGKV1-16  -  immunoglobulin kappa variable 1-16, IGHV4-34  -  immunoglobulin heavy variable 4-34, EYA2  -  eyes absent homolog 2 (drosophila), IGHV4-31  -  immunoglobulin heavy variable 4-31, NKX6-1  -  nk6 homeobox 1, IGKV1-12  -  immunoglobulin kappa variable 1-12, IGHV4-4  -  immunoglobulin heavy variable 4-4, TMEM198  -  transmembrane protein 198, IGHV4-28  -  immunoglobulin heavy variable 4-28, IGKV1-39  -  immunoglobulin kappa variable 1-39 (gene/pseudogene), IGHV3-72  -  immunoglobulin heavy variable 3-72, IGHV3-74  -  immunoglobulin heavy variable 3-74, IGHV3-73  -  immunoglobulin heavy variable 3-73, IGHM  -  immunoglobulin heavy constant mu, IGHV6-1  -  immunoglobulin heavy variable 6-1, IGKC  -  immunoglobulin kappa constant, IGHV4-59  -  immunoglobulin heavy variable 4-59, IGHV4-61  -  immunoglobulin heavy variable 4-61, IGHV4-39  -  immunoglobulin heavy variable 4-39, IGHV5-51  -  immunoglobulin heavy variable 5-51, IGLC3  -  immunoglobulin lambda constant 3 (kern-oz+ marker), IGLC2  -  immunoglobulin lambda constant 2 (kern-oz- marker), ATP6V0A4  -  atpase, h+ transporting, lysosomal v0 subunit a4, IGLC6  -  immunoglobulin lambda constant 6 (kern+oz- marker, gene/pseudogene), GRIA4  -  glutamate receptor, ionotropic, ampa 4, TNFRSF13B  -  tumor necrosis factor receptor superfamily, member 13b, SFRP1  -  secreted frizzled-related protein 1, TNFRSF17  -  tumor necrosis factor receptor superfamily, member 17, EPHB1  -  eph receptor b1, VAX2  -  ventral anterior homeobox 2, IGHA1  -  immunoglobulin heavy constant alpha 1, FGFBP1  -  fibroblast growth factor binding protein 1, IGHA2  -  immunoglobulin heavy constant alpha 2 (a2m marker), WIPF3  -  was/wasl interacting protein family, member 3, IGHG2  -  immunoglobulin heavy constant gamma 2 (g2m marker), IGHG1  -  immunoglobulin heavy constant gamma 1 (g1m marker), PIGR  -  polymeric immunoglobulin receptor, IGHG4  -  immunoglobulin heavy constant gamma 4 (g4m marker), IGHG3  -  immunoglobulin heavy constant gamma 3 (g3m marker)]
GO:0002696	positive regulation of leukocyte activation	1.31E-19	3.49E-17	4.62	13587	299	482	49	[IGHV3-13  -  immunoglobulin heavy variable 3-13, IGHV3-15  -  immunoglobulin heavy variable 3-15, IGHV3-11  -  immunoglobulin heavy variable 3-11 (gene/pseudogene), IGHV3-7  -  immunoglobulin heavy variable 3-7, IGHV2-26  -  immunoglobulin heavy variable 2-26, IGHV2-70  -  immunoglobulin heavy variable 2-70, IGHV2-5  -  immunoglobulin heavy variable 2-5, IGHV1-69  -  immunoglobulin heavy variable 1-69, IGHV3-33  -  immunoglobulin heavy variable 3-33, IGHV3-30  -  immunoglobulin heavy variable 3-30, IGHV3-23  -  immunoglobulin heavy variable 3-23, IGHV3-21  -  immunoglobulin heavy variable 3-21, IGHV3-20  -  immunoglobulin heavy variable 3-20, IGHV3-64  -  immunoglobulin heavy variable 3-64, IGHV3-66  -  immunoglobulin heavy variable 3-66, IGHV3-49  -  immunoglobulin heavy variable 3-49, IGHV3-53  -  immunoglobulin heavy variable 3-53, IGHV3-43  -  immunoglobulin heavy variable 3-43, IGHV3-48  -  immunoglobulin heavy variable 3-48, IGHV4-34  -  immunoglobulin heavy variable 4-34, IGHV4-31  -  immunoglobulin heavy variable 4-31, IGHV4-4  -  immunoglobulin heavy variable 4-4, IGHV4-28  -  immunoglobulin heavy variable 4-28, IGHV3-72  -  immunoglobulin heavy variable 3-72, IGHV3-74  -  immunoglobulin heavy variable 3-74, IGHV3-73  -  immunoglobulin heavy variable 3-73, IGLC7  -  immunoglobulin lambda constant 7, IGHM  -  immunoglobulin heavy constant mu, IGHV6-1  -  immunoglobulin heavy variable 6-1, IGKC  -  immunoglobulin kappa constant, IGHV4-59  -  immunoglobulin heavy variable 4-59, IGHV4-61  -  immunoglobulin heavy variable 4-61, IGHV4-39  -  immunoglobulin heavy variable 4-39, IGHV5-51  -  immunoglobulin heavy variable 5-51, CCR2  -  chemokine (c-c motif) receptor 2, IGLC3  -  immunoglobulin lambda constant 3 (kern-oz+ marker), IGLC2  -  immunoglobulin lambda constant 2 (kern-oz- marker), IGLC6  -  immunoglobulin lambda constant 6 (kern+oz- marker, gene/pseudogene), IGLL5  -  immunoglobulin lambda-like polypeptide 5, IGHA1  -  immunoglobulin heavy constant alpha 1, ADORA2B  -  adenosine a2b receptor, IGHV1-3  -  immunoglobulin heavy variable 1-3, IGHA2  -  immunoglobulin heavy constant alpha 2 (a2m marker), IGHG2  -  immunoglobulin heavy constant gamma 2 (g2m marker), IGHG1  -  immunoglobulin heavy constant gamma 1 (g1m marker), IGHV1-18  -  immunoglobulin heavy variable 1-18, IGHV1-24  -  immunoglobulin heavy variable 1-24, IGHG4  -  immunoglobulin heavy constant gamma 4 (g4m marker), IGHG3  -  immunoglobulin heavy constant gamma 3 (g3m marker)]
GO:0030162	regulation of proteolysis	4.38E-19	1.14E-16	3.23	13587	629	482	72	[XDH  -  xanthine dehydrogenase, IGKV3D-20  -  immunoglobulin kappa variable 3d-20, IGHV3-13  -  immunoglobulin heavy variable 3-13, IGKV2-28  -  immunoglobulin kappa variable 2-28, IGHV3-11  -  immunoglobulin heavy variable 3-11 (gene/pseudogene), IGKV3D-11  -  immunoglobulin kappa variable 3d-11, IGHV3-7  -  immunoglobulin heavy variable 3-7, IGHV2-70  -  immunoglobulin heavy variable 2-70, NKD2  -  naked cuticle homolog 2 (drosophila), IGHV2-5  -  immunoglobulin heavy variable 2-5, IGKV3-15  -  immunoglobulin kappa variable 3-15, IGKV3-20  -  immunoglobulin kappa variable 3-20, IGKV2-30  -  immunoglobulin kappa variable 2-30, DERL3  -  derlin 3, IGHV1-69  -  immunoglobulin heavy variable 1-69, SFN  -  stratifin, ANXA8L1  -  annexin a8-like 1, IGKV4-1  -  immunoglobulin kappa variable 4-1, IGHV3-33  -  immunoglobulin heavy variable 3-33, IGKV1D-39  -  immunoglobulin kappa variable 1d-39, TANK  -  traf family member-associated nfkb activator, IGKV2D-28  -  immunoglobulin kappa variable 2d-28, IGHV3-30  -  immunoglobulin heavy variable 3-30, IGKV1D-33  -  immunoglobulin kappa variable 1d-33, IGKV2D-30  -  immunoglobulin kappa variable 2d-30, IGHV3-23  -  immunoglobulin heavy variable 3-23, IGKV1D-12  -  immunoglobulin kappa variable 1d-12, ENO1  -  enolase 1, (alpha), IGLV1-51  -  immunoglobulin lambda variable 1-51, IGKV1-5  -  immunoglobulin kappa variable 1-5, IGLV1-47  -  immunoglobulin lambda variable 1-47, IGLV1-44  -  immunoglobulin lambda variable 1-44, IGLV1-40  -  immunoglobulin lambda variable 1-40, IGHV3-53  -  immunoglobulin heavy variable 3-53, IGLV2-23  -  immunoglobulin lambda variable 2-23, IGLV2-11  -  immunoglobulin lambda variable 2-11, IGLV2-14  -  immunoglobulin lambda variable 2-14, CARD9  -  caspase recruitment domain family, member 9, IGHV3-48  -  immunoglobulin heavy variable 3-48, IGLV2-8  -  immunoglobulin lambda variable 2-8, IGKV1-17  -  immunoglobulin kappa variable 1-17, IGKV1-16  -  immunoglobulin kappa variable 1-16, IGHV4-34  -  immunoglobulin heavy variable 4-34, IGKV1-12  -  immunoglobulin kappa variable 1-12, IGKV1-39  -  immunoglobulin kappa variable 1-39 (gene/pseudogene), IGLC7  -  immunoglobulin lambda constant 7, IGLV3-25  -  immunoglobulin lambda variable 3-25, IGKC  -  immunoglobulin kappa constant, IGHV4-59  -  immunoglobulin heavy variable 4-59, IGHV4-39  -  immunoglobulin heavy variable 4-39, IGLV3-1  -  immunoglobulin lambda variable 3-1, RARRES1  -  retinoic acid receptor responder (tazarotene induced) 1, IGLC3  -  immunoglobulin lambda constant 3 (kern-oz+ marker), IGLC2  -  immunoglobulin lambda constant 2 (kern-oz- marker), IGLC6  -  immunoglobulin lambda constant 6 (kern+oz- marker, gene/pseudogene), IGLV3-19  -  immunoglobulin lambda variable 3-19, LTF  -  lactotransferrin, IGLV3-21  -  immunoglobulin lambda variable 3-21, ANXA8  -  annexin a8, SERPINB5  -  serpin peptidase inhibitor, clade b (ovalbumin), member 5, COL4A3  -  collagen, type iv, alpha 3 (goodpasture antigen), TP63  -  tumor protein p63, IGLV7-43  -  immunoglobulin lambda variable 7-43, C3  -  complement component 3, C4B  -  complement component 4b (chido blood group), IGLV6-57  -  immunoglobulin lambda variable 6-57, C4A  -  complement component 4a (rodgers blood group), IGHG2  -  immunoglobulin heavy constant gamma 2 (g2m marker), IGHG1  -  immunoglobulin heavy constant gamma 1 (g1m marker), IGHG4  -  immunoglobulin heavy constant gamma 4 (g4m marker), PRDX5  -  peroxiredoxin 5, IGHG3  -  immunoglobulin heavy constant gamma 3 (g3m marker)]
GO:0051707	response to other organism	7.14E-19	1.83E-16	3.65	13587	471	482	61	[IGHV3-13  -  immunoglobulin heavy variable 3-13, IGHV3-15  -  immunoglobulin heavy variable 3-15, APOBEC3B  -  apolipoprotein b mrna editing enzyme, catalytic polypeptide-like 3b, IGHV3-11  -  immunoglobulin heavy variable 3-11 (gene/pseudogene), IGHV3-7  -  immunoglobulin heavy variable 3-7, IGHV2-26  -  immunoglobulin heavy variable 2-26, IGHV2-70  -  immunoglobulin heavy variable 2-70, IGHV2-5  -  immunoglobulin heavy variable 2-5, IGKV3-20  -  immunoglobulin kappa variable 3-20, IGHV1-69  -  immunoglobulin heavy variable 1-69, GBP6  -  guanylate binding protein family, member 6, IGHV3-33  -  immunoglobulin heavy variable 3-33, IGHV3-30  -  immunoglobulin heavy variable 3-30, IGHV3-23  -  immunoglobulin heavy variable 3-23, IGHV3-21  -  immunoglobulin heavy variable 3-21, ENO1  -  enolase 1, (alpha), IGHV3-20  -  immunoglobulin heavy variable 3-20, IGHV3-64  -  immunoglobulin heavy variable 3-64, IGHV3-66  -  immunoglobulin heavy variable 3-66, IGHV3-49  -  immunoglobulin heavy variable 3-49, IGHV3-53  -  immunoglobulin heavy variable 3-53, IGHV3-43  -  immunoglobulin heavy variable 3-43, IGHV3-48  -  immunoglobulin heavy variable 3-48, CARD9  -  caspase recruitment domain family, member 9, IGHV4-34  -  immunoglobulin heavy variable 4-34, IGHV4-31  -  immunoglobulin heavy variable 4-31, BPIFB2  -  bpi fold containing family b, member 2, IGHV4-4  -  immunoglobulin heavy variable 4-4, IGHV4-28  -  immunoglobulin heavy variable 4-28, CXCL6  -  chemokine (c-x-c motif) ligand 6, IGHV3-72  -  immunoglobulin heavy variable 3-72, IGHV3-74  -  immunoglobulin heavy variable 3-74, IGHV3-73  -  immunoglobulin heavy variable 3-73, IGLC7  -  immunoglobulin lambda constant 7, IGHM  -  immunoglobulin heavy constant mu, IGHV6-1  -  immunoglobulin heavy variable 6-1, IGKC  -  immunoglobulin kappa constant, IGHV4-59  -  immunoglobulin heavy variable 4-59, IGHV4-61  -  immunoglobulin heavy variable 4-61, IGHV4-39  -  immunoglobulin heavy variable 4-39, IGHV5-51  -  immunoglobulin heavy variable 5-51, CEACAM20  -  carcinoembryonic antigen-related cell adhesion molecule 20, RTP4  -  receptor (chemosensory) transporter protein 4, KRT6A  -  keratin 6a, IGLC3  -  immunoglobulin lambda constant 3 (kern-oz+ marker), IGLC2  -  immunoglobulin lambda constant 2 (kern-oz- marker), IGLC6  -  immunoglobulin lambda constant 6 (kern+oz- marker, gene/pseudogene), LTF  -  lactotransferrin, IGLL5  -  immunoglobulin lambda-like polypeptide 5, LCN2  -  lipocalin 2, IGHA1  -  immunoglobulin heavy constant alpha 1, C3  -  complement component 3, IGHV1-3  -  immunoglobulin heavy variable 1-3, IGHA2  -  immunoglobulin heavy constant alpha 2 (a2m marker), IGHG2  -  immunoglobulin heavy constant gamma 2 (g2m marker), IGHG1  -  immunoglobulin heavy constant gamma 1 (g1m marker), RNASE7  -  ribonuclease, rnase a family, 7, IGHV1-18  -  immunoglobulin heavy variable 1-18, IGHV1-24  -  immunoglobulin heavy variable 1-24, IGHG4  -  immunoglobulin heavy constant gamma 4 (g4m marker), IGHG3  -  immunoglobulin heavy constant gamma 3 (g3m marker)]
GO:0031347	regulation of defense response	8.16E-19	2.05E-16	3.1	13587	683	482	75	[IGKV3D-20  -  immunoglobulin kappa variable 3d-20, IGHV3-13  -  immunoglobulin heavy variable 3-13, IGKV2-28  -  immunoglobulin kappa variable 2-28, IGHV3-11  -  immunoglobulin heavy variable 3-11 (gene/pseudogene), DRD2  -  dopamine receptor d2, IGKV3D-11  -  immunoglobulin kappa variable 3d-11, IGHV3-7  -  immunoglobulin heavy variable 3-7, IGHV2-70  -  immunoglobulin heavy variable 2-70, HMGB3  -  high mobility group box 3, IGHV2-5  -  immunoglobulin heavy variable 2-5, IGKV3-15  -  immunoglobulin kappa variable 3-15, IGKV3-20  -  immunoglobulin kappa variable 3-20, IGKV2-30  -  immunoglobulin kappa variable 2-30, KLK7  -  kallikrein-related peptidase 7, IGHV1-69  -  immunoglobulin heavy variable 1-69, IGKV4-1  -  immunoglobulin kappa variable 4-1, IGHV3-33  -  immunoglobulin heavy variable 3-33, IGKV1D-39  -  immunoglobulin kappa variable 1d-39, TANK  -  traf family member-associated nfkb activator, IGKV2D-28  -  immunoglobulin kappa variable 2d-28, IGHV3-30  -  immunoglobulin heavy variable 3-30, IGKV1D-33  -  immunoglobulin kappa variable 1d-33, IGKV2D-30  -  immunoglobulin kappa variable 2d-30, IGHV3-23  -  immunoglobulin heavy variable 3-23, IGKV1D-12  -  immunoglobulin kappa variable 1d-12, MUC16  -  mucin 16, cell surface associated, IGLV1-51  -  immunoglobulin lambda variable 1-51, IGKV1-5  -  immunoglobulin kappa variable 1-5, IGLV1-47  -  immunoglobulin lambda variable 1-47, IGLV1-44  -  immunoglobulin lambda variable 1-44, IGLV1-40  -  immunoglobulin lambda variable 1-40, IGHV3-53  -  immunoglobulin heavy variable 3-53, IGLV2-23  -  immunoglobulin lambda variable 2-23, IGLV2-11  -  immunoglobulin lambda variable 2-11, IGLV2-14  -  immunoglobulin lambda variable 2-14, CARD9  -  caspase recruitment domain family, member 9, IGHV3-48  -  immunoglobulin heavy variable 3-48, IGLV2-8  -  immunoglobulin lambda variable 2-8, IGKV1-17  -  immunoglobulin kappa variable 1-17, IGKV1-16  -  immunoglobulin kappa variable 1-16, IGHV4-34  -  immunoglobulin heavy variable 4-34, IGKV1-12  -  immunoglobulin kappa variable 1-12, IGKV1-39  -  immunoglobulin kappa variable 1-39 (gene/pseudogene), CXCL6  -  chemokine (c-x-c motif) ligand 6, C1orf106  -  chromosome 1 open reading frame 106, IGLC7  -  immunoglobulin lambda constant 7, MUC5B  -  mucin 5b, oligomeric mucus/gel-forming, IGLV3-25  -  immunoglobulin lambda variable 3-25, CXCL17  -  chemokine (c-x-c motif) ligand 17, IGKC  -  immunoglobulin kappa constant, IGHV4-59  -  immunoglobulin heavy variable 4-59, IL17B  -  interleukin 17b, IGHV4-39  -  immunoglobulin heavy variable 4-39, CCR2  -  chemokine (c-c motif) receptor 2, IGLV3-1  -  immunoglobulin lambda variable 3-1, IGLC3  -  immunoglobulin lambda constant 3 (kern-oz+ marker), IGLC2  -  immunoglobulin lambda constant 2 (kern-oz- marker), IGLC6  -  immunoglobulin lambda constant 6 (kern+oz- marker, gene/pseudogene), IGLV3-19  -  immunoglobulin lambda variable 3-19, LTF  -  lactotransferrin, IGLV3-21  -  immunoglobulin lambda variable 3-21, TLR10  -  toll-like receptor 10, IGLV7-43  -  immunoglobulin lambda variable 7-43, C3  -  complement component 3, C4B  -  complement component 4b (chido blood group), IGLV6-57  -  immunoglobulin lambda variable 6-57, C4A  -  complement component 4a (rodgers blood group), KLK5  -  kallikrein-related peptidase 5, ADORA2B  -  adenosine a2b receptor, ADORA1  -  adenosine a1 receptor, SIGLEC10  -  sialic acid binding ig-like lectin 10, IGHG2  -  immunoglobulin heavy constant gamma 2 (g2m marker), IGHG1  -  immunoglobulin heavy constant gamma 1 (g1m marker), IGHG4  -  immunoglobulin heavy constant gamma 4 (g4m marker), IGHG3  -  immunoglobulin heavy constant gamma 3 (g3m marker)]
GO:0050867	positive regulation of cell activation	8.35E-19	2.07E-16	4.43	13587	312	482	49	[IGHV3-13  -  immunoglobulin heavy variable 3-13, IGHV3-15  -  immunoglobulin heavy variable 3-15, IGHV3-11  -  immunoglobulin heavy variable 3-11 (gene/pseudogene), IGHV3-7  -  immunoglobulin heavy variable 3-7, IGHV2-26  -  immunoglobulin heavy variable 2-26, IGHV2-70  -  immunoglobulin heavy variable 2-70, IGHV2-5  -  immunoglobulin heavy variable 2-5, IGHV1-69  -  immunoglobulin heavy variable 1-69, IGHV3-33  -  immunoglobulin heavy variable 3-33, IGHV3-30  -  immunoglobulin heavy variable 3-30, IGHV3-23  -  immunoglobulin heavy variable 3-23, IGHV3-21  -  immunoglobulin heavy variable 3-21, IGHV3-20  -  immunoglobulin heavy variable 3-20, IGHV3-64  -  immunoglobulin heavy variable 3-64, IGHV3-66  -  immunoglobulin heavy variable 3-66, IGHV3-49  -  immunoglobulin heavy variable 3-49, IGHV3-53  -  immunoglobulin heavy variable 3-53, IGHV3-43  -  immunoglobulin heavy variable 3-43, IGHV3-48  -  immunoglobulin heavy variable 3-48, IGHV4-34  -  immunoglobulin heavy variable 4-34, IGHV4-31  -  immunoglobulin heavy variable 4-31, IGHV4-4  -  immunoglobulin heavy variable 4-4, IGHV4-28  -  immunoglobulin heavy variable 4-28, IGHV3-72  -  immunoglobulin heavy variable 3-72, IGHV3-74  -  immunoglobulin heavy variable 3-74, IGHV3-73  -  immunoglobulin heavy variable 3-73, IGLC7  -  immunoglobulin lambda constant 7, IGHM  -  immunoglobulin heavy constant mu, IGHV6-1  -  immunoglobulin heavy variable 6-1, IGKC  -  immunoglobulin kappa constant, IGHV4-59  -  immunoglobulin heavy variable 4-59, IGHV4-61  -  immunoglobulin heavy variable 4-61, IGHV4-39  -  immunoglobulin heavy variable 4-39, IGHV5-51  -  immunoglobulin heavy variable 5-51, CCR2  -  chemokine (c-c motif) receptor 2, IGLC3  -  immunoglobulin lambda constant 3 (kern-oz+ marker), IGLC2  -  immunoglobulin lambda constant 2 (kern-oz- marker), IGLC6  -  immunoglobulin lambda constant 6 (kern+oz- marker, gene/pseudogene), IGLL5  -  immunoglobulin lambda-like polypeptide 5, IGHA1  -  immunoglobulin heavy constant alpha 1, ADORA2B  -  adenosine a2b receptor, IGHV1-3  -  immunoglobulin heavy variable 1-3, IGHA2  -  immunoglobulin heavy constant alpha 2 (a2m marker), IGHG2  -  immunoglobulin heavy constant gamma 2 (g2m marker), IGHG1  -  immunoglobulin heavy constant gamma 1 (g1m marker), IGHV1-18  -  immunoglobulin heavy variable 1-18, IGHV1-24  -  immunoglobulin heavy variable 1-24, IGHG4  -  immunoglobulin heavy constant gamma 4 (g4m marker), IGHG3  -  immunoglobulin heavy constant gamma 3 (g3m marker)]
GO:0031424	keratinization	7.08E-18	1.72E-15	13.73	13587	39	482	19	[KRT6C  -  keratin 6c, PKP3  -  plakophilin 3, KRT81  -  keratin 81, DSG1  -  desmoglein 1, DSC3  -  desmocollin 3, CDH3  -  cadherin 3, type 1, p-cadherin (placental), KRT86  -  keratin 86, DSC2  -  desmocollin 2, KRT5  -  keratin 5, SFN  -  stratifin, KRT6B  -  keratin 6b, KRT6A  -  keratin 6a, DSG3  -  desmoglein 3, KRT7  -  keratin 7, KRT15  -  keratin 15, KRT14  -  keratin 14, KRT17  -  keratin 17, KRT16  -  keratin 16, KRT40  -  keratin 40]
GO:0006952	defense response	1.32E-17	3.16E-15	2.84	13587	783	482	79	[IGHV3-13  -  immunoglobulin heavy variable 3-13, IGHV3-15  -  immunoglobulin heavy variable 3-15, IL17RE  -  interleukin 17 receptor e, APOBEC3B  -  apolipoprotein b mrna editing enzyme, catalytic polypeptide-like 3b, IGHV3-11  -  immunoglobulin heavy variable 3-11 (gene/pseudogene), IGHV3-7  -  immunoglobulin heavy variable 3-7, IGHV2-26  -  immunoglobulin heavy variable 2-26, IGHV2-70  -  immunoglobulin heavy variable 2-70, IGHV2-5  -  immunoglobulin heavy variable 2-5, HMGB3  -  high mobility group box 3, IGKV3-20  -  immunoglobulin kappa variable 3-20, IGHV1-69  -  immunoglobulin heavy variable 1-69, GBP6  -  guanylate binding protein family, member 6, IGHV3-33  -  immunoglobulin heavy variable 3-33, IGHV3-30  -  immunoglobulin heavy variable 3-30, KCNN4  -  potassium intermediate/small conductance calcium-activated channel, subfamily n, member 4, IGHV3-23  -  immunoglobulin heavy variable 3-23, IGHV3-21  -  immunoglobulin heavy variable 3-21, IGHV3-20  -  immunoglobulin heavy variable 3-20, IGHV3-64  -  immunoglobulin heavy variable 3-64, IGHV3-66  -  immunoglobulin heavy variable 3-66, IGHV3-49  -  immunoglobulin heavy variable 3-49, IGHV3-53  -  immunoglobulin heavy variable 3-53, IGHV3-43  -  immunoglobulin heavy variable 3-43, IGHV3-48  -  immunoglobulin heavy variable 3-48, CARD9  -  caspase recruitment domain family, member 9, SDC1  -  syndecan 1, IGHV4-34  -  immunoglobulin heavy variable 4-34, IGHV4-31  -  immunoglobulin heavy variable 4-31, IGHV4-4  -  immunoglobulin heavy variable 4-4, IGHV4-28  -  immunoglobulin heavy variable 4-28, CXCL6  -  chemokine (c-x-c motif) ligand 6, IGHV3-72  -  immunoglobulin heavy variable 3-72, C1orf106  -  chromosome 1 open reading frame 106, IGHV3-74  -  immunoglobulin heavy variable 3-74, IGHV3-73  -  immunoglobulin heavy variable 3-73, IGLC7  -  immunoglobulin lambda constant 7, IGHM  -  immunoglobulin heavy constant mu, IGHV6-1  -  immunoglobulin heavy variable 6-1, IGKC  -  immunoglobulin kappa constant, IGHV4-59  -  immunoglobulin heavy variable 4-59, IGHV4-61  -  immunoglobulin heavy variable 4-61, IL17B  -  interleukin 17b, IGHV4-39  -  immunoglobulin heavy variable 4-39, IGHV5-51  -  immunoglobulin heavy variable 5-51, RTP4  -  receptor (chemosensory) transporter protein 4, CCR2  -  chemokine (c-c motif) receptor 2, KRT6A  -  keratin 6a, IGLC3  -  immunoglobulin lambda constant 3 (kern-oz+ marker), IGLC2  -  immunoglobulin lambda constant 2 (kern-oz- marker), CD180  -  cd180 molecule, PTGS1  -  prostaglandin-endoperoxide synthase 1 (prostaglandin g/h synthase and cyclooxygenase), IGLC6  -  immunoglobulin lambda constant 6 (kern+oz- marker, gene/pseudogene), KRT16  -  keratin 16, LTF  -  lactotransferrin, TLR10  -  toll-like receptor 10, TRIM29  -  tripartite motif containing 29, IGLL5  -  immunoglobulin lambda-like polypeptide 5, BRINP1  -  bone morphogenetic protein/retinoic acid inducible neural-specific 1, SAA2  -  serum amyloid a2, MAPK8IP2  -  mitogen-activated protein kinase 8 interacting protein 2, LCN2  -  lipocalin 2, IGHA1  -  immunoglobulin heavy constant alpha 1, C3  -  complement component 3, C4B  -  complement component 4b (chido blood group), C4A  -  complement component 4a (rodgers blood group), ADORA2B  -  adenosine a2b receptor, IGHV1-3  -  immunoglobulin heavy variable 1-3, ADORA1  -  adenosine a1 receptor, SIGLEC10  -  sialic acid binding ig-like lectin 10, IGHA2  -  immunoglobulin heavy constant alpha 2 (a2m marker), IGHG2  -  immunoglobulin heavy constant gamma 2 (g2m marker), IGHG1  -  immunoglobulin heavy constant gamma 1 (g1m marker), RNASE7  -  ribonuclease, rnase a family, 7, IGHV1-18  -  immunoglobulin heavy variable 1-18, IGHV1-24  -  immunoglobulin heavy variable 1-24, PRDX5  -  peroxiredoxin 5, IGHG4  -  immunoglobulin heavy constant gamma 4 (g4m marker), IGHG3  -  immunoglobulin heavy constant gamma 3 (g3m marker)]
GO:0051249	regulation of lymphocyte activation	6.92E-17	1.63E-14	3.79	13587	387	482	52	[IGHV3-13  -  immunoglobulin heavy variable 3-13, IGHV3-15  -  immunoglobulin heavy variable 3-15, IGHV3-11  -  immunoglobulin heavy variable 3-11 (gene/pseudogene), IGHV3-7  -  immunoglobulin heavy variable 3-7, IGHV2-26  -  immunoglobulin heavy variable 2-26, IGHV2-70  -  immunoglobulin heavy variable 2-70, IGHV2-5  -  immunoglobulin heavy variable 2-5, HMGB3  -  high mobility group box 3, IGHV1-69  -  immunoglobulin heavy variable 1-69, IGHV3-33  -  immunoglobulin heavy variable 3-33, IGHV3-30  -  immunoglobulin heavy variable 3-30, IGHV3-23  -  immunoglobulin heavy variable 3-23, IGHV3-21  -  immunoglobulin heavy variable 3-21, IGHV3-20  -  immunoglobulin heavy variable 3-20, IGHV3-64  -  immunoglobulin heavy variable 3-64, IGHV3-66  -  immunoglobulin heavy variable 3-66, IGHV3-49  -  immunoglobulin heavy variable 3-49, IGHV3-53  -  immunoglobulin heavy variable 3-53, IGHV3-43  -  immunoglobulin heavy variable 3-43, IGHV3-48  -  immunoglobulin heavy variable 3-48, IGHV4-34  -  immunoglobulin heavy variable 4-34, IGHV4-31  -  immunoglobulin heavy variable 4-31, IGHV4-4  -  immunoglobulin heavy variable 4-4, IGHV4-28  -  immunoglobulin heavy variable 4-28, IGHV3-72  -  immunoglobulin heavy variable 3-72, IGHV3-74  -  immunoglobulin heavy variable 3-74, IGHV3-73  -  immunoglobulin heavy variable 3-73, IGLC7  -  immunoglobulin lambda constant 7, IGHM  -  immunoglobulin heavy constant mu, IGHV6-1  -  immunoglobulin heavy variable 6-1, IGKC  -  immunoglobulin kappa constant, IGHV4-59  -  immunoglobulin heavy variable 4-59, IGHV4-61  -  immunoglobulin heavy variable 4-61, IGHV4-39  -  immunoglobulin heavy variable 4-39, IGHV5-51  -  immunoglobulin heavy variable 5-51, CCR2  -  chemokine (c-c motif) receptor 2, IGLC3  -  immunoglobulin lambda constant 3 (kern-oz+ marker), MZB1  -  marginal zone b and b1 cell-specific protein, IGLC2  -  immunoglobulin lambda constant 2 (kern-oz- marker), IGLC6  -  immunoglobulin lambda constant 6 (kern+oz- marker, gene/pseudogene), TNFRSF13B  -  tumor necrosis factor receptor superfamily, member 13b, SFRP1  -  secreted frizzled-related protein 1, IGLL5  -  immunoglobulin lambda-like polypeptide 5, IGHA1  -  immunoglobulin heavy constant alpha 1, IGHV1-3  -  immunoglobulin heavy variable 1-3, IGHA2  -  immunoglobulin heavy constant alpha 2 (a2m marker), IGHG2  -  immunoglobulin heavy constant gamma 2 (g2m marker), IGHG1  -  immunoglobulin heavy constant gamma 1 (g1m marker), IGHV1-18  -  immunoglobulin heavy variable 1-18, IGHV1-24  -  immunoglobulin heavy variable 1-24, IGHG4  -  immunoglobulin heavy constant gamma 4 (g4m marker), IGHG3  -  immunoglobulin heavy constant gamma 3 (g3m marker)]
GO:0006928	movement of cell or subcellular component	9.68E-17	2.25E-14	2.45	13587	1094	482	95	[IGKV3D-20  -  immunoglobulin kappa variable 3d-20, IGKV2-28  -  immunoglobulin kappa variable 2-28, IGHV3-13  -  immunoglobulin heavy variable 3-13, IGHV3-11  -  immunoglobulin heavy variable 3-11 (gene/pseudogene), DRD2  -  dopamine receptor d2, IGKV3D-11  -  immunoglobulin kappa variable 3d-11, IGHV3-7  -  immunoglobulin heavy variable 3-7, IGHV2-70  -  immunoglobulin heavy variable 2-70, IGKV3-15  -  immunoglobulin kappa variable 3-15, IGHV2-5  -  immunoglobulin heavy variable 2-5, IGKV3-20  -  immunoglobulin kappa variable 3-20, DSCAM  -  down syndrome cell adhesion molecule, IGKV2-30  -  immunoglobulin kappa variable 2-30, IGHV1-69  -  immunoglobulin heavy variable 1-69, IGKV4-1  -  immunoglobulin kappa variable 4-1, IGHV3-33  -  immunoglobulin heavy variable 3-33, IGKV1D-39  -  immunoglobulin kappa variable 1d-39, CEACAM6  -  carcinoembryonic antigen-related cell adhesion molecule 6 (non-specific cross reacting antigen), IGKV2D-28  -  immunoglobulin kappa variable 2d-28, IGHV3-30  -  immunoglobulin heavy variable 3-30, IGKV1D-33  -  immunoglobulin kappa variable 1d-33, IGKV2D-30  -  immunoglobulin kappa variable 2d-30, IGHV3-23  -  immunoglobulin heavy variable 3-23, EMILIN1  -  elastin microfibril interfacer 1, IGKV1D-12  -  immunoglobulin kappa variable 1d-12, IGLV1-51  -  immunoglobulin lambda variable 1-51, IGKV1-5  -  immunoglobulin kappa variable 1-5, IGLV1-47  -  immunoglobulin lambda variable 1-47, IGLV1-44  -  immunoglobulin lambda variable 1-44, PEX14  -  peroxisomal biogenesis factor 14, IGLV1-40  -  immunoglobulin lambda variable 1-40, BBS12  -  bardet-biedl syndrome 12, IGHV3-53  -  immunoglobulin heavy variable 3-53, IGLV2-23  -  immunoglobulin lambda variable 2-23, IGLV2-11  -  immunoglobulin lambda variable 2-11, IGLV2-14  -  immunoglobulin lambda variable 2-14, DDR1  -  discoidin domain receptor tyrosine kinase 1, IGHV3-48  -  immunoglobulin heavy variable 3-48, IGLV2-8  -  immunoglobulin lambda variable 2-8, IGKV1-17  -  immunoglobulin kappa variable 1-17, FERMT1  -  fermitin family member 1, IGKV1-16  -  immunoglobulin kappa variable 1-16, SDC1  -  syndecan 1, IGHV4-34  -  immunoglobulin heavy variable 4-34, NKX6-1  -  nk6 homeobox 1, IGKV1-12  -  immunoglobulin kappa variable 1-12, TNNI2  -  troponin i type 2 (skeletal, fast), IGKV1-39  -  immunoglobulin kappa variable 1-39 (gene/pseudogene), CXCL6  -  chemokine (c-x-c motif) ligand 6, IGLC7  -  immunoglobulin lambda constant 7, CCL28  -  chemokine (c-c motif) ligand 28, IGHM  -  immunoglobulin heavy constant mu, IGLV3-25  -  immunoglobulin lambda variable 3-25, CXCL17  -  chemokine (c-x-c motif) ligand 17, PITX2  -  paired-like homeodomain 2, DLGAP5  -  discs, large (drosophila) homolog-associated protein 5, IGKC  -  immunoglobulin kappa constant, IGHV4-59  -  immunoglobulin heavy variable 4-59, COPG1  -  coatomer protein complex, subunit gamma 1, IGHV4-39  -  immunoglobulin heavy variable 4-39, NTRK1  -  neurotrophic tyrosine kinase, receptor, type 1, PDGFRA  -  platelet-derived growth factor receptor, alpha polypeptide, CCR2  -  chemokine (c-c motif) receptor 2, IGLV3-1  -  immunoglobulin lambda variable 3-1, WDR1  -  wd repeat domain 1, ADTRP  -  androgen-dependent tfpi-regulating protein, IGLC3  -  immunoglobulin lambda constant 3 (kern-oz+ marker), IGLC2  -  immunoglobulin lambda constant 2 (kern-oz- marker), ETV1  -  ets variant 1, IGLC6  -  immunoglobulin lambda constant 6 (kern+oz- marker, gene/pseudogene), EFNA5  -  ephrin-a5, IGLV3-19  -  immunoglobulin lambda variable 3-19, KRT16  -  keratin 16, IGLV3-21  -  immunoglobulin lambda variable 3-21, ARHGEF5  -  rho guanine nucleotide exchange factor (gef) 5, LAMC2  -  laminin, gamma 2, SAA2  -  serum amyloid a2, S100A2  -  s100 calcium binding protein a2, UNC5C  -  unc-5 homolog c (c. elegans), EPHB1  -  eph receptor b1, DNAH2  -  dynein, axonemal, heavy chain 2, EDN3  -  endothelin 3, IGHA1  -  immunoglobulin heavy constant alpha 1, EDN2  -  endothelin 2, IGLV7-43  -  immunoglobulin lambda variable 7-43, IGLV6-57  -  immunoglobulin lambda variable 6-57, FOLR1  -  folate receptor 1 (adult), KIF23  -  kinesin family member 23, IGHA2  -  immunoglobulin heavy constant alpha 2 (a2m marker), WIPF3  -  was/wasl interacting protein family, member 3, PAK7  -  p21 protein (cdc42/rac)-activated kinase 7, LAMB3  -  laminin, beta 3, ROPN1  -  rhophilin associated tail protein 1, ELP3  -  elongator acetyltransferase complex subunit 3, FAT2  -  fat atypical cadherin 2]
GO:0048584	positive regulation of response to stimulus	2.28E-16	5.22E-14	2	13587	1903	482	135	[IGKV3D-20  -  immunoglobulin kappa variable 3d-20, IGKV3D-11  -  immunoglobulin kappa variable 3d-11, CDH3  -  cadherin 3, type 1, p-cadherin (placental), KLK7  -  kallikrein-related peptidase 7, KLK6  -  kallikrein-related peptidase 6, IGKV1D-39  -  immunoglobulin kappa variable 1d-39, IGKV2D-28  -  immunoglobulin kappa variable 2d-28, IGKV2D-30  -  immunoglobulin kappa variable 2d-30, CD79A  -  cd79a molecule, immunoglobulin-associated alpha, IGLV1-51  -  immunoglobulin lambda variable 1-51, IGKV1-5  -  immunoglobulin kappa variable 1-5, IGLV1-47  -  immunoglobulin lambda variable 1-47, IGLV1-44  -  immunoglobulin lambda variable 1-44, IGLV1-40  -  immunoglobulin lambda variable 1-40, EDAR  -  ectodysplasin a receptor, SOX9  -  sry (sex determining region y)-box 9, IGLV2-23  -  immunoglobulin lambda variable 2-23, IGLV2-11  -  immunoglobulin lambda variable 2-11, IGLV2-14  -  immunoglobulin lambda variable 2-14, IGLV2-8  -  immunoglobulin lambda variable 2-8, FERMT1  -  fermitin family member 1, IGLC7  -  immunoglobulin lambda constant 7, MUC5B  -  mucin 5b, oligomeric mucus/gel-forming, IGLV3-25  -  immunoglobulin lambda variable 3-25, IRS1  -  insulin receptor substrate 1, IL17B  -  interleukin 17b, ZNF622  -  zinc finger protein 622, NTRK1  -  neurotrophic tyrosine kinase, receptor, type 1, PDGFRA  -  platelet-derived growth factor receptor, alpha polypeptide, CCR2  -  chemokine (c-c motif) receptor 2, IGLV3-1  -  immunoglobulin lambda variable 3-1, SLC35B2  -  solute carrier family 35 (adenosine 3'-phospho 5'-phosphosulfate transporter), member b2, FZD7  -  frizzled family receptor 7, IGLV3-19  -  immunoglobulin lambda variable 3-19, IGLV3-21  -  immunoglobulin lambda variable 3-21, TLR10  -  toll-like receptor 10, IGLL5  -  immunoglobulin lambda-like polypeptide 5, CDKN2A  -  cyclin-dependent kinase inhibitor 2a, TP63  -  tumor protein p63, EDN3  -  endothelin 3, SALL1  -  sal-like 1 (drosophila), EDN2  -  endothelin 2, C3  -  complement component 3, IGLV7-43  -  immunoglobulin lambda variable 7-43, C4B  -  complement component 4b (chido blood group), C4A  -  complement component 4a (rodgers blood group), IGLV6-57  -  immunoglobulin lambda variable 6-57, ADORA2B  -  adenosine a2b receptor, IGHV1-3  -  immunoglobulin heavy variable 1-3, ADORA1  -  adenosine a1 receptor, IGHV1-18  -  immunoglobulin heavy variable 1-18, IGHV1-24  -  immunoglobulin heavy variable 1-24, XDH  -  xanthine dehydrogenase, IGKV2-28  -  immunoglobulin kappa variable 2-28, IGHV3-13  -  immunoglobulin heavy variable 3-13, IGHV3-15  -  immunoglobulin heavy variable 3-15, IGHV3-11  -  immunoglobulin heavy variable 3-11 (gene/pseudogene), DRD2  -  dopamine receptor d2, IGHV3-7  -  immunoglobulin heavy variable 3-7, IGHV2-26  -  immunoglobulin heavy variable 2-26, IGHV2-70  -  immunoglobulin heavy variable 2-70, IGKV3-15  -  immunoglobulin kappa variable 3-15, IGHV2-5  -  immunoglobulin heavy variable 2-5, HMGB3  -  high mobility group box 3, IGKV3-20  -  immunoglobulin kappa variable 3-20, DSCAM  -  down syndrome cell adhesion molecule, GAS2L2  -  growth arrest-specific 2 like 2, IGKV2-30  -  immunoglobulin kappa variable 2-30, IGHV1-69  -  immunoglobulin heavy variable 1-69, FAF1  -  fas (tnfrsf6) associated factor 1, SFN  -  stratifin, IGKV4-1  -  immunoglobulin kappa variable 4-1, IGHV3-33  -  immunoglobulin heavy variable 3-33, TANK  -  traf family member-associated nfkb activator, IGHV3-30  -  immunoglobulin heavy variable 3-30, IGKV1D-33  -  immunoglobulin kappa variable 1d-33, KCNN4  -  potassium intermediate/small conductance calcium-activated channel, subfamily n, member 4, IGHV3-23  -  immunoglobulin heavy variable 3-23, IGKV1D-12  -  immunoglobulin kappa variable 1d-12, MUC16  -  mucin 16, cell surface associated, IGHV3-21  -  immunoglobulin heavy variable 3-21, IGHV3-20  -  immunoglobulin heavy variable 3-20, IGHV3-64  -  immunoglobulin heavy variable 3-64, DUSP9  -  dual specificity phosphatase 9, IGHV3-66  -  immunoglobulin heavy variable 3-66, IGHV3-49  -  immunoglobulin heavy variable 3-49, IGHV3-53  -  immunoglobulin heavy variable 3-53, IGHV3-43  -  immunoglobulin heavy variable 3-43, CARD9  -  caspase recruitment domain family, member 9, IGHV3-48  -  immunoglobulin heavy variable 3-48, IGKV1-17  -  immunoglobulin kappa variable 1-17, IGKV1-16  -  immunoglobulin kappa variable 1-16, IGHV4-34  -  immunoglobulin heavy variable 4-34, EYA2  -  eyes absent homolog 2 (drosophila), IGHV4-31  -  immunoglobulin heavy variable 4-31, IGKV1-12  -  immunoglobulin kappa variable 1-12, IGHV4-4  -  immunoglobulin heavy variable 4-4, TMEM198  -  transmembrane protein 198, VSNL1  -  visinin-like 1, IGHV4-28  -  immunoglobulin heavy variable 4-28, IGKV1-39  -  immunoglobulin kappa variable 1-39 (gene/pseudogene), IGHV3-72  -  immunoglobulin heavy variable 3-72, C1orf106  -  chromosome 1 open reading frame 106, IGHV3-74  -  immunoglobulin heavy variable 3-74, IGHV3-73  -  immunoglobulin heavy variable 3-73, GPR37  -  g protein-coupled receptor 37 (endothelin receptor type b-like), IGHM  -  immunoglobulin heavy constant mu, CXCL17  -  chemokine (c-x-c motif) ligand 17, IGHV6-1  -  immunoglobulin heavy variable 6-1, IGKC  -  immunoglobulin kappa constant, IGHV4-59  -  immunoglobulin heavy variable 4-59, IGHV4-61  -  immunoglobulin heavy variable 4-61, IGHV4-39  -  immunoglobulin heavy variable 4-39, IGHV5-51  -  immunoglobulin heavy variable 5-51, TTC23  -  tetratricopeptide repeat domain 23, IGLC3  -  immunoglobulin lambda constant 3 (kern-oz+ marker), IGLC2  -  immunoglobulin lambda constant 2 (kern-oz- marker), CD180  -  cd180 molecule, IGLC6  -  immunoglobulin lambda constant 6 (kern+oz- marker, gene/pseudogene), LTF  -  lactotransferrin, SFRP1  -  secreted frizzled-related protein 1, ARHGEF5  -  rho guanine nucleotide exchange factor (gef) 5, MAPK8IP2  -  mitogen-activated protein kinase 8 interacting protein 2, JPH2  -  junctophilin 2, IGHA1  -  immunoglobulin heavy constant alpha 1, KLK5  -  kallikrein-related peptidase 5, FGFBP1  -  fibroblast growth factor binding protein 1, IGHA2  -  immunoglobulin heavy constant alpha 2 (a2m marker), WIPF3  -  was/wasl interacting protein family, member 3, IGHG2  -  immunoglobulin heavy constant gamma 2 (g2m marker), IGHG1  -  immunoglobulin heavy constant gamma 1 (g1m marker), SH3BGR  -  sh3 domain binding glutamic acid-rich protein, GRP  -  gastrin-releasing peptide, IGHG4  -  immunoglobulin heavy constant gamma 4 (g4m marker), IGHG3  -  immunoglobulin heavy constant gamma 3 (g3m marker)]
GO:0043207	response to external biotic stimulus	1.86E-15	4.19E-13	2.91	13587	650	482	67	[IGHV3-13  -  immunoglobulin heavy variable 3-13, IGHV3-15  -  immunoglobulin heavy variable 3-15, APOBEC3B  -  apolipoprotein b mrna editing enzyme, catalytic polypeptide-like 3b, IGHV3-11  -  immunoglobulin heavy variable 3-11 (gene/pseudogene), IGHV3-7  -  immunoglobulin heavy variable 3-7, IGHV2-26  -  immunoglobulin heavy variable 2-26, IGHV2-70  -  immunoglobulin heavy variable 2-70, IGHV2-5  -  immunoglobulin heavy variable 2-5, IGKV3-20  -  immunoglobulin kappa variable 3-20, IGHV1-69  -  immunoglobulin heavy variable 1-69, GBP6  -  guanylate binding protein family, member 6, IGHV3-33  -  immunoglobulin heavy variable 3-33, IGHV3-30  -  immunoglobulin heavy variable 3-30, MAOB  -  monoamine oxidase b, IGHV3-23  -  immunoglobulin heavy variable 3-23, IGHV3-21  -  immunoglobulin heavy variable 3-21, ENO1  -  enolase 1, (alpha), IGHV3-20  -  immunoglobulin heavy variable 3-20, VDR  -  vitamin d (1,25- dihydroxyvitamin d3) receptor, IGHV3-64  -  immunoglobulin heavy variable 3-64, IGHV3-66  -  immunoglobulin heavy variable 3-66, IGHV3-49  -  immunoglobulin heavy variable 3-49, IGHV3-53  -  immunoglobulin heavy variable 3-53, IGHV3-43  -  immunoglobulin heavy variable 3-43, CARD9  -  caspase recruitment domain family, member 9, IGHV3-48  -  immunoglobulin heavy variable 3-48, IGHV4-34  -  immunoglobulin heavy variable 4-34, BPIFB2  -  bpi fold containing family b, member 2, IGHV4-31  -  immunoglobulin heavy variable 4-31, IGHV4-4  -  immunoglobulin heavy variable 4-4, IGHV4-28  -  immunoglobulin heavy variable 4-28, CXCL6  -  chemokine (c-x-c motif) ligand 6, IGHV3-72  -  immunoglobulin heavy variable 3-72, C1orf106  -  chromosome 1 open reading frame 106, IGHV3-74  -  immunoglobulin heavy variable 3-74, IGHV3-73  -  immunoglobulin heavy variable 3-73, IGLC7  -  immunoglobulin lambda constant 7, IGHM  -  immunoglobulin heavy constant mu, IGHV6-1  -  immunoglobulin heavy variable 6-1, IGKC  -  immunoglobulin kappa constant, IGHV4-59  -  immunoglobulin heavy variable 4-59, IGHV4-61  -  immunoglobulin heavy variable 4-61, IGHV4-39  -  immunoglobulin heavy variable 4-39, IGHV5-51  -  immunoglobulin heavy variable 5-51, CEACAM20  -  carcinoembryonic antigen-related cell adhesion molecule 20, RTP4  -  receptor (chemosensory) transporter protein 4, KRT6A  -  keratin 6a, IGLC3  -  immunoglobulin lambda constant 3 (kern-oz+ marker), IGLC2  -  immunoglobulin lambda constant 2 (kern-oz- marker), CD180  -  cd180 molecule, IGLC6  -  immunoglobulin lambda constant 6 (kern+oz- marker, gene/pseudogene), LTF  -  lactotransferrin, IGLL5  -  immunoglobulin lambda-like polypeptide 5, LCN2  -  lipocalin 2, IGHA1  -  immunoglobulin heavy constant alpha 1, C3  -  complement component 3, C4B  -  complement component 4b (chido blood group), IGHV1-3  -  immunoglobulin heavy variable 1-3, IGHA2  -  immunoglobulin heavy constant alpha 2 (a2m marker), IGHG2  -  immunoglobulin heavy constant gamma 2 (g2m marker), IGHG1  -  immunoglobulin heavy constant gamma 1 (g1m marker), RNASE7  -  ribonuclease, rnase a family, 7, IGHV1-18  -  immunoglobulin heavy variable 1-18, IGHV1-24  -  immunoglobulin heavy variable 1-24, GRP  -  gastrin-releasing peptide, IGHG4  -  immunoglobulin heavy constant gamma 4 (g4m marker), IGHG3  -  immunoglobulin heavy constant gamma 3 (g3m marker)]
GO:0009607	response to biotic stimulus	3.06E-15	6.78E-13	2.85	13587	673	482	68	[IGHV3-13  -  immunoglobulin heavy variable 3-13, IGHV3-15  -  immunoglobulin heavy variable 3-15, APOBEC3B  -  apolipoprotein b mrna editing enzyme, catalytic polypeptide-like 3b, IGHV3-11  -  immunoglobulin heavy variable 3-11 (gene/pseudogene), IGHV3-7  -  immunoglobulin heavy variable 3-7, IGHV2-26  -  immunoglobulin heavy variable 2-26, IGHV2-70  -  immunoglobulin heavy variable 2-70, IGHV2-5  -  immunoglobulin heavy variable 2-5, IGKV3-20  -  immunoglobulin kappa variable 3-20, IGHV1-69  -  immunoglobulin heavy variable 1-69, GBP6  -  guanylate binding protein family, member 6, IGHV3-33  -  immunoglobulin heavy variable 3-33, IGHV3-30  -  immunoglobulin heavy variable 3-30, MAOB  -  monoamine oxidase b, IGHV3-23  -  immunoglobulin heavy variable 3-23, IGHV3-21  -  immunoglobulin heavy variable 3-21, ENO1  -  enolase 1, (alpha), IGHV3-20  -  immunoglobulin heavy variable 3-20, VDR  -  vitamin d (1,25- dihydroxyvitamin d3) receptor, IGHV3-64  -  immunoglobulin heavy variable 3-64, IGHV3-66  -  immunoglobulin heavy variable 3-66, IGHV3-49  -  immunoglobulin heavy variable 3-49, IGHV3-53  -  immunoglobulin heavy variable 3-53, IGHV3-43  -  immunoglobulin heavy variable 3-43, CARD9  -  caspase recruitment domain family, member 9, IGHV3-48  -  immunoglobulin heavy variable 3-48, IGHV4-34  -  immunoglobulin heavy variable 4-34, BPIFB2  -  bpi fold containing family b, member 2, IGHV4-31  -  immunoglobulin heavy variable 4-31, IGHV4-4  -  immunoglobulin heavy variable 4-4, IGHV4-28  -  immunoglobulin heavy variable 4-28, CXCL6  -  chemokine (c-x-c motif) ligand 6, IGHV3-72  -  immunoglobulin heavy variable 3-72, IGHV3-74  -  immunoglobulin heavy variable 3-74, C1orf106  -  chromosome 1 open reading frame 106, IGHV3-73  -  immunoglobulin heavy variable 3-73, IGLC7  -  immunoglobulin lambda constant 7, IGHM  -  immunoglobulin heavy constant mu, IGHV6-1  -  immunoglobulin heavy variable 6-1, IGKC  -  immunoglobulin kappa constant, IGHV4-59  -  immunoglobulin heavy variable 4-59, IGHV4-61  -  immunoglobulin heavy variable 4-61, IGHV4-39  -  immunoglobulin heavy variable 4-39, IGHV5-51  -  immunoglobulin heavy variable 5-51, CEACAM20  -  carcinoembryonic antigen-related cell adhesion molecule 20, RTP4  -  receptor (chemosensory) transporter protein 4, KRT6A  -  keratin 6a, IGLC3  -  immunoglobulin lambda constant 3 (kern-oz+ marker), IGLC2  -  immunoglobulin lambda constant 2 (kern-oz- marker), CD180  -  cd180 molecule, IGLC6  -  immunoglobulin lambda constant 6 (kern+oz- marker, gene/pseudogene), LTF  -  lactotransferrin, SMC1A  -  structural maintenance of chromosomes 1a, IGLL5  -  immunoglobulin lambda-like polypeptide 5, LCN2  -  lipocalin 2, IGHA1  -  immunoglobulin heavy constant alpha 1, C3  -  complement component 3, C4B  -  complement component 4b (chido blood group), IGHV1-3  -  immunoglobulin heavy variable 1-3, IGHA2  -  immunoglobulin heavy constant alpha 2 (a2m marker), IGHG2  -  immunoglobulin heavy constant gamma 2 (g2m marker), IGHG1  -  immunoglobulin heavy constant gamma 1 (g1m marker), RNASE7  -  ribonuclease, rnase a family, 7, IGHV1-18  -  immunoglobulin heavy variable 1-18, IGHV1-24  -  immunoglobulin heavy variable 1-24, GRP  -  gastrin-releasing peptide, IGHG4  -  immunoglobulin heavy constant gamma 4 (g4m marker), IGHG3  -  immunoglobulin heavy constant gamma 3 (g3m marker)]
GO:0050896	response to stimulus	4.26E-15	9.31E-13	1.57	13587	3934	482	219	[APOBEC3B  -  apolipoprotein b mrna editing enzyme, catalytic polypeptide-like 3b, FIBIN  -  fin bud initiation factor homolog (zebrafish), CDT1  -  chromatin licensing and dna replication factor 1, UHRF1  -  ubiquitin-like with phd and ring finger domains 1, GCNT1  -  glucosaminyl (n-acetyl) transferase 1, core 2, OR2L13  -  olfactory receptor, family 2, subfamily l, member 13, CCNO  -  cyclin o, ENO1  -  enolase 1, (alpha), SLC39A4  -  solute carrier family 39 (zinc transporter), member 4, SOX9  -  sry (sex determining region y)-box 9, GRHL3  -  grainyhead-like 3 (drosophila), MYBL2  -  v-myb avian myeloblastosis viral oncogene homolog-like 2, KRT6A  -  keratin 6a, FZD7  -  frizzled family receptor 7, COL2A1  -  collagen, type ii, alpha 1, CA6  -  carbonic anhydrase vi, CNN2  -  calponin 2, KRT14  -  keratin 14, EFNA5  -  ephrin-a5, KRT16  -  keratin 16, TLR10  -  toll-like receptor 10, SMC1A  -  structural maintenance of chromosomes 1a, TRIM29  -  tripartite motif containing 29, IGLL5  -  immunoglobulin lambda-like polypeptide 5, RORC  -  rar-related orphan receptor c, DNAJB12  -  dnaj (hsp40) homolog, subfamily b, member 12, COL4A3  -  collagen, type iv, alpha 3 (goodpasture antigen), POU2AF1  -  pou class 2 associating factor 1, PREB  -  prolactin regulatory element binding, LCN2  -  lipocalin 2, C3  -  complement component 3, C4B  -  complement component 4b (chido blood group), C4A  -  complement component 4a (rodgers blood group), ADORA2B  -  adenosine a2b receptor, IGHV1-3  -  immunoglobulin heavy variable 1-3, GMPR  -  guanosine monophosphate reductase, ADORA1  -  adenosine a1 receptor, SEC61A1  -  sec61 alpha 1 subunit (s. cerevisiae), RNASE7  -  ribonuclease, rnase a family, 7, IGHV1-18  -  immunoglobulin heavy variable 1-18, IGHV1-24  -  immunoglobulin heavy variable 1-24, IGKV2-24  -  immunoglobulin kappa variable 2-24, IGHV3-13  -  immunoglobulin heavy variable 3-13, IGKV2-28  -  immunoglobulin kappa variable 2-28, IGHV3-15  -  immunoglobulin heavy variable 3-15, IGHV3-11  -  immunoglobulin heavy variable 3-11 (gene/pseudogene), IGHV3-7  -  immunoglobulin heavy variable 3-7, IGHV2-26  -  immunoglobulin heavy variable 2-26, IGHV2-70  -  immunoglobulin heavy variable 2-70, IGHV2-5  -  immunoglobulin heavy variable 2-5, HMGB3  -  high mobility group box 3, IGKV3-15  -  immunoglobulin kappa variable 3-15, IGKV3-20  -  immunoglobulin kappa variable 3-20, IGKV2-30  -  immunoglobulin kappa variable 2-30, DERL3  -  derlin 3, IGHV1-69  -  immunoglobulin heavy variable 1-69, IGKV6-21  -  immunoglobulin kappa variable 6-21 (non-functional), GBP6  -  guanylate binding protein family, member 6, IGKV1D-8  -  immunoglobulin kappa variable 1d-8, IGHV3-33  -  immunoglobulin heavy variable 3-33, IGKV4-1  -  immunoglobulin kappa variable 4-1, CITED4  -  cbp/p300-interacting transactivator, with glu/asp-rich carboxy-terminal domain, 4, TANK  -  traf family member-associated nfkb activator, IGHV3-30  -  immunoglobulin heavy variable 3-30, KCNN4  -  potassium intermediate/small conductance calcium-activated channel, subfamily n, member 4, IGKV1D-33  -  immunoglobulin kappa variable 1d-33, IGHV3-23  -  immunoglobulin heavy variable 3-23, IGKV1D-13  -  immunoglobulin kappa variable 1d-13, IGKV1D-12  -  immunoglobulin kappa variable 1d-12, IGHV3-21  -  immunoglobulin heavy variable 3-21, IGHV3-20  -  immunoglobulin heavy variable 3-20, VDR  -  vitamin d (1,25- dihydroxyvitamin d3) receptor, IGHV3-64  -  immunoglobulin heavy variable 3-64, IGHV3-66  -  immunoglobulin heavy variable 3-66, NCCRP1  -  non-specific cytotoxic cell receptor protein 1 homolog (zebrafish), IGHV3-49  -  immunoglobulin heavy variable 3-49, IGHV3-53  -  immunoglobulin heavy variable 3-53, IGHV3-43  -  immunoglobulin heavy variable 3-43, IGKJ1  -  immunoglobulin kappa joining 1, IGHV3-48  -  immunoglobulin heavy variable 3-48, CTSV  -  cathepsin v, IGKV1-17  -  immunoglobulin kappa variable 1-17, IGHV4-34  -  immunoglobulin heavy variable 4-34, IGKV1-16  -  immunoglobulin kappa variable 1-16, IGHV4-31  -  immunoglobulin heavy variable 4-31, EYA2  -  eyes absent homolog 2 (drosophila), IGKV1-13  -  immunoglobulin kappa variable 1-13 (gene/pseudogene), IGHV4-4  -  immunoglobulin heavy variable 4-4, IGKV1-12  -  immunoglobulin kappa variable 1-12, IGKV1-9  -  immunoglobulin kappa variable 1-9, IGKV1-8  -  immunoglobulin kappa variable 1-8, IGHV4-28  -  immunoglobulin heavy variable 4-28, IGKV1-6  -  immunoglobulin kappa variable 1-6, IGKV1-39  -  immunoglobulin kappa variable 1-39 (gene/pseudogene), IGHV3-72  -  immunoglobulin heavy variable 3-72, IGHV3-74  -  immunoglobulin heavy variable 3-74, C1orf106  -  chromosome 1 open reading frame 106, IGHV3-73  -  immunoglobulin heavy variable 3-73, IGKV1-27  -  immunoglobulin kappa variable 1-27, IGHV6-1  -  immunoglobulin heavy variable 6-1, IGHV4-59  -  immunoglobulin heavy variable 4-59, IGHV4-61  -  immunoglobulin heavy variable 4-61, IGHV4-39  -  immunoglobulin heavy variable 4-39, IGHV5-51  -  immunoglobulin heavy variable 5-51, CEACAM20  -  carcinoembryonic antigen-related cell adhesion molecule 20, MYH13  -  myosin, heavy chain 13, skeletal muscle, ADTRP  -  androgen-dependent tfpi-regulating protein, FBXO32  -  f-box protein 32, KCNK1  -  potassium channel, subfamily k, member 1, EPHB1  -  eph receptor b1, AMPD1  -  adenosine monophosphate deaminase 1, KCNE1  -  potassium voltage-gated channel, isk-related family, member 1, SYT12  -  synaptotagmin xii, PRDX5  -  peroxiredoxin 5, IGKV3D-15  -  immunoglobulin kappa variable 3d-15 (gene/pseudogene), IGKV3D-20  -  immunoglobulin kappa variable 3d-20, IGKV3D-7  -  immunoglobulin kappa variable 3d-7, IGKV3D-11  -  immunoglobulin kappa variable 3d-11, DDOST  -  dolichyl-diphosphooligosaccharide--protein glycosyltransferase subunit (non-catalytic), CDH3  -  cadherin 3, type 1, p-cadherin (placental), SYT8  -  synaptotagmin viii, IGKV6D-21  -  immunoglobulin kappa variable 6d-21 (non-functional), KLK6  -  kallikrein-related peptidase 6, IGKV1D-39  -  immunoglobulin kappa variable 1d-39, IGKV2D-29  -  immunoglobulin kappa variable 2d-29, IGKV2D-28  -  immunoglobulin kappa variable 2d-28, IGKV2D-30  -  immunoglobulin kappa variable 2d-30, CD79A  -  cd79a molecule, immunoglobulin-associated alpha, OXTR  -  oxytocin receptor, IGLV1-51  -  immunoglobulin lambda variable 1-51, IGKV1-5  -  immunoglobulin kappa variable 1-5, IGLV1-47  -  immunoglobulin lambda variable 1-47, AQP5  -  aquaporin 5, IGLV1-44  -  immunoglobulin lambda variable 1-44, MME  -  membrane metallo-endopeptidase, IGLV1-40  -  immunoglobulin lambda variable 1-40, P4HB  -  prolyl 4-hydroxylase, beta polypeptide, IGLV2-18  -  immunoglobulin lambda variable 2-18, IGLV2-23  -  immunoglobulin lambda variable 2-23, IGLV2-11  -  immunoglobulin lambda variable 2-11, PADI2  -  peptidyl arginine deiminase, type ii, IGLV2-14  -  immunoglobulin lambda variable 2-14, IGLV2-8  -  immunoglobulin lambda variable 2-8, KLK8  -  kallikrein-related peptidase 8, SDC1  -  syndecan 1, BPIFB2  -  bpi fold containing family b, member 2, CXCL6  -  chemokine (c-x-c motif) ligand 6, IGLC7  -  immunoglobulin lambda constant 7, IGLV3-25  -  immunoglobulin lambda variable 3-25, CENPF  -  centromere protein f, 350/400kda, IGLV4-60  -  immunoglobulin lambda variable 4-60, IL17B  -  interleukin 17b, IRS1  -  insulin receptor substrate 1, IGLV4-69  -  immunoglobulin lambda variable 4-69, NTRK1  -  neurotrophic tyrosine kinase, receptor, type 1, IGLV5-45  -  immunoglobulin lambda variable 5-45, PDGFRA  -  platelet-derived growth factor receptor, alpha polypeptide, LY6D  -  lymphocyte antigen 6 complex, locus d, CCR2  -  chemokine (c-c motif) receptor 2, IGLV3-1  -  immunoglobulin lambda variable 3-1, SCNN1G  -  sodium channel, non-voltage-gated 1, gamma subunit, ACOT11  -  acyl-coa thioesterase 11, IGLV3-10  -  immunoglobulin lambda variable 3-10, PTGS1  -  prostaglandin-endoperoxide synthase 1 (prostaglandin g/h synthase and cyclooxygenase), IGLV3-19  -  immunoglobulin lambda variable 3-19, IGLV3-21  -  immunoglobulin lambda variable 3-21, SLC34A2  -  solute carrier family 34 (type ii sodium/phosphate contransporter), member 2, BRINP1  -  bone morphogenetic protein/retinoic acid inducible neural-specific 1, SAA2  -  serum amyloid a2, CDKN2A  -  cyclin-dependent kinase inhibitor 2a, TP63  -  tumor protein p63, BHLHA15  -  basic helix-loop-helix family, member a15, TCF7  -  transcription factor 7 (t-cell specific, hmg-box), IGLV7-43  -  immunoglobulin lambda variable 7-43, IGLV6-57  -  immunoglobulin lambda variable 6-57, IGLV10-54  -  immunoglobulin lambda variable 10-54, IL17RE  -  interleukin 17 receptor e, DRD2  -  dopamine receptor d2, DSG1  -  desmoglein 1, DSC2  -  desmocollin 2, EPPK1  -  epiplakin 1, RNF121  -  ring finger protein 121, TLE4  -  transducin-like enhancer of split 4 (e(sp1) homolog, drosophila), SFN  -  stratifin, MAOB  -  monoamine oxidase b, DUSP9  -  dual specificity phosphatase 9, SYT13  -  synaptotagmin xiii, CARD9  -  caspase recruitment domain family, member 9, NKX6-1  -  nk6 homeobox 1, CCL28  -  chemokine (c-c motif) ligand 28, IGHM  -  immunoglobulin heavy constant mu, OSR1  -  odd-skipped related 1 (drosophila), IGKC  -  immunoglobulin kappa constant, RASAL1  -  ras protein activator like 1 (gap1 like), GPX2  -  glutathione peroxidase 2 (gastrointestinal), RTP4  -  receptor (chemosensory) transporter protein 4, IGLC3  -  immunoglobulin lambda constant 3 (kern-oz+ marker), IGLC2  -  immunoglobulin lambda constant 2 (kern-oz- marker), CD180  -  cd180 molecule, FXN  -  frataxin, IGLC6  -  immunoglobulin lambda constant 6 (kern+oz- marker, gene/pseudogene), TNFRSF13B  -  tumor necrosis factor receptor superfamily, member 13b, TFF1  -  trefoil factor 1, LTF  -  lactotransferrin, SFRP1  -  secreted frizzled-related protein 1, RBBP8  -  retinoblastoma binding protein 8, MAPK8IP2  -  mitogen-activated protein kinase 8 interacting protein 2, TNFRSF17  -  tumor necrosis factor receptor superfamily, member 17, IGHA1  -  immunoglobulin heavy constant alpha 1, FOLR1  -  folate receptor 1 (adult), SIGLEC10  -  sialic acid binding ig-like lectin 10, IGHA2  -  immunoglobulin heavy constant alpha 2 (a2m marker), IGHG2  -  immunoglobulin heavy constant gamma 2 (g2m marker), B3GAT1  -  beta-1,3-glucuronyltransferase 1 (glucuronosyltransferase p), IGHG1  -  immunoglobulin heavy constant gamma 1 (g1m marker), PIGR  -  polymeric immunoglobulin receptor, GRP  -  gastrin-releasing peptide, IGHG4  -  immunoglobulin heavy constant gamma 4 (g4m marker), IGHG3  -  immunoglobulin heavy constant gamma 3 (g3m marker)]
GO:0002694	regulation of leukocyte activation	1.07E-14	2.31E-12	3.31	13587	451	482	53	[IGHV3-13  -  immunoglobulin heavy variable 3-13, IGHV3-15  -  immunoglobulin heavy variable 3-15, IGHV3-11  -  immunoglobulin heavy variable 3-11 (gene/pseudogene), IGHV3-7  -  immunoglobulin heavy variable 3-7, IGHV2-26  -  immunoglobulin heavy variable 2-26, IGHV2-70  -  immunoglobulin heavy variable 2-70, IGHV2-5  -  immunoglobulin heavy variable 2-5, HMGB3  -  high mobility group box 3, IGHV1-69  -  immunoglobulin heavy variable 1-69, IGHV3-33  -  immunoglobulin heavy variable 3-33, IGHV3-30  -  immunoglobulin heavy variable 3-30, IGHV3-23  -  immunoglobulin heavy variable 3-23, IGHV3-21  -  immunoglobulin heavy variable 3-21, IGHV3-20  -  immunoglobulin heavy variable 3-20, IGHV3-64  -  immunoglobulin heavy variable 3-64, IGHV3-66  -  immunoglobulin heavy variable 3-66, IGHV3-49  -  immunoglobulin heavy variable 3-49, IGHV3-53  -  immunoglobulin heavy variable 3-53, IGHV3-43  -  immunoglobulin heavy variable 3-43, IGHV3-48  -  immunoglobulin heavy variable 3-48, IGHV4-34  -  immunoglobulin heavy variable 4-34, IGHV4-31  -  immunoglobulin heavy variable 4-31, IGHV4-4  -  immunoglobulin heavy variable 4-4, IGHV4-28  -  immunoglobulin heavy variable 4-28, IGHV3-72  -  immunoglobulin heavy variable 3-72, IGHV3-74  -  immunoglobulin heavy variable 3-74, IGHV3-73  -  immunoglobulin heavy variable 3-73, IGLC7  -  immunoglobulin lambda constant 7, IGHM  -  immunoglobulin heavy constant mu, IGHV6-1  -  immunoglobulin heavy variable 6-1, IGKC  -  immunoglobulin kappa constant, IGHV4-59  -  immunoglobulin heavy variable 4-59, IGHV4-61  -  immunoglobulin heavy variable 4-61, IGHV4-39  -  immunoglobulin heavy variable 4-39, IGHV5-51  -  immunoglobulin heavy variable 5-51, CCR2  -  chemokine (c-c motif) receptor 2, IGLC3  -  immunoglobulin lambda constant 3 (kern-oz+ marker), MZB1  -  marginal zone b and b1 cell-specific protein, IGLC2  -  immunoglobulin lambda constant 2 (kern-oz- marker), IGLC6  -  immunoglobulin lambda constant 6 (kern+oz- marker, gene/pseudogene), TNFRSF13B  -  tumor necrosis factor receptor superfamily, member 13b, SFRP1  -  secreted frizzled-related protein 1, IGLL5  -  immunoglobulin lambda-like polypeptide 5, IGHA1  -  immunoglobulin heavy constant alpha 1, ADORA2B  -  adenosine a2b receptor, IGHV1-3  -  immunoglobulin heavy variable 1-3, IGHA2  -  immunoglobulin heavy constant alpha 2 (a2m marker), IGHG2  -  immunoglobulin heavy constant gamma 2 (g2m marker), IGHG1  -  immunoglobulin heavy constant gamma 1 (g1m marker), IGHV1-18  -  immunoglobulin heavy variable 1-18, IGHV1-24  -  immunoglobulin heavy variable 1-24, IGHG4  -  immunoglobulin heavy constant gamma 4 (g4m marker), IGHG3  -  immunoglobulin heavy constant gamma 3 (g3m marker)]
GO:0050865	regulation of cell activation	1.49E-14	3.17E-12	3.2	13587	485	482	55	[IGHV3-13  -  immunoglobulin heavy variable 3-13, IGHV3-15  -  immunoglobulin heavy variable 3-15, IGHV3-11  -  immunoglobulin heavy variable 3-11 (gene/pseudogene), IGHV3-7  -  immunoglobulin heavy variable 3-7, IGHV2-26  -  immunoglobulin heavy variable 2-26, IGHV2-70  -  immunoglobulin heavy variable 2-70, IGHV2-5  -  immunoglobulin heavy variable 2-5, HMGB3  -  high mobility group box 3, IGHV1-69  -  immunoglobulin heavy variable 1-69, IGHV3-33  -  immunoglobulin heavy variable 3-33, IGHV3-30  -  immunoglobulin heavy variable 3-30, IGHV3-23  -  immunoglobulin heavy variable 3-23, EMILIN1  -  elastin microfibril interfacer 1, IGHV3-21  -  immunoglobulin heavy variable 3-21, IGHV3-20  -  immunoglobulin heavy variable 3-20, IGHV3-64  -  immunoglobulin heavy variable 3-64, IGHV3-66  -  immunoglobulin heavy variable 3-66, IGHV3-49  -  immunoglobulin heavy variable 3-49, IGHV3-53  -  immunoglobulin heavy variable 3-53, IGHV3-43  -  immunoglobulin heavy variable 3-43, IGHV3-48  -  immunoglobulin heavy variable 3-48, IGHV4-34  -  immunoglobulin heavy variable 4-34, IGHV4-31  -  immunoglobulin heavy variable 4-31, IGHV4-4  -  immunoglobulin heavy variable 4-4, IGHV4-28  -  immunoglobulin heavy variable 4-28, IGHV3-72  -  immunoglobulin heavy variable 3-72, IGHV3-74  -  immunoglobulin heavy variable 3-74, IGHV3-73  -  immunoglobulin heavy variable 3-73, IGLC7  -  immunoglobulin lambda constant 7, IGHM  -  immunoglobulin heavy constant mu, IGHV6-1  -  immunoglobulin heavy variable 6-1, IGKC  -  immunoglobulin kappa constant, IGHV4-59  -  immunoglobulin heavy variable 4-59, IGHV4-61  -  immunoglobulin heavy variable 4-61, IGHV4-39  -  immunoglobulin heavy variable 4-39, IGHV5-51  -  immunoglobulin heavy variable 5-51, PDGFRA  -  platelet-derived growth factor receptor, alpha polypeptide, CCR2  -  chemokine (c-c motif) receptor 2, IGLC3  -  immunoglobulin lambda constant 3 (kern-oz+ marker), MZB1  -  marginal zone b and b1 cell-specific protein, IGLC2  -  immunoglobulin lambda constant 2 (kern-oz- marker), IGLC6  -  immunoglobulin lambda constant 6 (kern+oz- marker, gene/pseudogene), TNFRSF13B  -  tumor necrosis factor receptor superfamily, member 13b, SFRP1  -  secreted frizzled-related protein 1, IGLL5  -  immunoglobulin lambda-like polypeptide 5, IGHA1  -  immunoglobulin heavy constant alpha 1, ADORA2B  -  adenosine a2b receptor, IGHV1-3  -  immunoglobulin heavy variable 1-3, IGHA2  -  immunoglobulin heavy constant alpha 2 (a2m marker), IGHG2  -  immunoglobulin heavy constant gamma 2 (g2m marker), IGHG1  -  immunoglobulin heavy constant gamma 1 (g1m marker), IGHV1-18  -  immunoglobulin heavy variable 1-18, IGHV1-24  -  immunoglobulin heavy variable 1-24, IGHG4  -  immunoglobulin heavy constant gamma 4 (g4m marker), IGHG3  -  immunoglobulin heavy constant gamma 3 (g3m marker)]
GO:0070268	cornification	2.48E-13	5.18E-11	9.23	13587	55	482	18	[KRT6C  -  keratin 6c, PKP3  -  plakophilin 3, KRT81  -  keratin 81, DSG1  -  desmoglein 1, DSC3  -  desmocollin 3, DSC2  -  desmocollin 2, KRT86  -  keratin 86, KRT5  -  keratin 5, KRT6B  -  keratin 6b, KRT6A  -  keratin 6a, KLK5  -  kallikrein-related peptidase 5, DSG3  -  desmoglein 3, KRT7  -  keratin 7, KRT15  -  keratin 15, KRT14  -  keratin 14, KRT17  -  keratin 17, KRT16  -  keratin 16, KRT40  -  keratin 40]
GO:0007165	signal transduction	8.77E-12	1.81E-09	1.55	13587	3380	482	186	[TEX2  -  testis expressed 2, IGKV3D-20  -  immunoglobulin kappa variable 3d-20, MIA  -  melanoma inhibitory activity, IGKV3D-11  -  immunoglobulin kappa variable 3d-11, FIBIN  -  fin bud initiation factor homolog (zebrafish), CDH3  -  cadherin 3, type 1, p-cadherin (placental), CALML5  -  calmodulin-like 5, OR2L13  -  olfactory receptor, family 2, subfamily l, member 13, CDC42BPG  -  cdc42 binding protein kinase gamma (dmpk-like), RAB36  -  rab36, member ras oncogene family, IGKV1D-39  -  immunoglobulin kappa variable 1d-39, CEACAM6  -  carcinoembryonic antigen-related cell adhesion molecule 6 (non-specific cross reacting antigen), IGKV2D-28  -  immunoglobulin kappa variable 2d-28, MRGPRX3  -  mas-related gpr, member x3, IGKV2D-30  -  immunoglobulin kappa variable 2d-30, CD79A  -  cd79a molecule, immunoglobulin-associated alpha, OXTR  -  oxytocin receptor, IGLV1-51  -  immunoglobulin lambda variable 1-51, SLC39A4  -  solute carrier family 39 (zinc transporter), member 4, IGKV1-5  -  immunoglobulin kappa variable 1-5, IGLV1-47  -  immunoglobulin lambda variable 1-47, IGLV1-44  -  immunoglobulin lambda variable 1-44, IGLV1-40  -  immunoglobulin lambda variable 1-40, P4HB  -  prolyl 4-hydroxylase, beta polypeptide, SOX9  -  sry (sex determining region y)-box 9, EDAR  -  ectodysplasin a receptor, IGLV2-23  -  immunoglobulin lambda variable 2-23, PLXNA1  -  plexin a1, IGLV2-11  -  immunoglobulin lambda variable 2-11, GRHL3  -  grainyhead-like 3 (drosophila), PADI2  -  peptidyl arginine deiminase, type ii, IGLV2-14  -  immunoglobulin lambda variable 2-14, IGLV2-8  -  immunoglobulin lambda variable 2-8, FERMT1  -  fermitin family member 1, SDC1  -  syndecan 1, CXCL6  -  chemokine (c-x-c motif) ligand 6, CRABP1  -  cellular retinoic acid binding protein 1, IGLC7  -  immunoglobulin lambda constant 7, MUC5B  -  mucin 5b, oligomeric mucus/gel-forming, NTF4  -  neurotrophin 4, IGLV3-25  -  immunoglobulin lambda variable 3-25, PLCH1  -  phospholipase c, eta 1, IRS1  -  insulin receptor substrate 1, IL17B  -  interleukin 17b, ZNF622  -  zinc finger protein 622, GPR87  -  g protein-coupled receptor 87, NTRK1  -  neurotrophic tyrosine kinase, receptor, type 1, RASSF6  -  ras association (ralgds/af-6) domain family member 6, PDGFRA  -  platelet-derived growth factor receptor, alpha polypeptide, CCR2  -  chemokine (c-c motif) receptor 2, IGLV3-1  -  immunoglobulin lambda variable 3-1, ACOT11  -  acyl-coa thioesterase 11, FZD7  -  frizzled family receptor 7, CNN2  -  calponin 2, KRT17  -  keratin 17, EFNA5  -  ephrin-a5, IGLV3-19  -  immunoglobulin lambda variable 3-19, IGLV3-21  -  immunoglobulin lambda variable 3-21, TLR10  -  toll-like receptor 10, IGLL5  -  immunoglobulin lambda-like polypeptide 5, RORC  -  rar-related orphan receptor c, UNC5C  -  unc-5 homolog c (c. elegans), CDKN2A  -  cyclin-dependent kinase inhibitor 2a, COL4A4  -  collagen, type iv, alpha 4, COL4A3  -  collagen, type iv, alpha 3 (goodpasture antigen), TP63  -  tumor protein p63, ADM2  -  adrenomedullin 2, BHLHA15  -  basic helix-loop-helix family, member a15, PREB  -  prolactin regulatory element binding, LCN2  -  lipocalin 2, TCF7  -  transcription factor 7 (t-cell specific, hmg-box), EDN3  -  endothelin 3, EDN2  -  endothelin 2, C3  -  complement component 3, IGLV7-43  -  immunoglobulin lambda variable 7-43, SCGB2A1  -  secretoglobin, family 2a, member 1, IGLV6-57  -  immunoglobulin lambda variable 6-57, ADORA2B  -  adenosine a2b receptor, IGHV1-3  -  immunoglobulin heavy variable 1-3, ADORA1  -  adenosine a1 receptor, EFEMP1  -  egf containing fibulin-like extracellular matrix protein 1, IGHV1-18  -  immunoglobulin heavy variable 1-18, IGHV1-24  -  immunoglobulin heavy variable 1-24, IGKV2-28  -  immunoglobulin kappa variable 2-28, IGHV3-13  -  immunoglobulin heavy variable 3-13, IGHV3-15  -  immunoglobulin heavy variable 3-15, IL17RE  -  interleukin 17 receptor e, IGHV3-11  -  immunoglobulin heavy variable 3-11 (gene/pseudogene), DRD2  -  dopamine receptor d2, IGHV3-7  -  immunoglobulin heavy variable 3-7, IGHV2-26  -  immunoglobulin heavy variable 2-26, IGHV2-70  -  immunoglobulin heavy variable 2-70, NKD2  -  naked cuticle homolog 2 (drosophila), IGKV3-15  -  immunoglobulin kappa variable 3-15, IGHV2-5  -  immunoglobulin heavy variable 2-5, IGKV3-20  -  immunoglobulin kappa variable 3-20, DSCAM  -  down syndrome cell adhesion molecule, IGKV2-30  -  immunoglobulin kappa variable 2-30, DERL3  -  derlin 3, IGHV1-69  -  immunoglobulin heavy variable 1-69, TLE4  -  transducin-like enhancer of split 4 (e(sp1) homolog, drosophila), SFN  -  stratifin, FAM83B  -  family with sequence similarity 83, member b, IGKV4-1  -  immunoglobulin kappa variable 4-1, IGHV3-33  -  immunoglobulin heavy variable 3-33, TANK  -  traf family member-associated nfkb activator, DLK2  -  delta-like 2 homolog (drosophila), IGHV3-30  -  immunoglobulin heavy variable 3-30, IGKV1D-33  -  immunoglobulin kappa variable 1d-33, IGHV3-23  -  immunoglobulin heavy variable 3-23, IGKV1D-12  -  immunoglobulin kappa variable 1d-12, MUC16  -  mucin 16, cell surface associated, IGHV3-21  -  immunoglobulin heavy variable 3-21, IGHV3-20  -  immunoglobulin heavy variable 3-20, VDR  -  vitamin d (1,25- dihydroxyvitamin d3) receptor, IGHV3-64  -  immunoglobulin heavy variable 3-64, DUSP9  -  dual specificity phosphatase 9, IGHV3-66  -  immunoglobulin heavy variable 3-66, IGHV3-49  -  immunoglobulin heavy variable 3-49, IGHV3-53  -  immunoglobulin heavy variable 3-53, ATP6V1B1  -  atpase, h+ transporting, lysosomal 56/58kda, v1 subunit b1, IGHV3-43  -  immunoglobulin heavy variable 3-43, DDR1  -  discoidin domain receptor tyrosine kinase 1, CARD9  -  caspase recruitment domain family, member 9, IGHV3-48  -  immunoglobulin heavy variable 3-48, KDM6A  -  lysine (k)-specific demethylase 6a, CALML3  -  calmodulin-like 3, IGKV1-17  -  immunoglobulin kappa variable 1-17, IGKV1-16  -  immunoglobulin kappa variable 1-16, GPR25  -  g protein-coupled receptor 25, IGHV4-34  -  immunoglobulin heavy variable 4-34, EYA2  -  eyes absent homolog 2 (drosophila), DOCK7  -  dedicator of cytokinesis 7, IGHV4-31  -  immunoglobulin heavy variable 4-31, NKX6-1  -  nk6 homeobox 1, IGKV1-12  -  immunoglobulin kappa variable 1-12, IGHV4-4  -  immunoglobulin heavy variable 4-4, TMEM198  -  transmembrane protein 198, IGHV4-28  -  immunoglobulin heavy variable 4-28, IGKV1-39  -  immunoglobulin kappa variable 1-39 (gene/pseudogene), IGHV3-72  -  immunoglobulin heavy variable 3-72, C1orf106  -  chromosome 1 open reading frame 106, IGHV3-74  -  immunoglobulin heavy variable 3-74, GPR37  -  g protein-coupled receptor 37 (endothelin receptor type b-like), IGHV3-73  -  immunoglobulin heavy variable 3-73, CCL28  -  chemokine (c-c motif) ligand 28, IGHM  -  immunoglobulin heavy constant mu, IGHV6-1  -  immunoglobulin heavy variable 6-1, IGKC  -  immunoglobulin kappa constant, RAB9A  -  rab9a, member ras oncogene family, RASAL1  -  ras protein activator like 1 (gap1 like), IGHV4-59  -  immunoglobulin heavy variable 4-59, IGHV4-61  -  immunoglobulin heavy variable 4-61, CMTM7  -  cklf-like marvel transmembrane domain containing 7, IGHV4-39  -  immunoglobulin heavy variable 4-39, IGHV5-51  -  immunoglobulin heavy variable 5-51, IGLC3  -  immunoglobulin lambda constant 3 (kern-oz+ marker), ADTRP  -  androgen-dependent tfpi-regulating protein, IGLC2  -  immunoglobulin lambda constant 2 (kern-oz- marker), ATP6V0A4  -  atpase, h+ transporting, lysosomal v0 subunit a4, IGLC6  -  immunoglobulin lambda constant 6 (kern+oz- marker, gene/pseudogene), GRIA4  -  glutamate receptor, ionotropic, ampa 4, TNFRSF13B  -  tumor necrosis factor receptor superfamily, member 13b, GABRP  -  gamma-aminobutyric acid (gaba) a receptor, pi, TFF1  -  trefoil factor 1, RHOV  -  ras homolog family member v, ARHGEF5  -  rho guanine nucleotide exchange factor (gef) 5, SFRP1  -  secreted frizzled-related protein 1, C15orf62  -  chromosome 15 open reading frame 62, HNF4G  -  hepatocyte nuclear factor 4, gamma, MAPK8IP2  -  mitogen-activated protein kinase 8 interacting protein 2, TNFRSF17  -  tumor necrosis factor receptor superfamily, member 17, EPHB1  -  eph receptor b1, VAX2  -  ventral anterior homeobox 2, IGHA1  -  immunoglobulin heavy constant alpha 1, FGFBP1  -  fibroblast growth factor binding protein 1, PIK3C2G  -  phosphatidylinositol-4-phosphate 3-kinase, catalytic subunit type 2 gamma, IGHA2  -  immunoglobulin heavy constant alpha 2 (a2m marker), WIPF3  -  was/wasl interacting protein family, member 3, IGHG2  -  immunoglobulin heavy constant gamma 2 (g2m marker), IGHG1  -  immunoglobulin heavy constant gamma 1 (g1m marker), PAK7  -  p21 protein (cdc42/rac)-activated kinase 7, PIGR  -  polymeric immunoglobulin receptor, GRP  -  gastrin-releasing peptide, IGHG4  -  immunoglobulin heavy constant gamma 4 (g4m marker), IGHG3  -  immunoglobulin heavy constant gamma 3 (g3m marker)]
GO:0080134	regulation of response to stress	4.34E-11	8.83E-09	2	13587	1314	482	93	[XDH  -  xanthine dehydrogenase, IGKV3D-20  -  immunoglobulin kappa variable 3d-20, IGKV2-28  -  immunoglobulin kappa variable 2-28, IGHV3-13  -  immunoglobulin heavy variable 3-13, IGHV3-11  -  immunoglobulin heavy variable 3-11 (gene/pseudogene), DRD2  -  dopamine receptor d2, IGKV3D-11  -  immunoglobulin kappa variable 3d-11, IGHV3-7  -  immunoglobulin heavy variable 3-7, IGHV2-70  -  immunoglobulin heavy variable 2-70, IGKV3-15  -  immunoglobulin kappa variable 3-15, IGHV2-5  -  immunoglobulin heavy variable 2-5, HMGB3  -  high mobility group box 3, IGKV3-20  -  immunoglobulin kappa variable 3-20, IGKV2-30  -  immunoglobulin kappa variable 2-30, KLK7  -  kallikrein-related peptidase 7, DERL3  -  derlin 3, EPPK1  -  epiplakin 1, IGHV1-69  -  immunoglobulin heavy variable 1-69, IGKV4-1  -  immunoglobulin kappa variable 4-1, IGHV3-33  -  immunoglobulin heavy variable 3-33, IGKV1D-39  -  immunoglobulin kappa variable 1d-39, TANK  -  traf family member-associated nfkb activator, IGKV2D-28  -  immunoglobulin kappa variable 2d-28, IGHV3-30  -  immunoglobulin heavy variable 3-30, IGKV1D-33  -  immunoglobulin kappa variable 1d-33, IGKV2D-30  -  immunoglobulin kappa variable 2d-30, IGHV3-23  -  immunoglobulin heavy variable 3-23, IGKV1D-12  -  immunoglobulin kappa variable 1d-12, MUC16  -  mucin 16, cell surface associated, ENO1  -  enolase 1, (alpha), IGLV1-51  -  immunoglobulin lambda variable 1-51, IGKV1-5  -  immunoglobulin kappa variable 1-5, IGLV1-47  -  immunoglobulin lambda variable 1-47, IGLV1-44  -  immunoglobulin lambda variable 1-44, IGLV1-40  -  immunoglobulin lambda variable 1-40, P4HB  -  prolyl 4-hydroxylase, beta polypeptide, EDAR  -  ectodysplasin a receptor, IGHV3-53  -  immunoglobulin heavy variable 3-53, IGLV2-23  -  immunoglobulin lambda variable 2-23, IGLV2-11  -  immunoglobulin lambda variable 2-11, IGLV2-14  -  immunoglobulin lambda variable 2-14, CARD9  -  caspase recruitment domain family, member 9, IGHV3-48  -  immunoglobulin heavy variable 3-48, IGLV2-8  -  immunoglobulin lambda variable 2-8, IGKV1-17  -  immunoglobulin kappa variable 1-17, IGKV1-16  -  immunoglobulin kappa variable 1-16, IGHV4-34  -  immunoglobulin heavy variable 4-34, KLK8  -  kallikrein-related peptidase 8, EYA2  -  eyes absent homolog 2 (drosophila), IGKV1-12  -  immunoglobulin kappa variable 1-12, IGKV1-39  -  immunoglobulin kappa variable 1-39 (gene/pseudogene), CXCL6  -  chemokine (c-x-c motif) ligand 6, C1orf106  -  chromosome 1 open reading frame 106, IGLC7  -  immunoglobulin lambda constant 7, GPR37  -  g protein-coupled receptor 37 (endothelin receptor type b-like), MUC5B  -  mucin 5b, oligomeric mucus/gel-forming, IGLV3-25  -  immunoglobulin lambda variable 3-25, CXCL17  -  chemokine (c-x-c motif) ligand 17, IGKC  -  immunoglobulin kappa constant, IGHV4-59  -  immunoglobulin heavy variable 4-59, IL17B  -  interleukin 17b, ZNF622  -  zinc finger protein 622, IGHV4-39  -  immunoglobulin heavy variable 4-39, PDGFRA  -  platelet-derived growth factor receptor, alpha polypeptide, CCR2  -  chemokine (c-c motif) receptor 2, IGLV3-1  -  immunoglobulin lambda variable 3-1, ADTRP  -  androgen-dependent tfpi-regulating protein, IGLC3  -  immunoglobulin lambda constant 3 (kern-oz+ marker), FZD7  -  frizzled family receptor 7, IGLC2  -  immunoglobulin lambda constant 2 (kern-oz- marker), IGLC6  -  immunoglobulin lambda constant 6 (kern+oz- marker, gene/pseudogene), IGLV3-19  -  immunoglobulin lambda variable 3-19, LTF  -  lactotransferrin, IGLV3-21  -  immunoglobulin lambda variable 3-21, TLR10  -  toll-like receptor 10, SFRP1  -  secreted frizzled-related protein 1, ARHGEF5  -  rho guanine nucleotide exchange factor (gef) 5, MAPK8IP2  -  mitogen-activated protein kinase 8 interacting protein 2, CDKN2A  -  cyclin-dependent kinase inhibitor 2a, EPHB1  -  eph receptor b1, IGLV7-43  -  immunoglobulin lambda variable 7-43, C3  -  complement component 3, C4B  -  complement component 4b (chido blood group), IGLV6-57  -  immunoglobulin lambda variable 6-57, C4A  -  complement component 4a (rodgers blood group), KLK5  -  kallikrein-related peptidase 5, ADORA2B  -  adenosine a2b receptor, ADORA1  -  adenosine a1 receptor, SIGLEC10  -  sialic acid binding ig-like lectin 10, IGHG2  -  immunoglobulin heavy constant gamma 2 (g2m marker), IGHG1  -  immunoglobulin heavy constant gamma 1 (g1m marker), IGHG4  -  immunoglobulin heavy constant gamma 4 (g4m marker), IGHG3  -  immunoglobulin heavy constant gamma 3 (g3m marker)]
GO:0009605	response to external stimulus	3.79E-10	7.61E-08	2.04	13587	1121	482	81	[IGHV3-13  -  immunoglobulin heavy variable 3-13, IGHV3-15  -  immunoglobulin heavy variable 3-15, APOBEC3B  -  apolipoprotein b mrna editing enzyme, catalytic polypeptide-like 3b, IGHV3-11  -  immunoglobulin heavy variable 3-11 (gene/pseudogene), IGHV3-7  -  immunoglobulin heavy variable 3-7, IGHV2-26  -  immunoglobulin heavy variable 2-26, IGHV2-70  -  immunoglobulin heavy variable 2-70, IGHV2-5  -  immunoglobulin heavy variable 2-5, IGKV3-20  -  immunoglobulin kappa variable 3-20, DSC2  -  desmocollin 2, IGHV1-69  -  immunoglobulin heavy variable 1-69, GBP6  -  guanylate binding protein family, member 6, IGHV3-33  -  immunoglobulin heavy variable 3-33, MAOB  -  monoamine oxidase b, IGHV3-30  -  immunoglobulin heavy variable 3-30, IGHV3-23  -  immunoglobulin heavy variable 3-23, ENO1  -  enolase 1, (alpha), IGHV3-21  -  immunoglobulin heavy variable 3-21, IGHV3-20  -  immunoglobulin heavy variable 3-20, VDR  -  vitamin d (1,25- dihydroxyvitamin d3) receptor, IGHV3-64  -  immunoglobulin heavy variable 3-64, SLC39A4  -  solute carrier family 39 (zinc transporter), member 4, IGHV3-66  -  immunoglobulin heavy variable 3-66, IGHV3-49  -  immunoglobulin heavy variable 3-49, SOX9  -  sry (sex determining region y)-box 9, IGHV3-53  -  immunoglobulin heavy variable 3-53, IGHV3-43  -  immunoglobulin heavy variable 3-43, CTSV  -  cathepsin v, IGHV3-48  -  immunoglobulin heavy variable 3-48, CARD9  -  caspase recruitment domain family, member 9, IGHV4-34  -  immunoglobulin heavy variable 4-34, BPIFB2  -  bpi fold containing family b, member 2, IGHV4-31  -  immunoglobulin heavy variable 4-31, IGHV4-4  -  immunoglobulin heavy variable 4-4, IGHV4-28  -  immunoglobulin heavy variable 4-28, CXCL6  -  chemokine (c-x-c motif) ligand 6, IGHV3-72  -  immunoglobulin heavy variable 3-72, C1orf106  -  chromosome 1 open reading frame 106, IGHV3-74  -  immunoglobulin heavy variable 3-74, IGHV3-73  -  immunoglobulin heavy variable 3-73, IGLC7  -  immunoglobulin lambda constant 7, CCL28  -  chemokine (c-c motif) ligand 28, IGHM  -  immunoglobulin heavy constant mu, IGHV6-1  -  immunoglobulin heavy variable 6-1, IGKC  -  immunoglobulin kappa constant, IGHV4-59  -  immunoglobulin heavy variable 4-59, IGHV4-61  -  immunoglobulin heavy variable 4-61, IGHV4-39  -  immunoglobulin heavy variable 4-39, NTRK1  -  neurotrophic tyrosine kinase, receptor, type 1, IGHV5-51  -  immunoglobulin heavy variable 5-51, CEACAM20  -  carcinoembryonic antigen-related cell adhesion molecule 20, RTP4  -  receptor (chemosensory) transporter protein 4, MYH13  -  myosin, heavy chain 13, skeletal muscle, KRT6A  -  keratin 6a, IGLC3  -  immunoglobulin lambda constant 3 (kern-oz+ marker), IGLC2  -  immunoglobulin lambda constant 2 (kern-oz- marker), CD180  -  cd180 molecule, CNN2  -  calponin 2, IGLC6  -  immunoglobulin lambda constant 6 (kern+oz- marker, gene/pseudogene), LTF  -  lactotransferrin, SFRP1  -  secreted frizzled-related protein 1, IGLL5  -  immunoglobulin lambda-like polypeptide 5, EPHB1  -  eph receptor b1, BHLHA15  -  basic helix-loop-helix family, member a15, LCN2  -  lipocalin 2, IGHA1  -  immunoglobulin heavy constant alpha 1, C3  -  complement component 3, C4B  -  complement component 4b (chido blood group), ADORA2B  -  adenosine a2b receptor, FOLR1  -  folate receptor 1 (adult), IGHV1-3  -  immunoglobulin heavy variable 1-3, ADORA1  -  adenosine a1 receptor, IGHA2  -  immunoglobulin heavy constant alpha 2 (a2m marker), IGHG2  -  immunoglobulin heavy constant gamma 2 (g2m marker), IGHG1  -  immunoglobulin heavy constant gamma 1 (g1m marker), RNASE7  -  ribonuclease, rnase a family, 7, IGHV1-18  -  immunoglobulin heavy variable 1-18, IGHV1-24  -  immunoglobulin heavy variable 1-24, GRP  -  gastrin-releasing peptide, IGHG4  -  immunoglobulin heavy constant gamma 4 (g4m marker), IGHG3  -  immunoglobulin heavy constant gamma 3 (g3m marker)]
GO:0061024	membrane organization	4.27E-10	8.45E-08	2.47	13587	627	482	55	[IGHV3-13  -  immunoglobulin heavy variable 3-13, IGHV3-15  -  immunoglobulin heavy variable 3-15, CHMP4C  -  charged multivesicular body protein 4c, IGHV3-11  -  immunoglobulin heavy variable 3-11 (gene/pseudogene), IGHV3-7  -  immunoglobulin heavy variable 3-7, IGHV2-26  -  immunoglobulin heavy variable 2-26, IGHV2-70  -  immunoglobulin heavy variable 2-70, NKD2  -  naked cuticle homolog 2 (drosophila), IGHV2-5  -  immunoglobulin heavy variable 2-5, IGHV1-69  -  immunoglobulin heavy variable 1-69, SFN  -  stratifin, IGHV3-33  -  immunoglobulin heavy variable 3-33, IGHV3-30  -  immunoglobulin heavy variable 3-30, KCNN4  -  potassium intermediate/small conductance calcium-activated channel, subfamily n, member 4, IGHV3-23  -  immunoglobulin heavy variable 3-23, IGHV3-21  -  immunoglobulin heavy variable 3-21, IGHV3-20  -  immunoglobulin heavy variable 3-20, IGHV3-64  -  immunoglobulin heavy variable 3-64, IGHV3-66  -  immunoglobulin heavy variable 3-66, IGHV3-49  -  immunoglobulin heavy variable 3-49, IGHV3-53  -  immunoglobulin heavy variable 3-53, IGHV3-43  -  immunoglobulin heavy variable 3-43, IGHV3-48  -  immunoglobulin heavy variable 3-48, IGHV4-34  -  immunoglobulin heavy variable 4-34, IGHV4-31  -  immunoglobulin heavy variable 4-31, EYA2  -  eyes absent homolog 2 (drosophila), IGHV4-4  -  immunoglobulin heavy variable 4-4, FCHO1  -  fch domain only 1, IGHV4-28  -  immunoglobulin heavy variable 4-28, IGHV3-72  -  immunoglobulin heavy variable 3-72, IGHV3-74  -  immunoglobulin heavy variable 3-74, IGHV3-73  -  immunoglobulin heavy variable 3-73, IGLC7  -  immunoglobulin lambda constant 7, IGHM  -  immunoglobulin heavy constant mu, IGHV6-1  -  immunoglobulin heavy variable 6-1, IGKC  -  immunoglobulin kappa constant, IGHV4-59  -  immunoglobulin heavy variable 4-59, IGHV4-61  -  immunoglobulin heavy variable 4-61, IGHV4-39  -  immunoglobulin heavy variable 4-39, IGHV5-51  -  immunoglobulin heavy variable 5-51, IGLC3  -  immunoglobulin lambda constant 3 (kern-oz+ marker), IGLC2  -  immunoglobulin lambda constant 2 (kern-oz- marker), IGLC6  -  immunoglobulin lambda constant 6 (kern+oz- marker, gene/pseudogene), IGLL5  -  immunoglobulin lambda-like polypeptide 5, TP63  -  tumor protein p63, IGHA1  -  immunoglobulin heavy constant alpha 1, SNAP47  -  synaptosomal-associated protein, 47kda, IGHV1-3  -  immunoglobulin heavy variable 1-3, IGHA2  -  immunoglobulin heavy constant alpha 2 (a2m marker), IGHG2  -  immunoglobulin heavy constant gamma 2 (g2m marker), IGHG1  -  immunoglobulin heavy constant gamma 1 (g1m marker), IGHV1-18  -  immunoglobulin heavy variable 1-18, IGHV1-24  -  immunoglobulin heavy variable 1-24, IGHG4  -  immunoglobulin heavy constant gamma 4 (g4m marker), IGHG3  -  immunoglobulin heavy constant gamma 3 (g3m marker)]
GO:0002250	adaptive immune response	1.16E-09	2.28E-07	4.05	13587	181	482	26	[IGKV2-24  -  immunoglobulin kappa variable 2-24, IGKV3D-15  -  immunoglobulin kappa variable 3d-15 (gene/pseudogene), IGHM  -  immunoglobulin heavy constant mu, IGKV3D-7  -  immunoglobulin kappa variable 3d-7, IGKV3D-11  -  immunoglobulin kappa variable 3d-11, IGLV4-60  -  immunoglobulin lambda variable 4-60, IGLV4-69  -  immunoglobulin lambda variable 4-69, IGLV5-45  -  immunoglobulin lambda variable 5-45, IGKV6D-21  -  immunoglobulin kappa variable 6d-21 (non-functional), IGKV6-21  -  immunoglobulin kappa variable 6-21 (non-functional), IGKV1D-8  -  immunoglobulin kappa variable 1d-8, IGLV3-10  -  immunoglobulin lambda variable 3-10, IGKV2D-29  -  immunoglobulin kappa variable 2d-29, CD79A  -  cd79a molecule, immunoglobulin-associated alpha, IGKV1D-13  -  immunoglobulin kappa variable 1d-13, TNFRSF13B  -  tumor necrosis factor receptor superfamily, member 13b, TNFRSF17  -  tumor necrosis factor receptor superfamily, member 17, IGLV2-18  -  immunoglobulin lambda variable 2-18, IGKJ1  -  immunoglobulin kappa joining 1, IGKV1-13  -  immunoglobulin kappa variable 1-13 (gene/pseudogene), IGLV10-54  -  immunoglobulin lambda variable 10-54, IGKV1-9  -  immunoglobulin kappa variable 1-9, IGKV1-8  -  immunoglobulin kappa variable 1-8, SIGLEC10  -  sialic acid binding ig-like lectin 10, IGKV1-6  -  immunoglobulin kappa variable 1-6, IGKV1-27  -  immunoglobulin kappa variable 1-27]
GO:0016192	vesicle-mediated transport	2.39E-09	4.62E-07	1.83	13587	1460	482	95	[IGKV3D-20  -  immunoglobulin kappa variable 3d-20, TCN1  -  transcobalamin i (vitamin b12 binding protein, r binder family), IGKV2-28  -  immunoglobulin kappa variable 2-28, IGHV3-13  -  immunoglobulin heavy variable 3-13, CHMP4C  -  charged multivesicular body protein 4c, IGHV3-11  -  immunoglobulin heavy variable 3-11 (gene/pseudogene), DRD2  -  dopamine receptor d2, IGKV3D-11  -  immunoglobulin kappa variable 3d-11, IGHV3-7  -  immunoglobulin heavy variable 3-7, DDOST  -  dolichyl-diphosphooligosaccharide--protein glycosyltransferase subunit (non-catalytic), DSG1  -  desmoglein 1, NKD2  -  naked cuticle homolog 2 (drosophila), IGHV2-70  -  immunoglobulin heavy variable 2-70, IGKV3-15  -  immunoglobulin kappa variable 3-15, IGHV2-5  -  immunoglobulin heavy variable 2-5, IGKV3-20  -  immunoglobulin kappa variable 3-20, SYT8  -  synaptotagmin viii, IGKV2-30  -  immunoglobulin kappa variable 2-30, IGHV1-69  -  immunoglobulin heavy variable 1-69, CALML5  -  calmodulin-like 5, PYGB  -  phosphorylase, glycogen; brain, ANXA8L1  -  annexin a8-like 1, IGKV4-1  -  immunoglobulin kappa variable 4-1, IGHV3-33  -  immunoglobulin heavy variable 3-33, IGKV1D-39  -  immunoglobulin kappa variable 1d-39, CEACAM6  -  carcinoembryonic antigen-related cell adhesion molecule 6 (non-specific cross reacting antigen), IGKV2D-28  -  immunoglobulin kappa variable 2d-28, IGHV3-30  -  immunoglobulin heavy variable 3-30, IGKV1D-33  -  immunoglobulin kappa variable 1d-33, IGKV2D-30  -  immunoglobulin kappa variable 2d-30, IGHV3-23  -  immunoglobulin heavy variable 3-23, IGKV1D-12  -  immunoglobulin kappa variable 1d-12, PCDH7  -  protocadherin 7, IGLV1-51  -  immunoglobulin lambda variable 1-51, IGKV1-5  -  immunoglobulin kappa variable 1-5, IGLV1-47  -  immunoglobulin lambda variable 1-47, IGLV1-44  -  immunoglobulin lambda variable 1-44, MME  -  membrane metallo-endopeptidase, IGLV1-40  -  immunoglobulin lambda variable 1-40, ACTBL2  -  actin, beta-like 2, IGHV3-53  -  immunoglobulin heavy variable 3-53, IGLV2-23  -  immunoglobulin lambda variable 2-23, IGLV2-11  -  immunoglobulin lambda variable 2-11, IGLV2-14  -  immunoglobulin lambda variable 2-14, PADI2  -  peptidyl arginine deiminase, type ii, SYT13  -  synaptotagmin xiii, IGHV3-48  -  immunoglobulin heavy variable 3-48, IGLV2-8  -  immunoglobulin lambda variable 2-8, IGKV1-17  -  immunoglobulin kappa variable 1-17, IGKV1-16  -  immunoglobulin kappa variable 1-16, IGHV4-34  -  immunoglobulin heavy variable 4-34, IGKV1-12  -  immunoglobulin kappa variable 1-12, FCHO1  -  fch domain only 1, IGKV1-39  -  immunoglobulin kappa variable 1-39 (gene/pseudogene), EHD3  -  eh-domain containing 3, CLEC4F  -  c-type lectin domain family 4, member f, IGLC7  -  immunoglobulin lambda constant 7, IGLV3-25  -  immunoglobulin lambda variable 3-25, ACTN1  -  actinin, alpha 1, IGKC  -  immunoglobulin kappa constant, VPS18  -  vacuolar protein sorting 18 homolog (s. cerevisiae), RAB9A  -  rab9a, member ras oncogene family, IGHV4-59  -  immunoglobulin heavy variable 4-59, COPG1  -  coatomer protein complex, subunit gamma 1, IGHV4-39  -  immunoglobulin heavy variable 4-39, PLIN3  -  perilipin 3, IGLV3-1  -  immunoglobulin lambda variable 3-1, WDR1  -  wd repeat domain 1, IGLC3  -  immunoglobulin lambda constant 3 (kern-oz+ marker), IGLC2  -  immunoglobulin lambda constant 2 (kern-oz- marker), CNN2  -  calponin 2, IGLC6  -  immunoglobulin lambda constant 6 (kern+oz- marker, gene/pseudogene), IGLV3-19  -  immunoglobulin lambda variable 3-19, LTF  -  lactotransferrin, IGLV3-21  -  immunoglobulin lambda variable 3-21, RHOV  -  ras homolog family member v, MAPK8IP2  -  mitogen-activated protein kinase 8 interacting protein 2, ANXA8  -  annexin a8, PREB  -  prolactin regulatory element binding, LCN2  -  lipocalin 2, IGHA1  -  immunoglobulin heavy constant alpha 1, IGLV7-43  -  immunoglobulin lambda variable 7-43, C3  -  complement component 3, GLIPR1  -  gli pathogenesis-related 1, IGLV6-57  -  immunoglobulin lambda variable 6-57, FOLR1  -  folate receptor 1 (adult), KIF23  -  kinesin family member 23, SNAP47  -  synaptosomal-associated protein, 47kda, ADORA1  -  adenosine a1 receptor, NEURL3  -  neuralized homolog 3 (drosophila) pseudogene, IGHA2  -  immunoglobulin heavy constant alpha 2 (a2m marker), WIPF3  -  was/wasl interacting protein family, member 3, PIGR  -  polymeric immunoglobulin receptor, SYT12  -  synaptotagmin xii, OLFM4  -  olfactomedin 4]
GO:0008544	epidermis development	4.18E-09	7.97E-07	7.97	13587	46	482	13	[NTF4  -  neurotrophin 4, LAMC2  -  laminin, gamma 2, EDAR  -  ectodysplasin a receptor, KLK7  -  kallikrein-related peptidase 7, GRHL3  -  grainyhead-like 3 (drosophila), KRT5  -  keratin 5, CALML5  -  calmodulin-like 5, KLK5  -  kallikrein-related peptidase 5, KRT15  -  keratin 15, KRT14  -  keratin 14, KRT17  -  keratin 17, COL17A1  -  collagen, type xvii, alpha 1, LAMB3  -  laminin, beta 3]
GO:0051704	multi-organism process	1.54E-08	2.90E-06	1.9	13587	1172	482	79	[SLC52A1  -  solute carrier family 52 (riboflavin transporter), member 1, IGHV3-13  -  immunoglobulin heavy variable 3-13, CHMP4C  -  charged multivesicular body protein 4c, IGHV3-15  -  immunoglobulin heavy variable 3-15, APOBEC3B  -  apolipoprotein b mrna editing enzyme, catalytic polypeptide-like 3b, IGHV3-11  -  immunoglobulin heavy variable 3-11 (gene/pseudogene), IGHV3-7  -  immunoglobulin heavy variable 3-7, IGHV2-26  -  immunoglobulin heavy variable 2-26, IGHV2-70  -  immunoglobulin heavy variable 2-70, IGHV2-5  -  immunoglobulin heavy variable 2-5, IGKV3-20  -  immunoglobulin kappa variable 3-20, IGHV1-69  -  immunoglobulin heavy variable 1-69, GBP6  -  guanylate binding protein family, member 6, IGHV3-33  -  immunoglobulin heavy variable 3-33, TANK  -  traf family member-associated nfkb activator, IGHV3-30  -  immunoglobulin heavy variable 3-30, IGHV3-23  -  immunoglobulin heavy variable 3-23, OXTR  -  oxytocin receptor, ENO1  -  enolase 1, (alpha), IGHV3-21  -  immunoglobulin heavy variable 3-21, IGHV3-20  -  immunoglobulin heavy variable 3-20, RPS4X  -  ribosomal protein s4, x-linked, IGHV3-64  -  immunoglobulin heavy variable 3-64, IGHV3-66  -  immunoglobulin heavy variable 3-66, SLC1A5  -  solute carrier family 1 (neutral amino acid transporter), member 5, IGHV3-49  -  immunoglobulin heavy variable 3-49, IGHV3-53  -  immunoglobulin heavy variable 3-53, IGHV3-43  -  immunoglobulin heavy variable 3-43, IGHV3-48  -  immunoglobulin heavy variable 3-48, CARD9  -  caspase recruitment domain family, member 9, IGHV4-34  -  immunoglobulin heavy variable 4-34, BPIFB2  -  bpi fold containing family b, member 2, IGHV4-31  -  immunoglobulin heavy variable 4-31, IGHV4-4  -  immunoglobulin heavy variable 4-4, IGHV4-28  -  immunoglobulin heavy variable 4-28, CXCL6  -  chemokine (c-x-c motif) ligand 6, IGHV3-72  -  immunoglobulin heavy variable 3-72, IGHV3-74  -  immunoglobulin heavy variable 3-74, IGHV3-73  -  immunoglobulin heavy variable 3-73, IGLC7  -  immunoglobulin lambda constant 7, IGHM  -  immunoglobulin heavy constant mu, IGHV6-1  -  immunoglobulin heavy variable 6-1, IGKC  -  immunoglobulin kappa constant, VPS18  -  vacuolar protein sorting 18 homolog (s. cerevisiae), RAB9A  -  rab9a, member ras oncogene family, PPIB  -  peptidylprolyl isomerase b (cyclophilin b), IGHV4-59  -  immunoglobulin heavy variable 4-59, IGHV4-61  -  immunoglobulin heavy variable 4-61, IGHV4-39  -  immunoglobulin heavy variable 4-39, IGHV5-51  -  immunoglobulin heavy variable 5-51, CEACAM20  -  carcinoembryonic antigen-related cell adhesion molecule 20, PDGFRA  -  platelet-derived growth factor receptor, alpha polypeptide, RTP4  -  receptor (chemosensory) transporter protein 4, CCR2  -  chemokine (c-c motif) receptor 2, KRT6A  -  keratin 6a, IGLC3  -  immunoglobulin lambda constant 3 (kern-oz+ marker), KRT7  -  keratin 7, IGLC2  -  immunoglobulin lambda constant 2 (kern-oz- marker), IGLC6  -  immunoglobulin lambda constant 6 (kern+oz- marker, gene/pseudogene), LTF  -  lactotransferrin, IGLL5  -  immunoglobulin lambda-like polypeptide 5, BRINP1  -  bone morphogenetic protein/retinoic acid inducible neural-specific 1, MAPK8IP2  -  mitogen-activated protein kinase 8 interacting protein 2, SND1  -  staphylococcal nuclease and tudor domain containing 1, LCN2  -  lipocalin 2, IGHA1  -  immunoglobulin heavy constant alpha 1, C3  -  complement component 3, IGHV1-3  -  immunoglobulin heavy variable 1-3, IGHA2  -  immunoglobulin heavy constant alpha 2 (a2m marker), PIK3C2G  -  phosphatidylinositol-4-phosphate 3-kinase, catalytic subunit type 2 gamma, IGHG2  -  immunoglobulin heavy constant gamma 2 (g2m marker), IGHG1  -  immunoglobulin heavy constant gamma 1 (g1m marker), RNASE7  -  ribonuclease, rnase a family, 7, IGHV1-18  -  immunoglobulin heavy variable 1-18, ACY3  -  aspartoacylase (aminocyclase) 3, IGHV1-24  -  immunoglobulin heavy variable 1-24, GRP  -  gastrin-releasing peptide, IGHG4  -  immunoglobulin heavy constant gamma 4 (g4m marker), IGHG3  -  immunoglobulin heavy constant gamma 3 (g3m marker)]
GO:0048583	regulation of response to stimulus	7.61E-08	1.41E-05	1.43	13587	3351	482	170	[IGKV3D-20  -  immunoglobulin kappa variable 3d-20, IGKV3D-11  -  immunoglobulin kappa variable 3d-11, CDH3  -  cadherin 3, type 1, p-cadherin (placental), SYT8  -  synaptotagmin viii, KLK7  -  kallikrein-related peptidase 7, KLK6  -  kallikrein-related peptidase 6, IGKV1D-39  -  immunoglobulin kappa variable 1d-39, IGKV2D-28  -  immunoglobulin kappa variable 2d-28, IGKV2D-30  -  immunoglobulin kappa variable 2d-30, CD79A  -  cd79a molecule, immunoglobulin-associated alpha, ENO1  -  enolase 1, (alpha), IGLV1-51  -  immunoglobulin lambda variable 1-51, IGKV1-5  -  immunoglobulin kappa variable 1-5, IGLV1-47  -  immunoglobulin lambda variable 1-47, IGLV1-44  -  immunoglobulin lambda variable 1-44, IGLV1-40  -  immunoglobulin lambda variable 1-40, P4HB  -  prolyl 4-hydroxylase, beta polypeptide, SOX9  -  sry (sex determining region y)-box 9, EDAR  -  ectodysplasin a receptor, IGLV2-23  -  immunoglobulin lambda variable 2-23, IGLV2-11  -  immunoglobulin lambda variable 2-11, PADI2  -  peptidyl arginine deiminase, type ii, IGLV2-14  -  immunoglobulin lambda variable 2-14, IGLV2-8  -  immunoglobulin lambda variable 2-8, FERMT1  -  fermitin family member 1, KLK8  -  kallikrein-related peptidase 8, CXCL6  -  chemokine (c-x-c motif) ligand 6, MNT  -  mnt, max dimerization protein, IGLC7  -  immunoglobulin lambda constant 7, MUC5B  -  mucin 5b, oligomeric mucus/gel-forming, IGLV3-25  -  immunoglobulin lambda variable 3-25, IRS1  -  insulin receptor substrate 1, IL17B  -  interleukin 17b, ZNF622  -  zinc finger protein 622, NTRK1  -  neurotrophic tyrosine kinase, receptor, type 1, PDGFRA  -  platelet-derived growth factor receptor, alpha polypeptide, CCR2  -  chemokine (c-c motif) receptor 2, IGLV3-1  -  immunoglobulin lambda variable 3-1, SLC35B2  -  solute carrier family 35 (adenosine 3'-phospho 5'-phosphosulfate transporter), member b2, FZD7  -  frizzled family receptor 7, COL2A1  -  collagen, type ii, alpha 1, EFNA5  -  ephrin-a5, IGLV3-19  -  immunoglobulin lambda variable 3-19, IGLV3-21  -  immunoglobulin lambda variable 3-21, TLR10  -  toll-like receptor 10, IGLL5  -  immunoglobulin lambda-like polypeptide 5, LYNX1  -  ly6/neurotoxin 1, CDKN2A  -  cyclin-dependent kinase inhibitor 2a, TP63  -  tumor protein p63, SALL1  -  sal-like 1 (drosophila), EDN3  -  endothelin 3, EDN2  -  endothelin 2, C3  -  complement component 3, IGLV7-43  -  immunoglobulin lambda variable 7-43, C4B  -  complement component 4b (chido blood group), C4A  -  complement component 4a (rodgers blood group), IGLV6-57  -  immunoglobulin lambda variable 6-57, ADORA2B  -  adenosine a2b receptor, IGHV1-3  -  immunoglobulin heavy variable 1-3, ADORA1  -  adenosine a1 receptor, IGHV1-18  -  immunoglobulin heavy variable 1-18, IGHV1-24  -  immunoglobulin heavy variable 1-24, COL17A1  -  collagen, type xvii, alpha 1, XDH  -  xanthine dehydrogenase, IGKV2-28  -  immunoglobulin kappa variable 2-28, IGHV3-13  -  immunoglobulin heavy variable 3-13, IGHV3-15  -  immunoglobulin heavy variable 3-15, IGHV3-11  -  immunoglobulin heavy variable 3-11 (gene/pseudogene), DRD2  -  dopamine receptor d2, IGHV3-7  -  immunoglobulin heavy variable 3-7, IGHV2-26  -  immunoglobulin heavy variable 2-26, IGHV2-70  -  immunoglobulin heavy variable 2-70, NKD2  -  naked cuticle homolog 2 (drosophila), IGKV3-15  -  immunoglobulin kappa variable 3-15, HMGB3  -  high mobility group box 3, IGHV2-5  -  immunoglobulin heavy variable 2-5, GAS2L2  -  growth arrest-specific 2 like 2, IGKV3-20  -  immunoglobulin kappa variable 3-20, DSCAM  -  down syndrome cell adhesion molecule, IGKV2-30  -  immunoglobulin kappa variable 2-30, FABP7  -  fatty acid binding protein 7, brain, EPPK1  -  epiplakin 1, DERL3  -  derlin 3, IGHV1-69  -  immunoglobulin heavy variable 1-69, TLE4  -  transducin-like enhancer of split 4 (e(sp1) homolog, drosophila), FAF1  -  fas (tnfrsf6) associated factor 1, SFN  -  stratifin, IGKV4-1  -  immunoglobulin kappa variable 4-1, IGHV3-33  -  immunoglobulin heavy variable 3-33, TANK  -  traf family member-associated nfkb activator, DLK2  -  delta-like 2 homolog (drosophila), IGHV3-30  -  immunoglobulin heavy variable 3-30, IGKV1D-33  -  immunoglobulin kappa variable 1d-33, KCNN4  -  potassium intermediate/small conductance calcium-activated channel, subfamily n, member 4, EMILIN1  -  elastin microfibril interfacer 1, IGHV3-23  -  immunoglobulin heavy variable 3-23, IGKV1D-12  -  immunoglobulin kappa variable 1d-12, MUC16  -  mucin 16, cell surface associated, IGHV3-21  -  immunoglobulin heavy variable 3-21, IGHV3-20  -  immunoglobulin heavy variable 3-20, IGHV3-64  -  immunoglobulin heavy variable 3-64, DUSP9  -  dual specificity phosphatase 9, IGHV3-66  -  immunoglobulin heavy variable 3-66, IGHV3-49  -  immunoglobulin heavy variable 3-49, IGHV3-53  -  immunoglobulin heavy variable 3-53, IGHV3-43  -  immunoglobulin heavy variable 3-43, SYT13  -  synaptotagmin xiii, CARD9  -  caspase recruitment domain family, member 9, IGHV3-48  -  immunoglobulin heavy variable 3-48, IGKV1-17  -  immunoglobulin kappa variable 1-17, IGKV1-16  -  immunoglobulin kappa variable 1-16, IGHV4-34  -  immunoglobulin heavy variable 4-34, EYA2  -  eyes absent homolog 2 (drosophila), IGHV4-31  -  immunoglobulin heavy variable 4-31, IGKV1-12  -  immunoglobulin kappa variable 1-12, IGHV4-4  -  immunoglobulin heavy variable 4-4, VSNL1  -  visinin-like 1, TMEM198  -  transmembrane protein 198, IGHV4-28  -  immunoglobulin heavy variable 4-28, LYPD6B  -  ly6/plaur domain containing 6b, IGKV1-39  -  immunoglobulin kappa variable 1-39 (gene/pseudogene), IGHV3-72  -  immunoglobulin heavy variable 3-72, C1orf106  -  chromosome 1 open reading frame 106, IGHV3-74  -  immunoglobulin heavy variable 3-74, IGHV3-73  -  immunoglobulin heavy variable 3-73, GPR37  -  g protein-coupled receptor 37 (endothelin receptor type b-like), IGHM  -  immunoglobulin heavy constant mu, CXCL17  -  chemokine (c-x-c motif) ligand 17, IGHV6-1  -  immunoglobulin heavy variable 6-1, OSR1  -  odd-skipped related 1 (drosophila), IGKC  -  immunoglobulin kappa constant, RASAL1  -  ras protein activator like 1 (gap1 like), IGHV4-59  -  immunoglobulin heavy variable 4-59, IGHV4-61  -  immunoglobulin heavy variable 4-61, IGHV4-39  -  immunoglobulin heavy variable 4-39, IGHV5-51  -  immunoglobulin heavy variable 5-51, TTC23  -  tetratricopeptide repeat domain 23, IGLC3  -  immunoglobulin lambda constant 3 (kern-oz+ marker), ADTRP  -  androgen-dependent tfpi-regulating protein, MZB1  -  marginal zone b and b1 cell-specific protein, IGLC2  -  immunoglobulin lambda constant 2 (kern-oz- marker), CD180  -  cd180 molecule, FXN  -  frataxin, IGLC6  -  immunoglobulin lambda constant 6 (kern+oz- marker, gene/pseudogene), GRIA4  -  glutamate receptor, ionotropic, ampa 4, LTF  -  lactotransferrin, RHOV  -  ras homolog family member v, ARHGEF5  -  rho guanine nucleotide exchange factor (gef) 5, SFRP1  -  secreted frizzled-related protein 1, RBBP8  -  retinoblastoma binding protein 8, MAPK8IP2  -  mitogen-activated protein kinase 8 interacting protein 2, EPHB1  -  eph receptor b1, PSCA  -  prostate stem cell antigen, JPH2  -  junctophilin 2, IGHA1  -  immunoglobulin heavy constant alpha 1, KLK5  -  kallikrein-related peptidase 5, FOLR1  -  folate receptor 1 (adult), FGFBP1  -  fibroblast growth factor binding protein 1, IGHA2  -  immunoglobulin heavy constant alpha 2 (a2m marker), SIGLEC10  -  sialic acid binding ig-like lectin 10, WIPF3  -  was/wasl interacting protein family, member 3, IGHG2  -  immunoglobulin heavy constant gamma 2 (g2m marker), IGHG1  -  immunoglobulin heavy constant gamma 1 (g1m marker), PAK7  -  p21 protein (cdc42/rac)-activated kinase 7, SH3BGR  -  sh3 domain binding glutamic acid-rich protein, PIGR  -  polymeric immunoglobulin receptor, GRP  -  gastrin-releasing peptide, SYT12  -  synaptotagmin xii, IGHG4  -  immunoglobulin heavy constant gamma 4 (g4m marker), IGHG3  -  immunoglobulin heavy constant gamma 3 (g3m marker)]
GO:0048518	positive regulation of biological process	4.26E-07	7.82E-05	1.31	13587	4790	482	222	[CHMP4C  -  charged multivesicular body protein 4c, CDT1  -  chromatin licensing and dna replication factor 1, UHRF1  -  ubiquitin-like with phd and ring finger domains 1, NAP1L2  -  nucleosome assembly protein 1-like 2, CEACAM6  -  carcinoembryonic antigen-related cell adhesion molecule 6 (non-specific cross reacting antigen), ENO1  -  enolase 1, (alpha), EDAR  -  ectodysplasin a receptor, SOX9  -  sry (sex determining region y)-box 9, PLXNA1  -  plexin a1, GRHL3  -  grainyhead-like 3 (drosophila), MCIDAS  -  multiciliate differentiation and dna synthesis associated cell cycle protein, EIF2S3  -  eukaryotic translation initiation factor 2, subunit 3 gamma, 52kda, FERMT1  -  fermitin family member 1, HOXC11  -  homeobox c11, HOXC13  -  homeobox c13, HOXC10  -  homeobox c10, ACTN1  -  actinin, alpha 1, PPIB  -  peptidylprolyl isomerase b (cyclophilin b), VGLL1  -  vestigial like 1 (drosophila), MYBL2  -  v-myb avian myeloblastosis viral oncogene homolog-like 2, KRT6A  -  keratin 6a, FZD7  -  frizzled family receptor 7, EFNA5  -  ephrin-a5, KRT17  -  keratin 17, TLR10  -  toll-like receptor 10, IGLL5  -  immunoglobulin lambda-like polypeptide 5, LAMC2  -  laminin, gamma 2, RORC  -  rar-related orphan receptor c, ENAM  -  enamelin, COL4A3  -  collagen, type iv, alpha 3 (goodpasture antigen), ADM2  -  adrenomedullin 2, POU2AF1  -  pou class 2 associating factor 1, LCN2  -  lipocalin 2, RBM38  -  rna binding motif protein 38, EDN3  -  endothelin 3, C3  -  complement component 3, EDN2  -  endothelin 2, C4B  -  complement component 4b (chido blood group), C4A  -  complement component 4a (rodgers blood group), ADORA2B  -  adenosine a2b receptor, KIF23  -  kinesin family member 23, SNAP47  -  synaptosomal-associated protein, 47kda, IGHV1-3  -  immunoglobulin heavy variable 1-3, ADORA1  -  adenosine a1 receptor, IGHV1-18  -  immunoglobulin heavy variable 1-18, IGHV1-24  -  immunoglobulin heavy variable 1-24, IGHV3-13  -  immunoglobulin heavy variable 3-13, IGKV2-28  -  immunoglobulin kappa variable 2-28, IGHV3-15  -  immunoglobulin heavy variable 3-15, IGHV3-11  -  immunoglobulin heavy variable 3-11 (gene/pseudogene), IGHV3-7  -  immunoglobulin heavy variable 3-7, IGHV2-26  -  immunoglobulin heavy variable 2-26, IGHV2-70  -  immunoglobulin heavy variable 2-70, IGHV2-5  -  immunoglobulin heavy variable 2-5, HMGB3  -  high mobility group box 3, IGKV3-15  -  immunoglobulin kappa variable 3-15, IGKV3-20  -  immunoglobulin kappa variable 3-20, IGKV2-30  -  immunoglobulin kappa variable 2-30, IGHV1-69  -  immunoglobulin heavy variable 1-69, FAF1  -  fas (tnfrsf6) associated factor 1, HIVEP3  -  human immunodeficiency virus type i enhancer binding protein 3, IGHV3-33  -  immunoglobulin heavy variable 3-33, IGKV4-1  -  immunoglobulin kappa variable 4-1, CITED4  -  cbp/p300-interacting transactivator, with glu/asp-rich carboxy-terminal domain, 4, TANK  -  traf family member-associated nfkb activator, IGHV3-30  -  immunoglobulin heavy variable 3-30, KCNN4  -  potassium intermediate/small conductance calcium-activated channel, subfamily n, member 4, IGKV1D-33  -  immunoglobulin kappa variable 1d-33, IGHV3-23  -  immunoglobulin heavy variable 3-23, EMILIN1  -  elastin microfibril interfacer 1, IGKV1D-12  -  immunoglobulin kappa variable 1d-12, IGHV3-21  -  immunoglobulin heavy variable 3-21, IGHV3-20  -  immunoglobulin heavy variable 3-20, RPS4X  -  ribosomal protein s4, x-linked, VDR  -  vitamin d (1,25- dihydroxyvitamin d3) receptor, IGHV3-64  -  immunoglobulin heavy variable 3-64, IGHV3-66  -  immunoglobulin heavy variable 3-66, NCCRP1  -  non-specific cytotoxic cell receptor protein 1 homolog (zebrafish), UBE2C  -  ubiquitin-conjugating enzyme e2c, IGHV3-49  -  immunoglobulin heavy variable 3-49, IGHV3-53  -  immunoglobulin heavy variable 3-53, IGHV3-43  -  immunoglobulin heavy variable 3-43, IGHV3-48  -  immunoglobulin heavy variable 3-48, KDM6A  -  lysine (k)-specific demethylase 6a, IGKV1-17  -  immunoglobulin kappa variable 1-17, JMJD4  -  jumonji domain containing 4, IGHV4-34  -  immunoglobulin heavy variable 4-34, IGKV1-16  -  immunoglobulin kappa variable 1-16, IGHV4-31  -  immunoglobulin heavy variable 4-31, EYA2  -  eyes absent homolog 2 (drosophila), IGHV4-4  -  immunoglobulin heavy variable 4-4, IGKV1-12  -  immunoglobulin kappa variable 1-12, IGHV4-28  -  immunoglobulin heavy variable 4-28, IGKV1-39  -  immunoglobulin kappa variable 1-39 (gene/pseudogene), IGHV3-72  -  immunoglobulin heavy variable 3-72, IGHV3-74  -  immunoglobulin heavy variable 3-74, C1orf106  -  chromosome 1 open reading frame 106, IGHV3-73  -  immunoglobulin heavy variable 3-73, CXCL17  -  chemokine (c-x-c motif) ligand 17, IGHV6-1  -  immunoglobulin heavy variable 6-1, RAB9A  -  rab9a, member ras oncogene family, IGHV4-59  -  immunoglobulin heavy variable 4-59, IGHV4-61  -  immunoglobulin heavy variable 4-61, IGHV4-39  -  immunoglobulin heavy variable 4-39, EHF  -  ets homologous factor, IGHV5-51  -  immunoglobulin heavy variable 5-51, CEACAM20  -  carcinoembryonic antigen-related cell adhesion molecule 20, TTC23  -  tetratricopeptide repeat domain 23, WDR1  -  wd repeat domain 1, ADTRP  -  androgen-dependent tfpi-regulating protein, MZB1  -  marginal zone b and b1 cell-specific protein, ETV1  -  ets variant 1, SMYD1  -  set and mynd domain containing 1, ARHGEF5  -  rho guanine nucleotide exchange factor (gef) 5, HNF4G  -  hepatocyte nuclear factor 4, gamma, EPHB1  -  eph receptor b1, JPH2  -  junctophilin 2, KCNE1  -  potassium voltage-gated channel, isk-related family, member 1, KLK5  -  kallikrein-related peptidase 5, FGFBP1  -  fibroblast growth factor binding protein 1, WIPF3  -  was/wasl interacting protein family, member 3, PAK7  -  p21 protein (cdc42/rac)-activated kinase 7, SYT12  -  synaptotagmin xii, IGKV3D-20  -  immunoglobulin kappa variable 3d-20, IGKV3D-11  -  immunoglobulin kappa variable 3d-11, CDH3  -  cadherin 3, type 1, p-cadherin (placental), KLK7  -  kallikrein-related peptidase 7, KLK6  -  kallikrein-related peptidase 6, IGKV1D-39  -  immunoglobulin kappa variable 1d-39, IGKV2D-28  -  immunoglobulin kappa variable 2d-28, IGKV2D-30  -  immunoglobulin kappa variable 2d-30, CD79A  -  cd79a molecule, immunoglobulin-associated alpha, OXTR  -  oxytocin receptor, IGLV1-51  -  immunoglobulin lambda variable 1-51, FOXI1  -  forkhead box i1, IGKV1-5  -  immunoglobulin kappa variable 1-5, IGLV1-47  -  immunoglobulin lambda variable 1-47, IGLV1-44  -  immunoglobulin lambda variable 1-44, MME  -  membrane metallo-endopeptidase, IGLV1-40  -  immunoglobulin lambda variable 1-40, P4HB  -  prolyl 4-hydroxylase, beta polypeptide, IGLV2-23  -  immunoglobulin lambda variable 2-23, IGLV2-11  -  immunoglobulin lambda variable 2-11, IGLV2-14  -  immunoglobulin lambda variable 2-14, PADI2  -  peptidyl arginine deiminase, type ii, IGLV2-8  -  immunoglobulin lambda variable 2-8, SDC1  -  syndecan 1, MNT  -  mnt, max dimerization protein, IGLC7  -  immunoglobulin lambda constant 7, MUC5B  -  mucin 5b, oligomeric mucus/gel-forming, IGLV3-25  -  immunoglobulin lambda variable 3-25, PKP3  -  plakophilin 3, DLGAP5  -  discs, large (drosophila) homolog-associated protein 5, IL17B  -  interleukin 17b, IRS1  -  insulin receptor substrate 1, ZNF622  -  zinc finger protein 622, NTRK1  -  neurotrophic tyrosine kinase, receptor, type 1, PDGFRA  -  platelet-derived growth factor receptor, alpha polypeptide, CCR2  -  chemokine (c-c motif) receptor 2, IGLV3-1  -  immunoglobulin lambda variable 3-1, FAM83H  -  family with sequence similarity 83, member h, SLC35B2  -  solute carrier family 35 (adenosine 3'-phospho 5'-phosphosulfate transporter), member b2, HAS3  -  hyaluronan synthase 3, IGLV3-19  -  immunoglobulin lambda variable 3-19, AMIGO2  -  adhesion molecule with ig-like domain 2, IGLV3-21  -  immunoglobulin lambda variable 3-21, BRINP1  -  bone morphogenetic protein/retinoic acid inducible neural-specific 1, UNC5C  -  unc-5 homolog c (c. elegans), CDKN2A  -  cyclin-dependent kinase inhibitor 2a, TP63  -  tumor protein p63, BHLHA15  -  basic helix-loop-helix family, member a15, SALL1  -  sal-like 1 (drosophila), IGLV7-43  -  immunoglobulin lambda variable 7-43, IGLV6-57  -  immunoglobulin lambda variable 6-57, OLFM4  -  olfactomedin 4, ELP3  -  elongator acetyltransferase complex subunit 3, XDH  -  xanthine dehydrogenase, PDP1  -  pyruvate dehyrogenase phosphatase catalytic subunit 1, DRD2  -  dopamine receptor d2, NKD2  -  naked cuticle homolog 2 (drosophila), DSCAM  -  down syndrome cell adhesion molecule, GAS2L2  -  growth arrest-specific 2 like 2, STRA6  -  stimulated by retinoic acid 6, SFN  -  stratifin, MAOB  -  monoamine oxidase b, MUC16  -  mucin 16, cell surface associated, DUSP9  -  dual specificity phosphatase 9, MKL1  -  megakaryoblastic leukemia (translocation) 1, CARD9  -  caspase recruitment domain family, member 9, DOCK7  -  dedicator of cytokinesis 7, NKX6-1  -  nk6 homeobox 1, VSNL1  -  visinin-like 1, TMEM198  -  transmembrane protein 198, TNNI2  -  troponin i type 2 (skeletal, fast), EHD3  -  eh-domain containing 3, GPR37  -  g protein-coupled receptor 37 (endothelin receptor type b-like), CCL28  -  chemokine (c-c motif) ligand 28, IGHM  -  immunoglobulin heavy constant mu, PITX2  -  paired-like homeodomain 2, OSR1  -  odd-skipped related 1 (drosophila), IGKC  -  immunoglobulin kappa constant, RASAL1  -  ras protein activator like 1 (gap1 like), IGLC3  -  immunoglobulin lambda constant 3 (kern-oz+ marker), IGLC2  -  immunoglobulin lambda constant 2 (kern-oz- marker), CD180  -  cd180 molecule, FXN  -  frataxin, IGLC6  -  immunoglobulin lambda constant 6 (kern+oz- marker, gene/pseudogene), LTF  -  lactotransferrin, ZFX  -  zinc finger protein, x-linked, SFRP1  -  secreted frizzled-related protein 1, C15orf62  -  chromosome 15 open reading frame 62, NEUROG2  -  neurogenin 2, MAPK8IP2  -  mitogen-activated protein kinase 8 interacting protein 2, IGHA1  -  immunoglobulin heavy constant alpha 1, IGHA2  -  immunoglobulin heavy constant alpha 2 (a2m marker), IGHG2  -  immunoglobulin heavy constant gamma 2 (g2m marker), CDCA2  -  cell division cycle associated 2, IGHG1  -  immunoglobulin heavy constant gamma 1 (g1m marker), SH3BGR  -  sh3 domain binding glutamic acid-rich protein, GRP  -  gastrin-releasing peptide, IGHG4  -  immunoglobulin heavy constant gamma 4 (g4m marker), IGHG3  -  immunoglobulin heavy constant gamma 3 (g3m marker)]
GO:0019730	antimicrobial humoral response	4.57E-06	8.28E-04	6	13587	47	482	10	[IGHA1  -  immunoglobulin heavy constant alpha 1, IGHM  -  immunoglobulin heavy constant mu, BPIFB2  -  bpi fold containing family b, member 2, KRT6A  -  keratin 6a, IGHA2  -  immunoglobulin heavy constant alpha 2 (a2m marker), RNASE7  -  ribonuclease, rnase a family, 7, CXCL6  -  chemokine (c-x-c motif) ligand 6, IGKV3-20  -  immunoglobulin kappa variable 3-20, LTF  -  lactotransferrin, LCN2  -  lipocalin 2]
GO:0019731	antibacterial humoral response	1.71E-05	3.07E-03	9.95	13587	17	482	6	[IGHA1  -  immunoglobulin heavy constant alpha 1, IGHM  -  immunoglobulin heavy constant mu, IGHA2  -  immunoglobulin heavy constant alpha 2 (a2m marker), RNASE7  -  ribonuclease, rnase a family, 7, IGKV3-20  -  immunoglobulin kappa variable 3-20, LTF  -  lactotransferrin]
GO:0001895	retina homeostasis	2.48E-05	4.38E-03	7.59	13587	26	482	7	[IGHA1  -  immunoglobulin heavy constant alpha 1, IGKC  -  immunoglobulin kappa constant, IGHA2  -  immunoglobulin heavy constant alpha 2 (a2m marker), CDH3  -  cadherin 3, type 1, p-cadherin (placental), PIGR  -  polymeric immunoglobulin receptor, LTF  -  lactotransferrin, IGHG3  -  immunoglobulin heavy constant gamma 3 (g3m marker)]
GO:0031581	hemidesmosome assembly	3.54E-05	6.19E-03	11.75	13587	12	482	5	[KRT5  -  keratin 5, LAMC2  -  laminin, gamma 2, KRT14  -  keratin 14, COL17A1  -  collagen, type xvii, alpha 1, LAMB3  -  laminin, beta 3]
GO:0019538	protein metabolic process	3.73E-05	6.45E-03	1.32	13587	3345	482	157	[IGKV3D-20  -  immunoglobulin kappa variable 3d-20, CHMP4C  -  charged multivesicular body protein 4c, IGKV3D-11  -  immunoglobulin kappa variable 3d-11, DDOST  -  dolichyl-diphosphooligosaccharide--protein glycosyltransferase subunit (non-catalytic), PRSS50  -  protease, serine, 50, UHRF1  -  ubiquitin-like with phd and ring finger domains 1, KLK7  -  kallikrein-related peptidase 7, KLK6  -  kallikrein-related peptidase 6, GCNT1  -  glucosaminyl (n-acetyl) transferase 1, core 2, CDC42BPG  -  cdc42 binding protein kinase gamma (dmpk-like), FKRP  -  fukutin related protein, IGKV1D-39  -  immunoglobulin kappa variable 1d-39, IGKV2D-28  -  immunoglobulin kappa variable 2d-28, IGKV2D-30  -  immunoglobulin kappa variable 2d-30, OXTR  -  oxytocin receptor, CCNO  -  cyclin o, IGLV1-51  -  immunoglobulin lambda variable 1-51, IGKV1-5  -  immunoglobulin kappa variable 1-5, IGLV1-47  -  immunoglobulin lambda variable 1-47, KLHL21  -  kelch-like family member 21, IGLV1-44  -  immunoglobulin lambda variable 1-44, MME  -  membrane metallo-endopeptidase, IGLV1-40  -  immunoglobulin lambda variable 1-40, P4HB  -  prolyl 4-hydroxylase, beta polypeptide, SOX9  -  sry (sex determining region y)-box 9, IGLV2-23  -  immunoglobulin lambda variable 2-23, IGLV2-11  -  immunoglobulin lambda variable 2-11, PADI2  -  peptidyl arginine deiminase, type ii, IGLV2-14  -  immunoglobulin lambda variable 2-14, IGLV2-8  -  immunoglobulin lambda variable 2-8, KLK8  -  kallikrein-related peptidase 8, BPIFB2  -  bpi fold containing family b, member 2, C17orf97  -  chromosome 17 open reading frame 97, ST8SIA2  -  st8 alpha-n-acetyl-neuraminide alpha-2,8-sialyltransferase 2, IGLC7  -  immunoglobulin lambda constant 7, MUC5B  -  mucin 5b, oligomeric mucus/gel-forming, IGLV3-25  -  immunoglobulin lambda variable 3-25, DLGAP5  -  discs, large (drosophila) homolog-associated protein 5, PPIB  -  peptidylprolyl isomerase b (cyclophilin b), IRS1  -  insulin receptor substrate 1, NTRK1  -  neurotrophic tyrosine kinase, receptor, type 1, PDGFRA  -  platelet-derived growth factor receptor, alpha polypeptide, CCNA1  -  cyclin a1, IGLV3-1  -  immunoglobulin lambda variable 3-1, COL2A1  -  collagen, type ii, alpha 1, MSLN  -  mesothelin, IGLV3-19  -  immunoglobulin lambda variable 3-19, IGLV3-21  -  immunoglobulin lambda variable 3-21, KDM5C  -  lysine (k)-specific demethylase 5c, SLC34A2  -  solute carrier family 34 (type ii sodium/phosphate contransporter), member 2, IGLL5  -  immunoglobulin lambda-like polypeptide 5, ASMT  -  acetylserotonin o-methyltransferase, EVA1A  -  eva-1 homolog a (c. elegans), DNAJB12  -  dnaj (hsp40) homolog, subfamily b, member 12, ENAM  -  enamelin, ADM2  -  adrenomedullin 2, GALNT14  -  udp-n-acetyl-alpha-d-galactosamine:polypeptide n-acetylgalactosaminyltransferase 14 (galnac-t14), C3  -  complement component 3, IGLV7-43  -  immunoglobulin lambda variable 7-43, C4B  -  complement component 4b (chido blood group), C4A  -  complement component 4a (rodgers blood group), IGLV6-57  -  immunoglobulin lambda variable 6-57, CCNJL  -  cyclin j-like, ADORA2B  -  adenosine a2b receptor, IGHV1-3  -  immunoglobulin heavy variable 1-3, NEURL3  -  neuralized homolog 3 (drosophila) pseudogene, EFEMP1  -  egf containing fibulin-like extracellular matrix protein 1, IGHV1-18  -  immunoglobulin heavy variable 1-18, IGHV1-24  -  immunoglobulin heavy variable 1-24, PDP1  -  pyruvate dehyrogenase phosphatase catalytic subunit 1, IGKV2-28  -  immunoglobulin kappa variable 2-28, IGHV3-13  -  immunoglobulin heavy variable 3-13, IGHV3-15  -  immunoglobulin heavy variable 3-15, IGHV3-11  -  immunoglobulin heavy variable 3-11 (gene/pseudogene), IGHV3-7  -  immunoglobulin heavy variable 3-7, IGHV2-26  -  immunoglobulin heavy variable 2-26, IGHV2-70  -  immunoglobulin heavy variable 2-70, IGKV3-15  -  immunoglobulin kappa variable 3-15, IGHV2-5  -  immunoglobulin heavy variable 2-5, IGKV3-20  -  immunoglobulin kappa variable 3-20, IGKV2-30  -  immunoglobulin kappa variable 2-30, DERL3  -  derlin 3, RNF121  -  ring finger protein 121, IGHV1-69  -  immunoglobulin heavy variable 1-69, FAF1  -  fas (tnfrsf6) associated factor 1, IGKV4-1  -  immunoglobulin kappa variable 4-1, IGHV3-33  -  immunoglobulin heavy variable 3-33, TANK  -  traf family member-associated nfkb activator, IGHV3-30  -  immunoglobulin heavy variable 3-30, IGKV1D-33  -  immunoglobulin kappa variable 1d-33, IGHV3-23  -  immunoglobulin heavy variable 3-23, IGKV1D-12  -  immunoglobulin kappa variable 1d-12, IGHV3-21  -  immunoglobulin heavy variable 3-21, MUC16  -  mucin 16, cell surface associated, IGHV3-20  -  immunoglobulin heavy variable 3-20, RPS4X  -  ribosomal protein s4, x-linked, IGHV3-64  -  immunoglobulin heavy variable 3-64, DUSP9  -  dual specificity phosphatase 9, NCCRP1  -  non-specific cytotoxic cell receptor protein 1 homolog (zebrafish), IGHV3-66  -  immunoglobulin heavy variable 3-66, PEX14  -  peroxisomal biogenesis factor 14, UBE2C  -  ubiquitin-conjugating enzyme e2c, IGHV3-49  -  immunoglobulin heavy variable 3-49, IGHV3-53  -  immunoglobulin heavy variable 3-53, PPP2R3A  -  protein phosphatase 2, regulatory subunit b'', alpha, IGHV3-43  -  immunoglobulin heavy variable 3-43, DDR1  -  discoidin domain receptor tyrosine kinase 1, CTSV  -  cathepsin v, IGHV3-48  -  immunoglobulin heavy variable 3-48, KDM6A  -  lysine (k)-specific demethylase 6a, FUT3  -  fucosyltransferase 3 (galactoside 3(4)-l-fucosyltransferase, lewis blood group), IGKV1-17  -  immunoglobulin kappa variable 1-17, JMJD4  -  jumonji domain containing 4, PPP1R3C  -  protein phosphatase 1, regulatory subunit 3c, IGKV1-16  -  immunoglobulin kappa variable 1-16, IGHV4-34  -  immunoglobulin heavy variable 4-34, EYA2  -  eyes absent homolog 2 (drosophila), IGHV4-31  -  immunoglobulin heavy variable 4-31, IGKV1-12  -  immunoglobulin kappa variable 1-12, IGHV4-4  -  immunoglobulin heavy variable 4-4, IGHV4-28  -  immunoglobulin heavy variable 4-28, IGKV1-39  -  immunoglobulin kappa variable 1-39 (gene/pseudogene), IGHV3-72  -  immunoglobulin heavy variable 3-72, IGHV3-74  -  immunoglobulin heavy variable 3-74, IGHV3-73  -  immunoglobulin heavy variable 3-73, IGHM  -  immunoglobulin heavy constant mu, FUT9  -  fucosyltransferase 9 (alpha (1,3) fucosyltransferase), IGHV6-1  -  immunoglobulin heavy variable 6-1, IGKC  -  immunoglobulin kappa constant, RASAL1  -  ras protein activator like 1 (gap1 like), IGHV4-59  -  immunoglobulin heavy variable 4-59, IGHV4-61  -  immunoglobulin heavy variable 4-61, IGHV4-39  -  immunoglobulin heavy variable 4-39, IGHV5-51  -  immunoglobulin heavy variable 5-51, IGLC3  -  immunoglobulin lambda constant 3 (kern-oz+ marker), IGLC2  -  immunoglobulin lambda constant 2 (kern-oz- marker), FXN  -  frataxin, STT3A  -  stt3a, subunit of the oligosaccharyltransferase complex (catalytic), IGLC6  -  immunoglobulin lambda constant 6 (kern+oz- marker, gene/pseudogene), SMYD1  -  set and mynd domain containing 1, LTF  -  lactotransferrin, C10orf90  -  chromosome 10 open reading frame 90, FBXO32  -  f-box protein 32, SFRP1  -  secreted frizzled-related protein 1, MAPK8IP2  -  mitogen-activated protein kinase 8 interacting protein 2, MMP20  -  matrix metallopeptidase 20, EPHB1  -  eph receptor b1, HS3ST4  -  heparan sulfate (glucosamine) 3-o-sulfotransferase 4, IGHA1  -  immunoglobulin heavy constant alpha 1, KLK5  -  kallikrein-related peptidase 5, IGHA2  -  immunoglobulin heavy constant alpha 2 (a2m marker), IGHG2  -  immunoglobulin heavy constant gamma 2 (g2m marker), B3GAT1  -  beta-1,3-glucuronyltransferase 1 (glucuronosyltransferase p), IGHG1  -  immunoglobulin heavy constant gamma 1 (g1m marker), PAK7  -  p21 protein (cdc42/rac)-activated kinase 7, IGHG4  -  immunoglobulin heavy constant gamma 4 (g4m marker), IGHG3  -  immunoglobulin heavy constant gamma 3 (g3m marker)]
GO:0009888	tissue development	4.71E-05	8.04E-03	2.07	13587	462	482	34	[NTF4  -  neurotrophin 4, OSR1  -  odd-skipped related 1 (drosophila), KLK7  -  kallikrein-related peptidase 7, KLK6  -  kallikrein-related peptidase 6, KRT5  -  keratin 5, FAM83H  -  family with sequence similarity 83, member h, PHGDH  -  phosphoglycerate dehydrogenase, CALML5  -  calmodulin-like 5, STRA6  -  stimulated by retinoic acid 6, KRT6B  -  keratin 6b, COL2A1  -  collagen, type ii, alpha 1, KRT15  -  keratin 15, KRT14  -  keratin 14, KRT17  -  keratin 17, VDR  -  vitamin d (1,25- dihydroxyvitamin d3) receptor, SFRP1  -  secreted frizzled-related protein 1, LAMC2  -  laminin, gamma 2, RORC  -  rar-related orphan receptor c, UNC5C  -  unc-5 homolog c (c. elegans), EDAR  -  ectodysplasin a receptor, SOX9  -  sry (sex determining region y)-box 9, ENAM  -  enamelin, PPP2R3A  -  protein phosphatase 2, regulatory subunit b'', alpha, GRHL3  -  grainyhead-like 3 (drosophila), VAX2  -  ventral anterior homeobox 2, CTSV  -  cathepsin v, TCF7  -  transcription factor 7 (t-cell specific, hmg-box), SALL1  -  sal-like 1 (drosophila), SDC1  -  syndecan 1, EYA2  -  eyes absent homolog 2 (drosophila), KLK5  -  kallikrein-related peptidase 5, HOXC11  -  homeobox c11, COL17A1  -  collagen, type xvii, alpha 1, LAMB3  -  laminin, beta 3]
GO:0051246	regulation of protein metabolic process	5.58E-05	9.41E-03	1.41	13587	2284	482	114	[IGKV3D-20  -  immunoglobulin kappa variable 3d-20, IGKV3D-11  -  immunoglobulin kappa variable 3d-11, UHRF1  -  ubiquitin-like with phd and ring finger domains 1, ANXA8L1  -  annexin a8-like 1, NAP1L2  -  nucleosome assembly protein 1-like 2, IGKV1D-39  -  immunoglobulin kappa variable 1d-39, IGKV2D-28  -  immunoglobulin kappa variable 2d-28, IGKV2D-30  -  immunoglobulin kappa variable 2d-30, PPP1R14C  -  protein phosphatase 1, regulatory (inhibitor) subunit 14c, ENO1  -  enolase 1, (alpha), CCNO  -  cyclin o, IGLV1-51  -  immunoglobulin lambda variable 1-51, IGKV1-5  -  immunoglobulin kappa variable 1-5, IGLV1-47  -  immunoglobulin lambda variable 1-47, IGLV1-44  -  immunoglobulin lambda variable 1-44, IGLV1-40  -  immunoglobulin lambda variable 1-40, EDAR  -  ectodysplasin a receptor, SOX9  -  sry (sex determining region y)-box 9, IGLV2-23  -  immunoglobulin lambda variable 2-23, IGLV2-11  -  immunoglobulin lambda variable 2-11, IGLV2-14  -  immunoglobulin lambda variable 2-14, EIF2S3  -  eukaryotic translation initiation factor 2, subunit 3 gamma, 52kda, IGLV2-8  -  immunoglobulin lambda variable 2-8, IGLC7  -  immunoglobulin lambda constant 7, IGLV3-25  -  immunoglobulin lambda variable 3-25, ZNF622  -  zinc finger protein 622, NTRK1  -  neurotrophic tyrosine kinase, receptor, type 1, PDGFRA  -  platelet-derived growth factor receptor, alpha polypeptide, CCR2  -  chemokine (c-c motif) receptor 2, IGLV3-1  -  immunoglobulin lambda variable 3-1, CCNA1  -  cyclin a1, FZD7  -  frizzled family receptor 7, EFNA5  -  ephrin-a5, IGLV3-19  -  immunoglobulin lambda variable 3-19, KRT17  -  keratin 17, IGLV3-21  -  immunoglobulin lambda variable 3-21, ANXA8  -  annexin a8, CDKN2A  -  cyclin-dependent kinase inhibitor 2a, COL4A3  -  collagen, type iv, alpha 3 (goodpasture antigen), TP63  -  tumor protein p63, EDN3  -  endothelin 3, C3  -  complement component 3, IGLV7-43  -  immunoglobulin lambda variable 7-43, C4B  -  complement component 4b (chido blood group), C4A  -  complement component 4a (rodgers blood group), IGLV6-57  -  immunoglobulin lambda variable 6-57, ADORA2B  -  adenosine a2b receptor, CCNJL  -  cyclin j-like, ADORA1  -  adenosine a1 receptor, ROPN1  -  rhophilin associated tail protein 1, ELP3  -  elongator acetyltransferase complex subunit 3, XDH  -  xanthine dehydrogenase, IGKV2-28  -  immunoglobulin kappa variable 2-28, IGHV3-13  -  immunoglobulin heavy variable 3-13, IGHV3-11  -  immunoglobulin heavy variable 3-11 (gene/pseudogene), DRD2  -  dopamine receptor d2, IGHV3-7  -  immunoglobulin heavy variable 3-7, IGHV2-70  -  immunoglobulin heavy variable 2-70, NKD2  -  naked cuticle homolog 2 (drosophila), IGKV3-15  -  immunoglobulin kappa variable 3-15, IGHV2-5  -  immunoglobulin heavy variable 2-5, IGKV3-20  -  immunoglobulin kappa variable 3-20, IGKV2-30  -  immunoglobulin kappa variable 2-30, DERL3  -  derlin 3, IGHV1-69  -  immunoglobulin heavy variable 1-69, FAF1  -  fas (tnfrsf6) associated factor 1, SFN  -  stratifin, IGKV4-1  -  immunoglobulin kappa variable 4-1, IGHV3-33  -  immunoglobulin heavy variable 3-33, TANK  -  traf family member-associated nfkb activator, IGHV3-30  -  immunoglobulin heavy variable 3-30, IGKV1D-33  -  immunoglobulin kappa variable 1d-33, EMILIN1  -  elastin microfibril interfacer 1, IGHV3-23  -  immunoglobulin heavy variable 3-23, IGKV1D-12  -  immunoglobulin kappa variable 1d-12, RPS4X  -  ribosomal protein s4, x-linked, DUSP9  -  dual specificity phosphatase 9, UBE2C  -  ubiquitin-conjugating enzyme e2c, IGHV3-53  -  immunoglobulin heavy variable 3-53, PPP2R3A  -  protein phosphatase 2, regulatory subunit b'', alpha, IGHV3-48  -  immunoglobulin heavy variable 3-48, CARD9  -  caspase recruitment domain family, member 9, IGKV1-17  -  immunoglobulin kappa variable 1-17, IGKV1-16  -  immunoglobulin kappa variable 1-16, IGHV4-34  -  immunoglobulin heavy variable 4-34, JMJD4  -  jumonji domain containing 4, DOCK7  -  dedicator of cytokinesis 7, IGKV1-12  -  immunoglobulin kappa variable 1-12, IGKV1-39  -  immunoglobulin kappa variable 1-39 (gene/pseudogene), C1orf106  -  chromosome 1 open reading frame 106, GPR37  -  g protein-coupled receptor 37 (endothelin receptor type b-like), CXCL17  -  chemokine (c-x-c motif) ligand 17, IGKC  -  immunoglobulin kappa constant, IGHV4-59  -  immunoglobulin heavy variable 4-59, IGHV4-39  -  immunoglobulin heavy variable 4-39, RARRES1  -  retinoic acid receptor responder (tazarotene induced) 1, ADTRP  -  androgen-dependent tfpi-regulating protein, IGLC3  -  immunoglobulin lambda constant 3 (kern-oz+ marker), IGLC2  -  immunoglobulin lambda constant 2 (kern-oz- marker), IGLC6  -  immunoglobulin lambda constant 6 (kern+oz- marker, gene/pseudogene), LTF  -  lactotransferrin, SFRP1  -  secreted frizzled-related protein 1, ARHGEF5  -  rho guanine nucleotide exchange factor (gef) 5, MAPK8IP2  -  mitogen-activated protein kinase 8 interacting protein 2, EPHB1  -  eph receptor b1, SERPINB5  -  serpin peptidase inhibitor, clade b (ovalbumin), member 5, PSCA  -  prostate stem cell antigen, CDCA2  -  cell division cycle associated 2, IGHG2  -  immunoglobulin heavy constant gamma 2 (g2m marker), IGHG1  -  immunoglobulin heavy constant gamma 1 (g1m marker), PAK7  -  p21 protein (cdc42/rac)-activated kinase 7, PRDX5  -  peroxiredoxin 5, IGHG4  -  immunoglobulin heavy constant gamma 4 (g4m marker), IGHG3  -  immunoglobulin heavy constant gamma 3 (g3m marker)]
GO:0045745	positive regulation of G protein-coupled receptor signaling pathway	6.65E-05	1.11E-02	8.05	13587	21	482	6	[C3  -  complement component 3, KLK5  -  kallikrein-related peptidase 5, DRD2  -  dopamine receptor d2, GAS2L2  -  growth arrest-specific 2 like 2, GRP  -  gastrin-releasing peptide, KLK6  -  kallikrein-related peptidase 6]
GO:1901564	organonitrogen compound metabolic process	1.51E-04	2.49E-02	1.25	13587	4223	482	187	[TEX2  -  testis expressed 2, IGKV3D-20  -  immunoglobulin kappa variable 3d-20, TCN1  -  transcobalamin i (vitamin b12 binding protein, r binder family), CHMP4C  -  charged multivesicular body protein 4c, APOBEC3B  -  apolipoprotein b mrna editing enzyme, catalytic polypeptide-like 3b, IGKV3D-11  -  immunoglobulin kappa variable 3d-11, DDOST  -  dolichyl-diphosphooligosaccharide--protein glycosyltransferase subunit (non-catalytic), PRSS50  -  protease, serine, 50, UHRF1  -  ubiquitin-like with phd and ring finger domains 1, KLK7  -  kallikrein-related peptidase 7, KLK6  -  kallikrein-related peptidase 6, GSTA1  -  glutathione s-transferase alpha 1, GCNT1  -  glucosaminyl (n-acetyl) transferase 1, core 2, CDC42BPG  -  cdc42 binding protein kinase gamma (dmpk-like), FKRP  -  fukutin related protein, IGKV1D-39  -  immunoglobulin kappa variable 1d-39, IGKV2D-28  -  immunoglobulin kappa variable 2d-28, IGKV2D-30  -  immunoglobulin kappa variable 2d-30, SLC22A11  -  solute carrier family 22 (organic anion/urate transporter), member 11, OXTR  -  oxytocin receptor, ENO1  -  enolase 1, (alpha), CCNO  -  cyclin o, THEM5  -  thioesterase superfamily member 5, IGLV1-51  -  immunoglobulin lambda variable 1-51, IGKV1-5  -  immunoglobulin kappa variable 1-5, IGLV1-47  -  immunoglobulin lambda variable 1-47, KLHL21  -  kelch-like family member 21, IGLV1-44  -  immunoglobulin lambda variable 1-44, MME  -  membrane metallo-endopeptidase, IGLV1-40  -  immunoglobulin lambda variable 1-40, P4HB  -  prolyl 4-hydroxylase, beta polypeptide, SOX9  -  sry (sex determining region y)-box 9, IGLV2-23  -  immunoglobulin lambda variable 2-23, IGLV2-11  -  immunoglobulin lambda variable 2-11, PADI2  -  peptidyl arginine deiminase, type ii, IGLV2-14  -  immunoglobulin lambda variable 2-14, IGLV2-8  -  immunoglobulin lambda variable 2-8, SDC1  -  syndecan 1, KLK8  -  kallikrein-related peptidase 8, BPIFB2  -  bpi fold containing family b, member 2, C17orf97  -  chromosome 17 open reading frame 97, PAH  -  phenylalanine hydroxylase, ST8SIA2  -  st8 alpha-n-acetyl-neuraminide alpha-2,8-sialyltransferase 2, IGLC7  -  immunoglobulin lambda constant 7, MUC5B  -  mucin 5b, oligomeric mucus/gel-forming, IGLV3-25  -  immunoglobulin lambda variable 3-25, DLGAP5  -  discs, large (drosophila) homolog-associated protein 5, PPIB  -  peptidylprolyl isomerase b (cyclophilin b), IRS1  -  insulin receptor substrate 1, NTRK1  -  neurotrophic tyrosine kinase, receptor, type 1, PDGFRA  -  platelet-derived growth factor receptor, alpha polypeptide, CCNA1  -  cyclin a1, IGLV3-1  -  immunoglobulin lambda variable 3-1, ACOT11  -  acyl-coa thioesterase 11, SLC35B2  -  solute carrier family 35 (adenosine 3'-phospho 5'-phosphosulfate transporter), member b2, HAS3  -  hyaluronan synthase 3, COL2A1  -  collagen, type ii, alpha 1, MSLN  -  mesothelin, IGLV3-19  -  immunoglobulin lambda variable 3-19, IGLV3-21  -  immunoglobulin lambda variable 3-21, KDM5C  -  lysine (k)-specific demethylase 5c, SLC34A2  -  solute carrier family 34 (type ii sodium/phosphate contransporter), member 2, IGLL5  -  immunoglobulin lambda-like polypeptide 5, ASMT  -  acetylserotonin o-methyltransferase, EVA1A  -  eva-1 homolog a (c. elegans), DNAJB12  -  dnaj (hsp40) homolog, subfamily b, member 12, ENAM  -  enamelin, ADM2  -  adrenomedullin 2, GALNT14  -  udp-n-acetyl-alpha-d-galactosamine:polypeptide n-acetylgalactosaminyltransferase 14 (galnac-t14), IGLV7-43  -  immunoglobulin lambda variable 7-43, C3  -  complement component 3, C4B  -  complement component 4b (chido blood group), IGLV6-57  -  immunoglobulin lambda variable 6-57, C4A  -  complement component 4a (rodgers blood group), CCNJL  -  cyclin j-like, ADORA2B  -  adenosine a2b receptor, IGHV1-3  -  immunoglobulin heavy variable 1-3, GMPR  -  guanosine monophosphate reductase, NEURL3  -  neuralized homolog 3 (drosophila) pseudogene, EFEMP1  -  egf containing fibulin-like extracellular matrix protein 1, IGHV1-18  -  immunoglobulin heavy variable 1-18, IGHV1-24  -  immunoglobulin heavy variable 1-24, XDH  -  xanthine dehydrogenase, SLC52A1  -  solute carrier family 52 (riboflavin transporter), member 1, PDP1  -  pyruvate dehyrogenase phosphatase catalytic subunit 1, IGKV2-28  -  immunoglobulin kappa variable 2-28, IGHV3-13  -  immunoglobulin heavy variable 3-13, IGHV3-15  -  immunoglobulin heavy variable 3-15, IGHV3-11  -  immunoglobulin heavy variable 3-11 (gene/pseudogene), DRD2  -  dopamine receptor d2, IGHV3-7  -  immunoglobulin heavy variable 3-7, IGHV2-26  -  immunoglobulin heavy variable 2-26, IGHV2-70  -  immunoglobulin heavy variable 2-70, IGKV3-15  -  immunoglobulin kappa variable 3-15, IGHV2-5  -  immunoglobulin heavy variable 2-5, IGKV3-20  -  immunoglobulin kappa variable 3-20, IGKV2-30  -  immunoglobulin kappa variable 2-30, DERL3  -  derlin 3, RNF121  -  ring finger protein 121, IGHV1-69  -  immunoglobulin heavy variable 1-69, FAF1  -  fas (tnfrsf6) associated factor 1, IGKV4-1  -  immunoglobulin kappa variable 4-1, IGHV3-33  -  immunoglobulin heavy variable 3-33, TANK  -  traf family member-associated nfkb activator, MAOB  -  monoamine oxidase b, IGHV3-30  -  immunoglobulin heavy variable 3-30, IGKV1D-33  -  immunoglobulin kappa variable 1d-33, IGHV3-23  -  immunoglobulin heavy variable 3-23, IGKV1D-12  -  immunoglobulin kappa variable 1d-12, MUC16  -  mucin 16, cell surface associated, IGHV3-21  -  immunoglobulin heavy variable 3-21, IGHV3-20  -  immunoglobulin heavy variable 3-20, RPS4X  -  ribosomal protein s4, x-linked, IGHV3-64  -  immunoglobulin heavy variable 3-64, DUSP9  -  dual specificity phosphatase 9, NCCRP1  -  non-specific cytotoxic cell receptor protein 1 homolog (zebrafish), IGHV3-66  -  immunoglobulin heavy variable 3-66, PEX14  -  peroxisomal biogenesis factor 14, UBE2C  -  ubiquitin-conjugating enzyme e2c, IGHV3-49  -  immunoglobulin heavy variable 3-49, SLC44A5  -  solute carrier family 44, member 5, IGHV3-53  -  immunoglobulin heavy variable 3-53, ATP6V1B1  -  atpase, h+ transporting, lysosomal 56/58kda, v1 subunit b1, PPP2R3A  -  protein phosphatase 2, regulatory subunit b'', alpha, IGHV3-43  -  immunoglobulin heavy variable 3-43, DDR1  -  discoidin domain receptor tyrosine kinase 1, ETHE1  -  ethylmalonic encephalopathy 1, CTSV  -  cathepsin v, IGHV3-48  -  immunoglobulin heavy variable 3-48, KDM6A  -  lysine (k)-specific demethylase 6a, FUT3  -  fucosyltransferase 3 (galactoside 3(4)-l-fucosyltransferase, lewis blood group), IGKV1-17  -  immunoglobulin kappa variable 1-17, JMJD4  -  jumonji domain containing 4, PPP1R3C  -  protein phosphatase 1, regulatory subunit 3c, IGKV1-16  -  immunoglobulin kappa variable 1-16, IGHV4-34  -  immunoglobulin heavy variable 4-34, EYA2  -  eyes absent homolog 2 (drosophila), IGHV4-31  -  immunoglobulin heavy variable 4-31, IGKV1-12  -  immunoglobulin kappa variable 1-12, IGHV4-4  -  immunoglobulin heavy variable 4-4, IGHV4-28  -  immunoglobulin heavy variable 4-28, IGKV1-39  -  immunoglobulin kappa variable 1-39 (gene/pseudogene), IGHV3-72  -  immunoglobulin heavy variable 3-72, IGHV3-74  -  immunoglobulin heavy variable 3-74, GPR37  -  g protein-coupled receptor 37 (endothelin receptor type b-like), IGHV3-73  -  immunoglobulin heavy variable 3-73, IGHM  -  immunoglobulin heavy constant mu, FUT9  -  fucosyltransferase 9 (alpha (1,3) fucosyltransferase), SGPP2  -  sphingosine-1-phosphate phosphatase 2, IGHV6-1  -  immunoglobulin heavy variable 6-1, IGKC  -  immunoglobulin kappa constant, AK5  -  adenylate kinase 5, RASAL1  -  ras protein activator like 1 (gap1 like), IGHV4-59  -  immunoglobulin heavy variable 4-59, SLC2A9  -  solute carrier family 2 (facilitated glucose transporter), member 9, IGHV4-61  -  immunoglobulin heavy variable 4-61, IGHV4-39  -  immunoglobulin heavy variable 4-39, IGHV5-51  -  immunoglobulin heavy variable 5-51, PHGDH  -  phosphoglycerate dehydrogenase, IGLC3  -  immunoglobulin lambda constant 3 (kern-oz+ marker), IGLC2  -  immunoglobulin lambda constant 2 (kern-oz- marker), FXN  -  frataxin, STT3A  -  stt3a, subunit of the oligosaccharyltransferase complex (catalytic), IGLC6  -  immunoglobulin lambda constant 6 (kern+oz- marker, gene/pseudogene), BBOX1  -  butyrobetaine (gamma), 2-oxoglutarate dioxygenase (gamma-butyrobetaine hydroxylase) 1, SMYD1  -  set and mynd domain containing 1, LTF  -  lactotransferrin, C10orf90  -  chromosome 10 open reading frame 90, FBXO32  -  f-box protein 32, SFRP1  -  secreted frizzled-related protein 1, MAPK8IP2  -  mitogen-activated protein kinase 8 interacting protein 2, MMP20  -  matrix metallopeptidase 20, EPHB1  -  eph receptor b1, AMPD1  -  adenosine monophosphate deaminase 1, HS3ST4  -  heparan sulfate (glucosamine) 3-o-sulfotransferase 4, IGHA1  -  immunoglobulin heavy constant alpha 1, CKMT1B  -  creatine kinase, mitochondrial 1b, KLK5  -  kallikrein-related peptidase 5, FOLR1  -  folate receptor 1 (adult), IGHA2  -  immunoglobulin heavy constant alpha 2 (a2m marker), CKMT1A  -  creatine kinase, mitochondrial 1a, IGHG2  -  immunoglobulin heavy constant gamma 2 (g2m marker), B3GAT1  -  beta-1,3-glucuronyltransferase 1 (glucuronosyltransferase p), IGHG1  -  immunoglobulin heavy constant gamma 1 (g1m marker), PAK7  -  p21 protein (cdc42/rac)-activated kinase 7, IGHG4  -  immunoglobulin heavy constant gamma 4 (g4m marker), IGHG3  -  immunoglobulin heavy constant gamma 3 (g3m marker)]
GO:0006950	response to stress	1.67E-04	2.72E-02	1.36	13587	2419	482	117	[APOBEC3B  -  apolipoprotein b mrna editing enzyme, catalytic polypeptide-like 3b, CDH3  -  cadherin 3, type 1, p-cadherin (placental), UHRF1  -  ubiquitin-like with phd and ring finger domains 1, KLK6  -  kallikrein-related peptidase 6, OXTR  -  oxytocin receptor, SLC39A4  -  solute carrier family 39 (zinc transporter), member 4, AQP5  -  aquaporin 5, P4HB  -  prolyl 4-hydroxylase, beta polypeptide, GRHL3  -  grainyhead-like 3 (drosophila), KLK8  -  kallikrein-related peptidase 8, SDC1  -  syndecan 1, CXCL6  -  chemokine (c-x-c motif) ligand 6, IGLC7  -  immunoglobulin lambda constant 7, IL17B  -  interleukin 17b, NTRK1  -  neurotrophic tyrosine kinase, receptor, type 1, PDGFRA  -  platelet-derived growth factor receptor, alpha polypeptide, CCR2  -  chemokine (c-c motif) receptor 2, ACOT11  -  acyl-coa thioesterase 11, KRT6A  -  keratin 6a, PTGS1  -  prostaglandin-endoperoxide synthase 1 (prostaglandin g/h synthase and cyclooxygenase), KRT16  -  keratin 16, TLR10  -  toll-like receptor 10, SMC1A  -  structural maintenance of chromosomes 1a, TRIM29  -  tripartite motif containing 29, IGLL5  -  immunoglobulin lambda-like polypeptide 5, BRINP1  -  bone morphogenetic protein/retinoic acid inducible neural-specific 1, SAA2  -  serum amyloid a2, DNAJB12  -  dnaj (hsp40) homolog, subfamily b, member 12, CDKN2A  -  cyclin-dependent kinase inhibitor 2a, TP63  -  tumor protein p63, BHLHA15  -  basic helix-loop-helix family, member a15, PREB  -  prolactin regulatory element binding, LCN2  -  lipocalin 2, C3  -  complement component 3, C4B  -  complement component 4b (chido blood group), C4A  -  complement component 4a (rodgers blood group), ADORA2B  -  adenosine a2b receptor, IGHV1-3  -  immunoglobulin heavy variable 1-3, GMPR  -  guanosine monophosphate reductase, ADORA1  -  adenosine a1 receptor, RNASE7  -  ribonuclease, rnase a family, 7, IGHV1-18  -  immunoglobulin heavy variable 1-18, IGHV1-24  -  immunoglobulin heavy variable 1-24, IGHV3-13  -  immunoglobulin heavy variable 3-13, IGHV3-15  -  immunoglobulin heavy variable 3-15, IL17RE  -  interleukin 17 receptor e, IGHV3-11  -  immunoglobulin heavy variable 3-11 (gene/pseudogene), DRD2  -  dopamine receptor d2, IGHV3-7  -  immunoglobulin heavy variable 3-7, IGHV2-26  -  immunoglobulin heavy variable 2-26, IGHV2-70  -  immunoglobulin heavy variable 2-70, IGHV2-5  -  immunoglobulin heavy variable 2-5, HMGB3  -  high mobility group box 3, IGKV3-20  -  immunoglobulin kappa variable 3-20, DSC2  -  desmocollin 2, EPPK1  -  epiplakin 1, DERL3  -  derlin 3, RNF121  -  ring finger protein 121, IGHV1-69  -  immunoglobulin heavy variable 1-69, GBP6  -  guanylate binding protein family, member 6, SFN  -  stratifin, IGHV3-33  -  immunoglobulin heavy variable 3-33, TANK  -  traf family member-associated nfkb activator, IGHV3-30  -  immunoglobulin heavy variable 3-30, KCNN4  -  potassium intermediate/small conductance calcium-activated channel, subfamily n, member 4, IGHV3-23  -  immunoglobulin heavy variable 3-23, IGHV3-21  -  immunoglobulin heavy variable 3-21, IGHV3-20  -  immunoglobulin heavy variable 3-20, IGHV3-64  -  immunoglobulin heavy variable 3-64, DUSP9  -  dual specificity phosphatase 9, NCCRP1  -  non-specific cytotoxic cell receptor protein 1 homolog (zebrafish), IGHV3-66  -  immunoglobulin heavy variable 3-66, IGHV3-49  -  immunoglobulin heavy variable 3-49, IGHV3-53  -  immunoglobulin heavy variable 3-53, IGHV3-43  -  immunoglobulin heavy variable 3-43, CTSV  -  cathepsin v, IGHV3-48  -  immunoglobulin heavy variable 3-48, CARD9  -  caspase recruitment domain family, member 9, IGHV4-34  -  immunoglobulin heavy variable 4-34, EYA2  -  eyes absent homolog 2 (drosophila), IGHV4-31  -  immunoglobulin heavy variable 4-31, IGHV4-4  -  immunoglobulin heavy variable 4-4, IGHV4-28  -  immunoglobulin heavy variable 4-28, IGHV3-72  -  immunoglobulin heavy variable 3-72, C1orf106  -  chromosome 1 open reading frame 106, IGHV3-74  -  immunoglobulin heavy variable 3-74, IGHV3-73  -  immunoglobulin heavy variable 3-73, IGHM  -  immunoglobulin heavy constant mu, IGHV6-1  -  immunoglobulin heavy variable 6-1, IGKC  -  immunoglobulin kappa constant, IGHV4-59  -  immunoglobulin heavy variable 4-59, GPX2  -  glutathione peroxidase 2 (gastrointestinal), IGHV4-61  -  immunoglobulin heavy variable 4-61, IGHV4-39  -  immunoglobulin heavy variable 4-39, IGHV5-51  -  immunoglobulin heavy variable 5-51, RTP4  -  receptor (chemosensory) transporter protein 4, MYH13  -  myosin, heavy chain 13, skeletal muscle, IGLC3  -  immunoglobulin lambda constant 3 (kern-oz+ marker), IGLC2  -  immunoglobulin lambda constant 2 (kern-oz- marker), CD180  -  cd180 molecule, FXN  -  frataxin, IGLC6  -  immunoglobulin lambda constant 6 (kern+oz- marker, gene/pseudogene), TFF1  -  trefoil factor 1, LTF  -  lactotransferrin, SFRP1  -  secreted frizzled-related protein 1, RBBP8  -  retinoblastoma binding protein 8, MAPK8IP2  -  mitogen-activated protein kinase 8 interacting protein 2, IGHA1  -  immunoglobulin heavy constant alpha 1, FOLR1  -  folate receptor 1 (adult), SIGLEC10  -  sialic acid binding ig-like lectin 10, IGHA2  -  immunoglobulin heavy constant alpha 2 (a2m marker), B3GAT1  -  beta-1,3-glucuronyltransferase 1 (glucuronosyltransferase p), IGHG2  -  immunoglobulin heavy constant gamma 2 (g2m marker), IGHG1  -  immunoglobulin heavy constant gamma 1 (g1m marker), IGHG4  -  immunoglobulin heavy constant gamma 4 (g4m marker), PRDX5  -  peroxiredoxin 5, IGHG3  -  immunoglobulin heavy constant gamma 3 (g3m marker)]
GO:0009887	animal organ morphogenesis	6.21E-04	1.00E-01	1.94	13587	406	482	28	[PITX2  -  paired-like homeodomain 2, OSR1  -  odd-skipped related 1 (drosophila), PDGFRA  -  platelet-derived growth factor receptor, alpha polypeptide, GCNT1  -  glucosaminyl (n-acetyl) transferase 1, core 2, STRA6  -  stimulated by retinoic acid 6, COL2A1  -  collagen, type ii, alpha 1, LTF  -  lactotransferrin, BHLHE41  -  basic helix-loop-helix family, member e41, VDR  -  vitamin d (1,25- dihydroxyvitamin d3) receptor, AQP5  -  aquaporin 5, LAMC2  -  laminin, gamma 2, MMP20  -  matrix metallopeptidase 20, SOX9  -  sry (sex determining region y)-box 9, EDAR  -  ectodysplasin a receptor, EPHB1  -  eph receptor b1, SERPINB5  -  serpin peptidase inhibitor, clade b (ovalbumin), member 5, ENAM  -  enamelin, TP63  -  tumor protein p63, VAX2  -  ventral anterior homeobox 2, KDM6A  -  lysine (k)-specific demethylase 6a, TCF7  -  transcription factor 7 (t-cell specific, hmg-box), SDC1  -  syndecan 1, NKX6-1  -  nk6 homeobox 1, KLK5  -  kallikrein-related peptidase 5, EFEMP1  -  egf containing fibulin-like extracellular matrix protein 1, HOXC11  -  homeobox c11, HOXC13  -  homeobox c13, LAMB3  -  laminin, beta 3]
GO:0042476	odontogenesis	7.55E-04	1.21E-01	3.36	13587	84	482	10	[PITX2  -  paired-like homeodomain 2, SDC1  -  syndecan 1, AQP5  -  aquaporin 5, KLK5  -  kallikrein-related peptidase 5, OSR1  -  odd-skipped related 1 (drosophila), MMP20  -  matrix metallopeptidase 20, EDAR  -  ectodysplasin a receptor, ENAM  -  enamelin, TP63  -  tumor protein p63, PDGFRA  -  platelet-derived growth factor receptor, alpha polypeptide]
GO:0006810	transport	8.15E-04	1.29E-01	1.26	13587	3343	482	149	[TEX2  -  testis expressed 2, IGKV3D-20  -  immunoglobulin kappa variable 3d-20, TCN1  -  transcobalamin i (vitamin b12 binding protein, r binder family), CHMP4C  -  charged multivesicular body protein 4c, IGKV3D-11  -  immunoglobulin kappa variable 3d-11, DDOST  -  dolichyl-diphosphooligosaccharide--protein glycosyltransferase subunit (non-catalytic), SYT8  -  synaptotagmin viii, TTYH1  -  tweety homolog 1 (drosophila), CALML5  -  calmodulin-like 5, ANXA8L1  -  annexin a8-like 1, RAB36  -  rab36, member ras oncogene family, IGKV1D-39  -  immunoglobulin kappa variable 1d-39, CEACAM6  -  carcinoembryonic antigen-related cell adhesion molecule 6 (non-specific cross reacting antigen), IGKV2D-28  -  immunoglobulin kappa variable 2d-28, IGKV2D-30  -  immunoglobulin kappa variable 2d-30, SLC22A11  -  solute carrier family 22 (organic anion/urate transporter), member 11, OXTR  -  oxytocin receptor, PCDH7  -  protocadherin 7, IGLV1-51  -  immunoglobulin lambda variable 1-51, SLC39A4  -  solute carrier family 39 (zinc transporter), member 4, IGKV1-5  -  immunoglobulin kappa variable 1-5, IGLV1-47  -  immunoglobulin lambda variable 1-47, AQP5  -  aquaporin 5, IGLV1-44  -  immunoglobulin lambda variable 1-44, MME  -  membrane metallo-endopeptidase, IGLV1-40  -  immunoglobulin lambda variable 1-40, ACTBL2  -  actin, beta-like 2, IGLV2-23  -  immunoglobulin lambda variable 2-23, IGLV2-11  -  immunoglobulin lambda variable 2-11, CYB5R2  -  cytochrome b5 reductase 2, PADI2  -  peptidyl arginine deiminase, type ii, IGLV2-14  -  immunoglobulin lambda variable 2-14, EIF2S3  -  eukaryotic translation initiation factor 2, subunit 3 gamma, 52kda, IGLV2-8  -  immunoglobulin lambda variable 2-8, ATP13A5  -  atpase type 13a5, IGLC7  -  immunoglobulin lambda constant 7, IGLV3-25  -  immunoglobulin lambda variable 3-25, ACTN1  -  actinin, alpha 1, PLCH1  -  phospholipase c, eta 1, CENPF  -  centromere protein f, 350/400kda, PLIN3  -  perilipin 3, SCNN1G  -  sodium channel, non-voltage-gated 1, gamma subunit, IGLV3-1  -  immunoglobulin lambda variable 3-1, SLC35B2  -  solute carrier family 35 (adenosine 3'-phospho 5'-phosphosulfate transporter), member b2, SLC35F3  -  solute carrier family 35, member f3, CA6  -  carbonic anhydrase vi, CNN2  -  calponin 2, IGLV3-19  -  immunoglobulin lambda variable 3-19, IGLV3-21  -  immunoglobulin lambda variable 3-21, SLC34A2  -  solute carrier family 34 (type ii sodium/phosphate contransporter), member 2, ANXA8  -  annexin a8, BHLHA15  -  basic helix-loop-helix family, member a15, PREB  -  prolactin regulatory element binding, LCN2  -  lipocalin 2, EDN3  -  endothelin 3, C3  -  complement component 3, IGLV7-43  -  immunoglobulin lambda variable 7-43, IGLV6-57  -  immunoglobulin lambda variable 6-57, KIF23  -  kinesin family member 23, SNAP47  -  synaptosomal-associated protein, 47kda, ADORA1  -  adenosine a1 receptor, SEC61A1  -  sec61 alpha 1 subunit (s. cerevisiae), NEURL3  -  neuralized homolog 3 (drosophila) pseudogene, NIPAL1  -  nipa-like domain containing 1, OLFM4  -  olfactomedin 4, XDH  -  xanthine dehydrogenase, SLC52A1  -  solute carrier family 52 (riboflavin transporter), member 1, IGKV2-28  -  immunoglobulin kappa variable 2-28, IGHV3-13  -  immunoglobulin heavy variable 3-13, SLC39A2  -  solute carrier family 39 (zinc transporter), member 2, IGHV3-11  -  immunoglobulin heavy variable 3-11 (gene/pseudogene), DRD2  -  dopamine receptor d2, IGHV3-7  -  immunoglobulin heavy variable 3-7, IGHV2-70  -  immunoglobulin heavy variable 2-70, DSG1  -  desmoglein 1, NKD2  -  naked cuticle homolog 2 (drosophila), IGKV3-15  -  immunoglobulin kappa variable 3-15, IGHV2-5  -  immunoglobulin heavy variable 2-5, IGKV3-20  -  immunoglobulin kappa variable 3-20, SFXN5  -  sideroflexin 5, IGKV2-30  -  immunoglobulin kappa variable 2-30, IGHV1-69  -  immunoglobulin heavy variable 1-69, STRA6  -  stimulated by retinoic acid 6, PYGB  -  phosphorylase, glycogen; brain, IGKV4-1  -  immunoglobulin kappa variable 4-1, IGHV3-33  -  immunoglobulin heavy variable 3-33, IGHV3-30  -  immunoglobulin heavy variable 3-30, IGKV1D-33  -  immunoglobulin kappa variable 1d-33, KCNN4  -  potassium intermediate/small conductance calcium-activated channel, subfamily n, member 4, IGHV3-23  -  immunoglobulin heavy variable 3-23, IGKV1D-12  -  immunoglobulin kappa variable 1d-12, ANTXRL  -  anthrax toxin receptor-like, VDR  -  vitamin d (1,25- dihydroxyvitamin d3) receptor, RPS4X  -  ribosomal protein s4, x-linked, PEX14  -  peroxisomal biogenesis factor 14, SNX22  -  sorting nexin 22, SLC1A5  -  solute carrier family 1 (neutral amino acid transporter), member 5, BBS12  -  bardet-biedl syndrome 12, SLC44A5  -  solute carrier family 44, member 5, IGHV3-53  -  immunoglobulin heavy variable 3-53, ATP6V1B1  -  atpase, h+ transporting, lysosomal 56/58kda, v1 subunit b1, SYT13  -  synaptotagmin xiii, DDR1  -  discoidin domain receptor tyrosine kinase 1, IGHV3-48  -  immunoglobulin heavy variable 3-48, IGKV1-17  -  immunoglobulin kappa variable 1-17, IGKV1-16  -  immunoglobulin kappa variable 1-16, IGHV4-34  -  immunoglobulin heavy variable 4-34, DOCK7  -  dedicator of cytokinesis 7, IGKV1-12  -  immunoglobulin kappa variable 1-12, FCHO1  -  fch domain only 1, IGKV1-39  -  immunoglobulin kappa variable 1-39 (gene/pseudogene), SLC5A1  -  solute carrier family 5 (sodium/glucose cotransporter), member 1, EHD3  -  eh-domain containing 3, CLEC4F  -  c-type lectin domain family 4, member f, IGKC  -  immunoglobulin kappa constant, VPS18  -  vacuolar protein sorting 18 homolog (s. cerevisiae), SLC13A2  -  solute carrier family 13 (sodium-dependent dicarboxylate transporter), member 2, RAB9A  -  rab9a, member ras oncogene family, IGHV4-59  -  immunoglobulin heavy variable 4-59, SLC2A9  -  solute carrier family 2 (facilitated glucose transporter), member 9, COPG1  -  coatomer protein complex, subunit gamma 1, IGHV4-39  -  immunoglobulin heavy variable 4-39, RTP4  -  receptor (chemosensory) transporter protein 4, WDR1  -  wd repeat domain 1, SSR3  -  signal sequence receptor, gamma (translocon-associated protein gamma), IGLC3  -  immunoglobulin lambda constant 3 (kern-oz+ marker), IGLC2  -  immunoglobulin lambda constant 2 (kern-oz- marker), ATP6V0A4  -  atpase, h+ transporting, lysosomal v0 subunit a4, FXN  -  frataxin, IGLC6  -  immunoglobulin lambda constant 6 (kern+oz- marker, gene/pseudogene), GRIA4  -  glutamate receptor, ionotropic, ampa 4, STEAP3  -  steap family member 3, metalloreductase, GABRP  -  gamma-aminobutyric acid (gaba) a receptor, pi, LTF  -  lactotransferrin, RHOV  -  ras homolog family member v, KCNK1  -  potassium channel, subfamily k, member 1, MAPK8IP2  -  mitogen-activated protein kinase 8 interacting protein 2, CNNM1  -  cyclin m1, CLCN1  -  chloride channel, voltage-sensitive 1, JPH2  -  junctophilin 2, IGHA1  -  immunoglobulin heavy constant alpha 1, KCNE1  -  potassium voltage-gated channel, isk-related family, member 1, GLIPR1  -  gli pathogenesis-related 1, FOLR1  -  folate receptor 1 (adult), IGHA2  -  immunoglobulin heavy constant alpha 2 (a2m marker), WIPF3  -  was/wasl interacting protein family, member 3, PIGR  -  polymeric immunoglobulin receptor, SYT12  -  synaptotagmin xii, KCNK17  -  potassium channel, subfamily k, member 17]
GO:0001894	tissue homeostasis	9.77E-04	1.53E-01	2.87	13587	118	482	12	[IGHA1  -  immunoglobulin heavy constant alpha 1, IGKC  -  immunoglobulin kappa constant, COL2A1  -  collagen, type ii, alpha 1, IGHA2  -  immunoglobulin heavy constant alpha 2 (a2m marker), SOX9  -  sry (sex determining region y)-box 9, CDH3  -  cadherin 3, type 1, p-cadherin (placental), PIGR  -  polymeric immunoglobulin receptor, TFF1  -  trefoil factor 1, LTF  -  lactotransferrin, C1orf106  -  chromosome 1 open reading frame 106, IGHG3  -  immunoglobulin heavy constant gamma 3 (g3m marker), CCR2  -  chemokine (c-c motif) receptor 2]

#Genes more highly expressed in male breast aligned using STAR to a default reference genome
GO Term	Description	P-value	FDR q-value	Enrichment	N	B	n	b	Genes
GO:0043534	blood vessel endothelial cell migration	4.69E-05	6.96E-01	19.64	13519	27	102	4	[EMP2  -  epithelial membrane protein 2, MMRN2  -  multimerin 2, SCARB1  -  scavenger receptor class b, member 1, CLEC14A  -  c-type lectin domain family 14, member a]
GO:0031269	pseudopodium assembly	5.64E-05	4.18E-01	132.54	13519	2	102	2	[SRGAP2C  -  slit-robo rho gtpase activating protein 2c, SRGAP2  -  slit-robo rho gtpase activating protein 2]
GO:0021815	modulation of microtubule cytoskeleton involved in cerebral cortex radial glia guided migration	5.64E-05	2.79E-01	132.54	13519	2	102	2	[SRGAP2C  -  slit-robo rho gtpase activating protein 2c, SRGAP2  -  slit-robo rho gtpase activating protein 2]
GO:0021816	extension of a leading process involved in cell motility in cerebral cortex radial glia guided migration	5.64E-05	2.09E-01	132.54	13519	2	102	2	[SRGAP2C  -  slit-robo rho gtpase activating protein 2c, SRGAP2  -  slit-robo rho gtpase activating protein 2]
GO:0043542	endothelial cell migration	6.24E-05	1.85E-01	11.83	13519	56	102	5	[EMP2  -  epithelial membrane protein 2, MMRN2  -  multimerin 2, SCARB1  -  scavenger receptor class b, member 1, CLEC14A  -  c-type lectin domain family 14, member a, PECAM1  -  platelet/endothelial cell adhesion molecule 1]
GO:0031268	pseudopodium organization	1.68E-04	4.16E-01	88.36	13519	3	102	2	[SRGAP2C  -  slit-robo rho gtpase activating protein 2c, SRGAP2  -  slit-robo rho gtpase activating protein 2]
GO:0010631	epithelial cell migration	2.36E-04	5.01E-01	8.96	13519	74	102	5	[EMP2  -  epithelial membrane protein 2, MMRN2  -  multimerin 2, SCARB1  -  scavenger receptor class b, member 1, CLEC14A  -  c-type lectin domain family 14, member a, PECAM1  -  platelet/endothelial cell adhesion molecule 1]
GO:0098742	cell-cell adhesion via plasma-membrane adhesion molecules	2.98E-04	5.52E-01	5.46	13519	170	102	7	[MPZ  -  myelin protein zero, MYOT  -  myotilin, PECAM1  -  platelet/endothelial cell adhesion molecule 1, ESAM  -  endothelial cell adhesion molecule, PCDH19  -  protocadherin 19, CLDN22  -  claudin 22, SELP  -  selectin p (granule membrane protein 140kda, antigen cd62)]
GO:0061408	positive regulation of transcription from RNA polymerase II promoter in response to heat stress	5.55E-04	9.16E-01	53.02	13519	5	102	2	[HSFY1  -  heat shock transcription factor, y-linked 1, HSFY2  -  heat shock transcription factor, y linked 2]
GO:0022610	biological adhesion	7.45E-04	1.00E+00	2.65	13519	699	102	14	[NLGN4Y  -  neuroligin 4, y-linked, EMP2  -  epithelial membrane protein 2, CTNNA3  -  catenin (cadherin-associated protein), alpha 3, SCARB1  -  scavenger receptor class b, member 1, EGFL7  -  egf-like-domain, multiple 7, ESAM  -  endothelial cell adhesion molecule, SRGAP2  -  slit-robo rho gtpase activating protein 2, CLDN22  -  claudin 22, MPZ  -  myelin protein zero, MYOT  -  myotilin, PECAM1  -  platelet/endothelial cell adhesion molecule 1, PCDH19  -  protocadherin 19, KIAA1462  -  kiaa1462, SELP  -  selectin p (granule membrane protein 140kda, antigen cd62)]
GO:0035556	intracellular signal transduction	7.70E-04	1.00E+00	2.1	13519	1324	102	21	[IL3RA  -  interleukin 3 receptor, alpha (low affinity), TJP1  -  tight junction protein 1, ARHGAP31  -  rho gtpase activating protein 31, WNK1  -  wnk lysine deficient protein kinase 1, SOCS2  -  suppressor of cytokine signaling 2, RASGRF2  -  ras protein-specific guanine nucleotide-releasing factor 2, GFRAL  -  gdnf family receptor alpha like, PI4KAP1  -  phosphatidylinositol 4-kinase, catalytic, alpha pseudogene 1, PRKCH  -  protein kinase c, eta, AVPR1A  -  arginine vasopressin receptor 1a, PIK3C2A  -  phosphatidylinositol-4-phosphate 3-kinase, catalytic subunit type 2 alpha, TAOK2  -  tao kinase 2, NR5A2  -  nuclear receptor subfamily 5, group a, member 2, RPS6KA3  -  ribosomal protein s6 kinase, 90kda, polypeptide 3, DOCK6  -  dedicator of cytokinesis 6, RAPGEF4  -  rap guanine nucleotide exchange factor (gef) 4, PECAM1  -  platelet/endothelial cell adhesion molecule 1, RGS6  -  regulator of g-protein signaling 6, SELP  -  selectin p (granule membrane protein 140kda, antigen cd62), RIPK3  -  receptor-interacting serine-threonine kinase 3, ADCY4  -  adenylate cyclase 4]
GO:0015871	choline transport	8.29E-04	1.00E+00	44.18	13519	6	102	2	[SEC14L1  -  sec14-like 1 (s. cerevisiae), SLC5A7  -  solute carrier family 5 (sodium/choline cotransporter), member 7]
GO:0030334	regulation of cell migration	9.16E-04	1.00E+00	2.6	13519	714	102	14	[SRGAP2B  -  slit-robo rho gtpase activating protein 2b, EMP2  -  epithelial membrane protein 2, MMRN2  -  multimerin 2, SCARB1  -  scavenger receptor class b, member 1, WNK1  -  wnk lysine deficient protein kinase 1, TMSB4Y  -  thymosin beta 4, y-linked, SRGAP2C  -  slit-robo rho gtpase activating protein 2c, PLXNA2  -  plexin a2, SRGAP2  -  slit-robo rho gtpase activating protein 2, PIK3C2A  -  phosphatidylinositol-4-phosphate 3-kinase, catalytic subunit type 2 alpha, PECAM1  -  platelet/endothelial cell adhesion molecule 1, KIAA1462  -  kiaa1462, RIPK3  -  receptor-interacting serine-threonine kinase 3, SELP  -  selectin p (granule membrane protein 140kda, antigen cd62)]

#Genes more highly expressed in female breast aligned using STAR to a sex chromosome complement informed reference genome
GO Term	Description	P-value	FDR q-value	Enrichment	N	B	n	b	Genes
GO:0006958	complement activation, classical pathway	1.28E-97	1.90E-93	21.53	13589	105	487	81	[IGKV3D-20  -  immunoglobulin kappa variable 3d-20, IGKV2-28  -  immunoglobulin kappa variable 2-28, IGHV3-13  -  immunoglobulin heavy variable 3-13, IGHV3-15  -  immunoglobulin heavy variable 3-15, IGHV3-11  -  immunoglobulin heavy variable 3-11 (gene/pseudogene), IGKV3D-11  -  immunoglobulin kappa variable 3d-11, IGHV3-7  -  immunoglobulin heavy variable 3-7, IGHV2-26  -  immunoglobulin heavy variable 2-26, IGHV2-70  -  immunoglobulin heavy variable 2-70, IGHV2-5  -  immunoglobulin heavy variable 2-5, IGKV3-15  -  immunoglobulin kappa variable 3-15, IGKV3-20  -  immunoglobulin kappa variable 3-20, IGKV2-30  -  immunoglobulin kappa variable 2-30, IGHV1-69  -  immunoglobulin heavy variable 1-69, IGHV3-33  -  immunoglobulin heavy variable 3-33, IGKV4-1  -  immunoglobulin kappa variable 4-1, IGKV1D-39  -  immunoglobulin kappa variable 1d-39, IGKV2D-28  -  immunoglobulin kappa variable 2d-28, IGHV3-30  -  immunoglobulin heavy variable 3-30, IGKV1D-33  -  immunoglobulin kappa variable 1d-33, IGKV2D-30  -  immunoglobulin kappa variable 2d-30, IGHV3-23  -  immunoglobulin heavy variable 3-23, IGKV1D-12  -  immunoglobulin kappa variable 1d-12, IGHV3-21  -  immunoglobulin heavy variable 3-21, IGHV3-20  -  immunoglobulin heavy variable 3-20, IGLV1-51  -  immunoglobulin lambda variable 1-51, IGKV1-5  -  immunoglobulin kappa variable 1-5, IGHV3-64  -  immunoglobulin heavy variable 3-64, IGLV1-47  -  immunoglobulin lambda variable 1-47, IGHV3-66  -  immunoglobulin heavy variable 3-66, IGLV1-44  -  immunoglobulin lambda variable 1-44, IGLV1-40  -  immunoglobulin lambda variable 1-40, IGHV3-49  -  immunoglobulin heavy variable 3-49, IGHV3-53  -  immunoglobulin heavy variable 3-53, IGLV2-23  -  immunoglobulin lambda variable 2-23, IGLV2-11  -  immunoglobulin lambda variable 2-11, IGHV3-43  -  immunoglobulin heavy variable 3-43, IGLV2-14  -  immunoglobulin lambda variable 2-14, IGHV3-48  -  immunoglobulin heavy variable 3-48, IGLV2-8  -  immunoglobulin lambda variable 2-8, IGKV1-17  -  immunoglobulin kappa variable 1-17, IGHV4-34  -  immunoglobulin heavy variable 4-34, IGKV1-16  -  immunoglobulin kappa variable 1-16, IGHV4-31  -  immunoglobulin heavy variable 4-31, IGHV4-4  -  immunoglobulin heavy variable 4-4, IGKV1-12  -  immunoglobulin kappa variable 1-12, IGHV4-28  -  immunoglobulin heavy variable 4-28, IGKV1-39  -  immunoglobulin kappa variable 1-39 (gene/pseudogene), IGHV3-72  -  immunoglobulin heavy variable 3-72, IGHV3-74  -  immunoglobulin heavy variable 3-74, IGHV3-73  -  immunoglobulin heavy variable 3-73, IGLC7  -  immunoglobulin lambda constant 7, IGHM  -  immunoglobulin heavy constant mu, IGLV3-25  -  immunoglobulin lambda variable 3-25, IGHV6-1  -  immunoglobulin heavy variable 6-1, IGKC  -  immunoglobulin kappa constant, IGHV4-59  -  immunoglobulin heavy variable 4-59, IGHV4-61  -  immunoglobulin heavy variable 4-61, IGHV4-39  -  immunoglobulin heavy variable 4-39, IGHV5-51  -  immunoglobulin heavy variable 5-51, IGLV3-1  -  immunoglobulin lambda variable 3-1, IGLC3  -  immunoglobulin lambda constant 3 (kern-oz+ marker), IGLC2  -  immunoglobulin lambda constant 2 (kern-oz- marker), IGLC6  -  immunoglobulin lambda constant 6 (kern+oz- marker, gene/pseudogene), IGLV3-19  -  immunoglobulin lambda variable 3-19, IGLV3-21  -  immunoglobulin lambda variable 3-21, IGLL5  -  immunoglobulin lambda-like polypeptide 5, IGHA1  -  immunoglobulin heavy constant alpha 1, IGLV7-43  -  immunoglobulin lambda variable 7-43, C3  -  complement component 3, C4B  -  complement component 4b (chido blood group), IGLV6-57  -  immunoglobulin lambda variable 6-57, C4A  -  complement component 4a (rodgers blood group), IGHV1-3  -  immunoglobulin heavy variable 1-3, IGHA2  -  immunoglobulin heavy constant alpha 2 (a2m marker), IGHG2  -  immunoglobulin heavy constant gamma 2 (g2m marker), IGHG1  -  immunoglobulin heavy constant gamma 1 (g1m marker), IGHV1-18  -  immunoglobulin heavy variable 1-18, IGHV1-24  -  immunoglobulin heavy variable 1-24, IGHG4  -  immunoglobulin heavy constant gamma 4 (g4m marker), IGHG3  -  immunoglobulin heavy constant gamma 3 (g3m marker)]
GO:0006956	complement activation	1.72E-91	1.28E-87	19.48	13589	116	487	81	[IGKV3D-20  -  immunoglobulin kappa variable 3d-20, IGHV3-13  -  immunoglobulin heavy variable 3-13, IGKV2-28  -  immunoglobulin kappa variable 2-28, IGHV3-15  -  immunoglobulin heavy variable 3-15, IGHV3-11  -  immunoglobulin heavy variable 3-11 (gene/pseudogene), IGKV3D-11  -  immunoglobulin kappa variable 3d-11, IGHV3-7  -  immunoglobulin heavy variable 3-7, IGHV2-26  -  immunoglobulin heavy variable 2-26, IGHV2-70  -  immunoglobulin heavy variable 2-70, IGHV2-5  -  immunoglobulin heavy variable 2-5, IGKV3-15  -  immunoglobulin kappa variable 3-15, IGKV3-20  -  immunoglobulin kappa variable 3-20, IGKV2-30  -  immunoglobulin kappa variable 2-30, IGHV1-69  -  immunoglobulin heavy variable 1-69, IGHV3-33  -  immunoglobulin heavy variable 3-33, IGKV4-1  -  immunoglobulin kappa variable 4-1, IGKV1D-39  -  immunoglobulin kappa variable 1d-39, IGKV2D-28  -  immunoglobulin kappa variable 2d-28, IGHV3-30  -  immunoglobulin heavy variable 3-30, IGKV1D-33  -  immunoglobulin kappa variable 1d-33, IGKV2D-30  -  immunoglobulin kappa variable 2d-30, IGHV3-23  -  immunoglobulin heavy variable 3-23, IGKV1D-12  -  immunoglobulin kappa variable 1d-12, IGHV3-21  -  immunoglobulin heavy variable 3-21, IGHV3-20  -  immunoglobulin heavy variable 3-20, IGLV1-51  -  immunoglobulin lambda variable 1-51, IGKV1-5  -  immunoglobulin kappa variable 1-5, IGHV3-64  -  immunoglobulin heavy variable 3-64, IGLV1-47  -  immunoglobulin lambda variable 1-47, IGHV3-66  -  immunoglobulin heavy variable 3-66, IGLV1-44  -  immunoglobulin lambda variable 1-44, IGLV1-40  -  immunoglobulin lambda variable 1-40, IGHV3-49  -  immunoglobulin heavy variable 3-49, IGHV3-53  -  immunoglobulin heavy variable 3-53, IGLV2-23  -  immunoglobulin lambda variable 2-23, IGLV2-11  -  immunoglobulin lambda variable 2-11, IGHV3-43  -  immunoglobulin heavy variable 3-43, IGLV2-14  -  immunoglobulin lambda variable 2-14, IGHV3-48  -  immunoglobulin heavy variable 3-48, IGLV2-8  -  immunoglobulin lambda variable 2-8, IGKV1-17  -  immunoglobulin kappa variable 1-17, IGHV4-34  -  immunoglobulin heavy variable 4-34, IGKV1-16  -  immunoglobulin kappa variable 1-16, IGHV4-31  -  immunoglobulin heavy variable 4-31, IGHV4-4  -  immunoglobulin heavy variable 4-4, IGKV1-12  -  immunoglobulin kappa variable 1-12, IGHV4-28  -  immunoglobulin heavy variable 4-28, IGKV1-39  -  immunoglobulin kappa variable 1-39 (gene/pseudogene), IGHV3-72  -  immunoglobulin heavy variable 3-72, IGHV3-74  -  immunoglobulin heavy variable 3-74, IGHV3-73  -  immunoglobulin heavy variable 3-73, IGLC7  -  immunoglobulin lambda constant 7, IGHM  -  immunoglobulin heavy constant mu, IGLV3-25  -  immunoglobulin lambda variable 3-25, IGHV6-1  -  immunoglobulin heavy variable 6-1, IGKC  -  immunoglobulin kappa constant, IGHV4-59  -  immunoglobulin heavy variable 4-59, IGHV4-61  -  immunoglobulin heavy variable 4-61, IGHV4-39  -  immunoglobulin heavy variable 4-39, IGHV5-51  -  immunoglobulin heavy variable 5-51, IGLV3-1  -  immunoglobulin lambda variable 3-1, IGLC3  -  immunoglobulin lambda constant 3 (kern-oz+ marker), IGLC2  -  immunoglobulin lambda constant 2 (kern-oz- marker), IGLC6  -  immunoglobulin lambda constant 6 (kern+oz- marker, gene/pseudogene), IGLV3-19  -  immunoglobulin lambda variable 3-19, IGLV3-21  -  immunoglobulin lambda variable 3-21, IGLL5  -  immunoglobulin lambda-like polypeptide 5, IGHA1  -  immunoglobulin heavy constant alpha 1, C3  -  complement component 3, IGLV7-43  -  immunoglobulin lambda variable 7-43, C4B  -  complement component 4b (chido blood group), C4A  -  complement component 4a (rodgers blood group), IGLV6-57  -  immunoglobulin lambda variable 6-57, IGHV1-3  -  immunoglobulin heavy variable 1-3, IGHA2  -  immunoglobulin heavy constant alpha 2 (a2m marker), IGHG2  -  immunoglobulin heavy constant gamma 2 (g2m marker), IGHG1  -  immunoglobulin heavy constant gamma 1 (g1m marker), IGHV1-18  -  immunoglobulin heavy variable 1-18, IGHV1-24  -  immunoglobulin heavy variable 1-24, IGHG4  -  immunoglobulin heavy constant gamma 4 (g4m marker), IGHG3  -  immunoglobulin heavy constant gamma 3 (g3m marker)]
GO:0072376	protein activation cascade	2.83E-87	1.40E-83	18.08	13589	125	487	81	[IGKV3D-20  -  immunoglobulin kappa variable 3d-20, IGHV3-13  -  immunoglobulin heavy variable 3-13, IGKV2-28  -  immunoglobulin kappa variable 2-28, IGHV3-15  -  immunoglobulin heavy variable 3-15, IGHV3-11  -  immunoglobulin heavy variable 3-11 (gene/pseudogene), IGKV3D-11  -  immunoglobulin kappa variable 3d-11, IGHV3-7  -  immunoglobulin heavy variable 3-7, IGHV2-26  -  immunoglobulin heavy variable 2-26, IGHV2-70  -  immunoglobulin heavy variable 2-70, IGHV2-5  -  immunoglobulin heavy variable 2-5, IGKV3-15  -  immunoglobulin kappa variable 3-15, IGKV3-20  -  immunoglobulin kappa variable 3-20, IGKV2-30  -  immunoglobulin kappa variable 2-30, IGHV1-69  -  immunoglobulin heavy variable 1-69, IGHV3-33  -  immunoglobulin heavy variable 3-33, IGKV4-1  -  immunoglobulin kappa variable 4-1, IGKV1D-39  -  immunoglobulin kappa variable 1d-39, IGKV2D-28  -  immunoglobulin kappa variable 2d-28, IGHV3-30  -  immunoglobulin heavy variable 3-30, IGKV1D-33  -  immunoglobulin kappa variable 1d-33, IGKV2D-30  -  immunoglobulin kappa variable 2d-30, IGHV3-23  -  immunoglobulin heavy variable 3-23, IGKV1D-12  -  immunoglobulin kappa variable 1d-12, IGHV3-21  -  immunoglobulin heavy variable 3-21, IGHV3-20  -  immunoglobulin heavy variable 3-20, IGLV1-51  -  immunoglobulin lambda variable 1-51, IGKV1-5  -  immunoglobulin kappa variable 1-5, IGHV3-64  -  immunoglobulin heavy variable 3-64, IGLV1-47  -  immunoglobulin lambda variable 1-47, IGHV3-66  -  immunoglobulin heavy variable 3-66, IGLV1-44  -  immunoglobulin lambda variable 1-44, IGLV1-40  -  immunoglobulin lambda variable 1-40, IGHV3-49  -  immunoglobulin heavy variable 3-49, IGHV3-53  -  immunoglobulin heavy variable 3-53, IGLV2-23  -  immunoglobulin lambda variable 2-23, IGLV2-11  -  immunoglobulin lambda variable 2-11, IGHV3-43  -  immunoglobulin heavy variable 3-43, IGLV2-14  -  immunoglobulin lambda variable 2-14, IGHV3-48  -  immunoglobulin heavy variable 3-48, IGLV2-8  -  immunoglobulin lambda variable 2-8, IGKV1-17  -  immunoglobulin kappa variable 1-17, IGHV4-34  -  immunoglobulin heavy variable 4-34, IGKV1-16  -  immunoglobulin kappa variable 1-16, IGHV4-31  -  immunoglobulin heavy variable 4-31, IGKV1-12  -  immunoglobulin kappa variable 1-12, IGHV4-4  -  immunoglobulin heavy variable 4-4, IGHV4-28  -  immunoglobulin heavy variable 4-28, IGKV1-39  -  immunoglobulin kappa variable 1-39 (gene/pseudogene), IGHV3-72  -  immunoglobulin heavy variable 3-72, IGHV3-74  -  immunoglobulin heavy variable 3-74, IGHV3-73  -  immunoglobulin heavy variable 3-73, IGLC7  -  immunoglobulin lambda constant 7, IGHM  -  immunoglobulin heavy constant mu, IGLV3-25  -  immunoglobulin lambda variable 3-25, IGHV6-1  -  immunoglobulin heavy variable 6-1, IGKC  -  immunoglobulin kappa constant, IGHV4-59  -  immunoglobulin heavy variable 4-59, IGHV4-61  -  immunoglobulin heavy variable 4-61, IGHV4-39  -  immunoglobulin heavy variable 4-39, IGHV5-51  -  immunoglobulin heavy variable 5-51, IGLV3-1  -  immunoglobulin lambda variable 3-1, IGLC3  -  immunoglobulin lambda constant 3 (kern-oz+ marker), IGLC2  -  immunoglobulin lambda constant 2 (kern-oz- marker), IGLC6  -  immunoglobulin lambda constant 6 (kern+oz- marker, gene/pseudogene), IGLV3-19  -  immunoglobulin lambda variable 3-19, IGLV3-21  -  immunoglobulin lambda variable 3-21, IGLL5  -  immunoglobulin lambda-like polypeptide 5, IGHA1  -  immunoglobulin heavy constant alpha 1, IGLV7-43  -  immunoglobulin lambda variable 7-43, C3  -  complement component 3, C4B  -  complement component 4b (chido blood group), C4A  -  complement component 4a (rodgers blood group), IGLV6-57  -  immunoglobulin lambda variable 6-57, IGHV1-3  -  immunoglobulin heavy variable 1-3, IGHA2  -  immunoglobulin heavy constant alpha 2 (a2m marker), IGHG2  -  immunoglobulin heavy constant gamma 2 (g2m marker), IGHG1  -  immunoglobulin heavy constant gamma 1 (g1m marker), IGHV1-18  -  immunoglobulin heavy variable 1-18, IGHV1-24  -  immunoglobulin heavy variable 1-24, IGHG4  -  immunoglobulin heavy constant gamma 4 (g4m marker), IGHG3  -  immunoglobulin heavy constant gamma 3 (g3m marker)]
GO:0006959	humoral immune response	5.05E-79	1.87E-75	13.21	13589	188	487	89	[IGKV3D-20  -  immunoglobulin kappa variable 3d-20, IGKV2-28  -  immunoglobulin kappa variable 2-28, IGHV3-13  -  immunoglobulin heavy variable 3-13, IGHV3-15  -  immunoglobulin heavy variable 3-15, IGHV3-11  -  immunoglobulin heavy variable 3-11 (gene/pseudogene), IGKV3D-11  -  immunoglobulin kappa variable 3d-11, IGHV3-7  -  immunoglobulin heavy variable 3-7, IGHV2-26  -  immunoglobulin heavy variable 2-26, IGHV2-70  -  immunoglobulin heavy variable 2-70, IGKV3-15  -  immunoglobulin kappa variable 3-15, IGHV2-5  -  immunoglobulin heavy variable 2-5, IGKV3-20  -  immunoglobulin kappa variable 3-20, IGKV2-30  -  immunoglobulin kappa variable 2-30, IGHV1-69  -  immunoglobulin heavy variable 1-69, IGKV4-1  -  immunoglobulin kappa variable 4-1, IGHV3-33  -  immunoglobulin heavy variable 3-33, IGKV1D-39  -  immunoglobulin kappa variable 1d-39, IGHV3-30  -  immunoglobulin heavy variable 3-30, IGKV2D-28  -  immunoglobulin kappa variable 2d-28, IGKV1D-33  -  immunoglobulin kappa variable 1d-33, IGKV2D-30  -  immunoglobulin kappa variable 2d-30, IGHV3-23  -  immunoglobulin heavy variable 3-23, IGKV1D-12  -  immunoglobulin kappa variable 1d-12, IGHV3-21  -  immunoglobulin heavy variable 3-21, IGHV3-20  -  immunoglobulin heavy variable 3-20, IGLV1-51  -  immunoglobulin lambda variable 1-51, IGHV3-64  -  immunoglobulin heavy variable 3-64, IGKV1-5  -  immunoglobulin kappa variable 1-5, IGLV1-47  -  immunoglobulin lambda variable 1-47, IGHV3-66  -  immunoglobulin heavy variable 3-66, IGLV1-44  -  immunoglobulin lambda variable 1-44, IGLV1-40  -  immunoglobulin lambda variable 1-40, IGHV3-49  -  immunoglobulin heavy variable 3-49, IGHV3-53  -  immunoglobulin heavy variable 3-53, IGLV2-23  -  immunoglobulin lambda variable 2-23, IGLV2-11  -  immunoglobulin lambda variable 2-11, IGHV3-43  -  immunoglobulin heavy variable 3-43, IGLV2-14  -  immunoglobulin lambda variable 2-14, IGHV3-48  -  immunoglobulin heavy variable 3-48, IGLV2-8  -  immunoglobulin lambda variable 2-8, IGKV1-17  -  immunoglobulin kappa variable 1-17, IGKV1-16  -  immunoglobulin kappa variable 1-16, IGHV4-34  -  immunoglobulin heavy variable 4-34, IGHV4-31  -  immunoglobulin heavy variable 4-31, BPIFB2  -  bpi fold containing family b, member 2, IGKV1-12  -  immunoglobulin kappa variable 1-12, IGHV4-4  -  immunoglobulin heavy variable 4-4, IGHV4-28  -  immunoglobulin heavy variable 4-28, IGKV1-39  -  immunoglobulin kappa variable 1-39 (gene/pseudogene), CXCL6  -  chemokine (c-x-c motif) ligand 6, IGHV3-72  -  immunoglobulin heavy variable 3-72, IGHV3-74  -  immunoglobulin heavy variable 3-74, IGHV3-73  -  immunoglobulin heavy variable 3-73, IGLC7  -  immunoglobulin lambda constant 7, IGHM  -  immunoglobulin heavy constant mu, IGLV3-25  -  immunoglobulin lambda variable 3-25, IGHV6-1  -  immunoglobulin heavy variable 6-1, IGKC  -  immunoglobulin kappa constant, IGHV4-59  -  immunoglobulin heavy variable 4-59, IGHV4-61  -  immunoglobulin heavy variable 4-61, IGHV4-39  -  immunoglobulin heavy variable 4-39, IGHV5-51  -  immunoglobulin heavy variable 5-51, CCR2  -  chemokine (c-c motif) receptor 2, IGLV3-1  -  immunoglobulin lambda variable 3-1, KRT6A  -  keratin 6a, IGLC3  -  immunoglobulin lambda constant 3 (kern-oz+ marker), IGLC2  -  immunoglobulin lambda constant 2 (kern-oz- marker), IGLC6  -  immunoglobulin lambda constant 6 (kern+oz- marker, gene/pseudogene), IGLV3-19  -  immunoglobulin lambda variable 3-19, LTF  -  lactotransferrin, IGLV3-21  -  immunoglobulin lambda variable 3-21, IGLL5  -  immunoglobulin lambda-like polypeptide 5, POU2AF1  -  pou class 2 associating factor 1, LCN2  -  lipocalin 2, IGHA1  -  immunoglobulin heavy constant alpha 1, IGLV7-43  -  immunoglobulin lambda variable 7-43, C3  -  complement component 3, C4B  -  complement component 4b (chido blood group), IGLV6-57  -  immunoglobulin lambda variable 6-57, C4A  -  complement component 4a (rodgers blood group), IGHV1-3  -  immunoglobulin heavy variable 1-3, IGHA2  -  immunoglobulin heavy constant alpha 2 (a2m marker), IGHG2  -  immunoglobulin heavy constant gamma 2 (g2m marker), IGHG1  -  immunoglobulin heavy constant gamma 1 (g1m marker), RNASE7  -  ribonuclease, rnase a family, 7, IGHV1-18  -  immunoglobulin heavy variable 1-18, IGHV1-24  -  immunoglobulin heavy variable 1-24, IGHG4  -  immunoglobulin heavy constant gamma 4 (g4m marker), IGHG3  -  immunoglobulin heavy constant gamma 3 (g3m marker)]
GO:0002377	immunoglobulin production	5.70E-67	1.69E-63	23.79	13589	61	487	52	[IGKV3D-15  -  immunoglobulin kappa variable 3d-15 (gene/pseudogene), IGKV2-24  -  immunoglobulin kappa variable 2-24, IGKV3D-20  -  immunoglobulin kappa variable 3d-20, IGKV2-28  -  immunoglobulin kappa variable 2-28, IGKV3D-7  -  immunoglobulin kappa variable 3d-7, IGKV3D-11  -  immunoglobulin kappa variable 3d-11, IGKV3-15  -  immunoglobulin kappa variable 3-15, IGKV3-20  -  immunoglobulin kappa variable 3-20, IGKV2-30  -  immunoglobulin kappa variable 2-30, IGKV6D-21  -  immunoglobulin kappa variable 6d-21 (non-functional), IGKV6-21  -  immunoglobulin kappa variable 6-21 (non-functional), IGKV1D-8  -  immunoglobulin kappa variable 1d-8, IGKV4-1  -  immunoglobulin kappa variable 4-1, IGKV1D-39  -  immunoglobulin kappa variable 1d-39, IGKV2D-29  -  immunoglobulin kappa variable 2d-29, IGKV2D-28  -  immunoglobulin kappa variable 2d-28, IGKV1D-33  -  immunoglobulin kappa variable 1d-33, IGKV2D-30  -  immunoglobulin kappa variable 2d-30, IGKV1D-13  -  immunoglobulin kappa variable 1d-13, IGKV1D-12  -  immunoglobulin kappa variable 1d-12, IGKV1D-17  -  immunoglobulin kappa variable 1d-17, IGLV1-51  -  immunoglobulin lambda variable 1-51, IGKV1-5  -  immunoglobulin kappa variable 1-5, IGLV1-47  -  immunoglobulin lambda variable 1-47, IGLV1-44  -  immunoglobulin lambda variable 1-44, IGLV1-40  -  immunoglobulin lambda variable 1-40, IGLV2-18  -  immunoglobulin lambda variable 2-18, IGLV2-23  -  immunoglobulin lambda variable 2-23, IGLV2-11  -  immunoglobulin lambda variable 2-11, IGLV2-14  -  immunoglobulin lambda variable 2-14, IGLV2-8  -  immunoglobulin lambda variable 2-8, IGKV1-17  -  immunoglobulin kappa variable 1-17, IGKV1-16  -  immunoglobulin kappa variable 1-16, IGKV1-13  -  immunoglobulin kappa variable 1-13 (gene/pseudogene), IGKV1-12  -  immunoglobulin kappa variable 1-12, IGKV1-9  -  immunoglobulin kappa variable 1-9, IGKV1-8  -  immunoglobulin kappa variable 1-8, IGKV1-6  -  immunoglobulin kappa variable 1-6, IGKV1-39  -  immunoglobulin kappa variable 1-39 (gene/pseudogene), IGKV1-27  -  immunoglobulin kappa variable 1-27, IGLV3-25  -  immunoglobulin lambda variable 3-25, IGKC  -  immunoglobulin kappa constant, IGLV4-60  -  immunoglobulin lambda variable 4-60, IGLV4-69  -  immunoglobulin lambda variable 4-69, IGLV5-45  -  immunoglobulin lambda variable 5-45, IGLV3-1  -  immunoglobulin lambda variable 3-1, IGLV3-10  -  immunoglobulin lambda variable 3-10, IGLV3-19  -  immunoglobulin lambda variable 3-19, IGLV3-21  -  immunoglobulin lambda variable 3-21, IGLV7-43  -  immunoglobulin lambda variable 7-43, IGLV6-57  -  immunoglobulin lambda variable 6-57, IGLV10-54  -  immunoglobulin lambda variable 10-54]
GO:0030449	regulation of complement activation	3.05E-61	7.56E-58	18.07	13589	88	487	57	[IGKV3D-20  -  immunoglobulin kappa variable 3d-20, IGKV2-28  -  immunoglobulin kappa variable 2-28, IGHV3-13  -  immunoglobulin heavy variable 3-13, IGHV3-11  -  immunoglobulin heavy variable 3-11 (gene/pseudogene), IGHV3-7  -  immunoglobulin heavy variable 3-7, IGKV3D-11  -  immunoglobulin kappa variable 3d-11, IGHV2-70  -  immunoglobulin heavy variable 2-70, IGHV2-5  -  immunoglobulin heavy variable 2-5, IGKV3-15  -  immunoglobulin kappa variable 3-15, IGKV3-20  -  immunoglobulin kappa variable 3-20, IGKV2-30  -  immunoglobulin kappa variable 2-30, IGHV1-69  -  immunoglobulin heavy variable 1-69, IGHV3-33  -  immunoglobulin heavy variable 3-33, IGKV4-1  -  immunoglobulin kappa variable 4-1, IGKV1D-39  -  immunoglobulin kappa variable 1d-39, IGHV3-30  -  immunoglobulin heavy variable 3-30, IGKV2D-28  -  immunoglobulin kappa variable 2d-28, IGKV1D-33  -  immunoglobulin kappa variable 1d-33, IGKV2D-30  -  immunoglobulin kappa variable 2d-30, IGHV3-23  -  immunoglobulin heavy variable 3-23, IGKV1D-12  -  immunoglobulin kappa variable 1d-12, IGLV1-51  -  immunoglobulin lambda variable 1-51, IGKV1-5  -  immunoglobulin kappa variable 1-5, IGLV1-47  -  immunoglobulin lambda variable 1-47, IGLV1-44  -  immunoglobulin lambda variable 1-44, IGLV1-40  -  immunoglobulin lambda variable 1-40, IGLV2-23  -  immunoglobulin lambda variable 2-23, IGHV3-53  -  immunoglobulin heavy variable 3-53, IGLV2-11  -  immunoglobulin lambda variable 2-11, IGLV2-14  -  immunoglobulin lambda variable 2-14, IGLV2-8  -  immunoglobulin lambda variable 2-8, IGHV3-48  -  immunoglobulin heavy variable 3-48, IGKV1-17  -  immunoglobulin kappa variable 1-17, IGKV1-16  -  immunoglobulin kappa variable 1-16, IGHV4-34  -  immunoglobulin heavy variable 4-34, IGKV1-12  -  immunoglobulin kappa variable 1-12, IGKV1-39  -  immunoglobulin kappa variable 1-39 (gene/pseudogene), IGLC7  -  immunoglobulin lambda constant 7, IGLV3-25  -  immunoglobulin lambda variable 3-25, IGKC  -  immunoglobulin kappa constant, IGHV4-59  -  immunoglobulin heavy variable 4-59, IGHV4-39  -  immunoglobulin heavy variable 4-39, IGLV3-1  -  immunoglobulin lambda variable 3-1, IGLC3  -  immunoglobulin lambda constant 3 (kern-oz+ marker), IGLC2  -  immunoglobulin lambda constant 2 (kern-oz- marker), IGLC6  -  immunoglobulin lambda constant 6 (kern+oz- marker, gene/pseudogene), IGLV3-19  -  immunoglobulin lambda variable 3-19, IGLV3-21  -  immunoglobulin lambda variable 3-21, C3  -  complement component 3, IGLV7-43  -  immunoglobulin lambda variable 7-43, C4B  -  complement component 4b (chido blood group), IGLV6-57  -  immunoglobulin lambda variable 6-57, C4A  -  complement component 4a (rodgers blood group), IGHG2  -  immunoglobulin heavy constant gamma 2 (g2m marker), IGHG1  -  immunoglobulin heavy constant gamma 1 (g1m marker), IGHG4  -  immunoglobulin heavy constant gamma 4 (g4m marker), IGHG3  -  immunoglobulin heavy constant gamma 3 (g3m marker)]
GO:2000257	regulation of protein activation cascade	3.05E-61	6.48E-58	18.07	13589	88	487	57	[IGKV3D-20  -  immunoglobulin kappa variable 3d-20, IGKV2-28  -  immunoglobulin kappa variable 2-28, IGHV3-13  -  immunoglobulin heavy variable 3-13, IGHV3-11  -  immunoglobulin heavy variable 3-11 (gene/pseudogene), IGKV3D-11  -  immunoglobulin kappa variable 3d-11, IGHV3-7  -  immunoglobulin heavy variable 3-7, IGHV2-70  -  immunoglobulin heavy variable 2-70, IGKV3-15  -  immunoglobulin kappa variable 3-15, IGHV2-5  -  immunoglobulin heavy variable 2-5, IGKV3-20  -  immunoglobulin kappa variable 3-20, IGKV2-30  -  immunoglobulin kappa variable 2-30, IGHV1-69  -  immunoglobulin heavy variable 1-69, IGHV3-33  -  immunoglobulin heavy variable 3-33, IGKV4-1  -  immunoglobulin kappa variable 4-1, IGKV1D-39  -  immunoglobulin kappa variable 1d-39, IGHV3-30  -  immunoglobulin heavy variable 3-30, IGKV2D-28  -  immunoglobulin kappa variable 2d-28, IGKV1D-33  -  immunoglobulin kappa variable 1d-33, IGKV2D-30  -  immunoglobulin kappa variable 2d-30, IGHV3-23  -  immunoglobulin heavy variable 3-23, IGKV1D-12  -  immunoglobulin kappa variable 1d-12, IGLV1-51  -  immunoglobulin lambda variable 1-51, IGKV1-5  -  immunoglobulin kappa variable 1-5, IGLV1-47  -  immunoglobulin lambda variable 1-47, IGLV1-44  -  immunoglobulin lambda variable 1-44, IGLV1-40  -  immunoglobulin lambda variable 1-40, IGLV2-23  -  immunoglobulin lambda variable 2-23, IGHV3-53  -  immunoglobulin heavy variable 3-53, IGLV2-11  -  immunoglobulin lambda variable 2-11, IGLV2-14  -  immunoglobulin lambda variable 2-14, IGLV2-8  -  immunoglobulin lambda variable 2-8, IGHV3-48  -  immunoglobulin heavy variable 3-48, IGKV1-17  -  immunoglobulin kappa variable 1-17, IGKV1-16  -  immunoglobulin kappa variable 1-16, IGHV4-34  -  immunoglobulin heavy variable 4-34, IGKV1-12  -  immunoglobulin kappa variable 1-12, IGKV1-39  -  immunoglobulin kappa variable 1-39 (gene/pseudogene), IGLC7  -  immunoglobulin lambda constant 7, IGLV3-25  -  immunoglobulin lambda variable 3-25, IGKC  -  immunoglobulin kappa constant, IGHV4-59  -  immunoglobulin heavy variable 4-59, IGHV4-39  -  immunoglobulin heavy variable 4-39, IGLV3-1  -  immunoglobulin lambda variable 3-1, IGLC3  -  immunoglobulin lambda constant 3 (kern-oz+ marker), IGLC2  -  immunoglobulin lambda constant 2 (kern-oz- marker), IGLC6  -  immunoglobulin lambda constant 6 (kern+oz- marker, gene/pseudogene), IGLV3-19  -  immunoglobulin lambda variable 3-19, IGLV3-21  -  immunoglobulin lambda variable 3-21, C3  -  complement component 3, IGLV7-43  -  immunoglobulin lambda variable 7-43, C4B  -  complement component 4b (chido blood group), C4A  -  complement component 4a (rodgers blood group), IGLV6-57  -  immunoglobulin lambda variable 6-57, IGHG2  -  immunoglobulin heavy constant gamma 2 (g2m marker), IGHG1  -  immunoglobulin heavy constant gamma 1 (g1m marker), IGHG4  -  immunoglobulin heavy constant gamma 4 (g4m marker), IGHG3  -  immunoglobulin heavy constant gamma 3 (g3m marker)]
GO:0002920	regulation of humoral immune response	8.13E-60	1.51E-56	16.46	13589	100	487	59	[IGKV3D-20  -  immunoglobulin kappa variable 3d-20, IGKV2-28  -  immunoglobulin kappa variable 2-28, IGHV3-13  -  immunoglobulin heavy variable 3-13, IGHV3-11  -  immunoglobulin heavy variable 3-11 (gene/pseudogene), IGKV3D-11  -  immunoglobulin kappa variable 3d-11, IGHV3-7  -  immunoglobulin heavy variable 3-7, IGHV2-70  -  immunoglobulin heavy variable 2-70, IGKV3-15  -  immunoglobulin kappa variable 3-15, IGHV2-5  -  immunoglobulin heavy variable 2-5, IGKV3-20  -  immunoglobulin kappa variable 3-20, IGKV2-30  -  immunoglobulin kappa variable 2-30, KLK7  -  kallikrein-related peptidase 7, IGHV1-69  -  immunoglobulin heavy variable 1-69, IGHV3-33  -  immunoglobulin heavy variable 3-33, IGKV4-1  -  immunoglobulin kappa variable 4-1, IGKV1D-39  -  immunoglobulin kappa variable 1d-39, IGKV2D-28  -  immunoglobulin kappa variable 2d-28, IGHV3-30  -  immunoglobulin heavy variable 3-30, IGKV1D-33  -  immunoglobulin kappa variable 1d-33, IGKV2D-30  -  immunoglobulin kappa variable 2d-30, IGHV3-23  -  immunoglobulin heavy variable 3-23, IGKV1D-12  -  immunoglobulin kappa variable 1d-12, IGLV1-51  -  immunoglobulin lambda variable 1-51, IGKV1-5  -  immunoglobulin kappa variable 1-5, IGLV1-47  -  immunoglobulin lambda variable 1-47, IGLV1-44  -  immunoglobulin lambda variable 1-44, IGLV1-40  -  immunoglobulin lambda variable 1-40, IGLV2-23  -  immunoglobulin lambda variable 2-23, IGHV3-53  -  immunoglobulin heavy variable 3-53, IGLV2-11  -  immunoglobulin lambda variable 2-11, IGLV2-14  -  immunoglobulin lambda variable 2-14, IGLV2-8  -  immunoglobulin lambda variable 2-8, IGHV3-48  -  immunoglobulin heavy variable 3-48, IGKV1-17  -  immunoglobulin kappa variable 1-17, IGKV1-16  -  immunoglobulin kappa variable 1-16, IGHV4-34  -  immunoglobulin heavy variable 4-34, IGKV1-12  -  immunoglobulin kappa variable 1-12, IGKV1-39  -  immunoglobulin kappa variable 1-39 (gene/pseudogene), IGLC7  -  immunoglobulin lambda constant 7, IGLV3-25  -  immunoglobulin lambda variable 3-25, IGKC  -  immunoglobulin kappa constant, IGHV4-59  -  immunoglobulin heavy variable 4-59, IGHV4-39  -  immunoglobulin heavy variable 4-39, IGLV3-1  -  immunoglobulin lambda variable 3-1, IGLC3  -  immunoglobulin lambda constant 3 (kern-oz+ marker), IGLC2  -  immunoglobulin lambda constant 2 (kern-oz- marker), IGLC6  -  immunoglobulin lambda constant 6 (kern+oz- marker, gene/pseudogene), IGLV3-19  -  immunoglobulin lambda variable 3-19, IGLV3-21  -  immunoglobulin lambda variable 3-21, IGLV7-43  -  immunoglobulin lambda variable 7-43, C3  -  complement component 3, C4B  -  complement component 4b (chido blood group), IGLV6-57  -  immunoglobulin lambda variable 6-57, C4A  -  complement component 4a (rodgers blood group), KLK5  -  kallikrein-related peptidase 5, IGHG2  -  immunoglobulin heavy constant gamma 2 (g2m marker), IGHG1  -  immunoglobulin heavy constant gamma 1 (g1m marker), IGHG4  -  immunoglobulin heavy constant gamma 4 (g4m marker), IGHG3  -  immunoglobulin heavy constant gamma 3 (g3m marker)]
GO:0002440	production of molecular mediator of immune response	3.58E-59	5.90E-56	19.21	13589	77	487	53	[IGKV2-24  -  immunoglobulin kappa variable 2-24, IGKV3D-15  -  immunoglobulin kappa variable 3d-15 (gene/pseudogene), IGKV3D-20  -  immunoglobulin kappa variable 3d-20, IGKV2-28  -  immunoglobulin kappa variable 2-28, IGKV3D-7  -  immunoglobulin kappa variable 3d-7, IGKV3D-11  -  immunoglobulin kappa variable 3d-11, IGKV3-15  -  immunoglobulin kappa variable 3-15, IGKV3-20  -  immunoglobulin kappa variable 3-20, IGKV2-30  -  immunoglobulin kappa variable 2-30, IGKV6D-21  -  immunoglobulin kappa variable 6d-21 (non-functional), IGKV6-21  -  immunoglobulin kappa variable 6-21 (non-functional), IGKV1D-8  -  immunoglobulin kappa variable 1d-8, IGKV4-1  -  immunoglobulin kappa variable 4-1, IGKV1D-39  -  immunoglobulin kappa variable 1d-39, IGKV2D-29  -  immunoglobulin kappa variable 2d-29, IGKV2D-28  -  immunoglobulin kappa variable 2d-28, IGKV1D-33  -  immunoglobulin kappa variable 1d-33, IGKV2D-30  -  immunoglobulin kappa variable 2d-30, IGKV1D-13  -  immunoglobulin kappa variable 1d-13, IGKV1D-12  -  immunoglobulin kappa variable 1d-12, IGKV1D-17  -  immunoglobulin kappa variable 1d-17, IGLV1-51  -  immunoglobulin lambda variable 1-51, IGKV1-5  -  immunoglobulin kappa variable 1-5, IGLV1-47  -  immunoglobulin lambda variable 1-47, IGLV1-44  -  immunoglobulin lambda variable 1-44, IGLV1-40  -  immunoglobulin lambda variable 1-40, IGLV2-18  -  immunoglobulin lambda variable 2-18, IGLV2-23  -  immunoglobulin lambda variable 2-23, IGLV2-11  -  immunoglobulin lambda variable 2-11, IGLV2-14  -  immunoglobulin lambda variable 2-14, IGLV2-8  -  immunoglobulin lambda variable 2-8, IGKV1-17  -  immunoglobulin kappa variable 1-17, IGKV1-16  -  immunoglobulin kappa variable 1-16, IGKV1-13  -  immunoglobulin kappa variable 1-13 (gene/pseudogene), IGKV1-12  -  immunoglobulin kappa variable 1-12, IGKV1-9  -  immunoglobulin kappa variable 1-9, IGKV1-8  -  immunoglobulin kappa variable 1-8, IGKV1-6  -  immunoglobulin kappa variable 1-6, IGKV1-39  -  immunoglobulin kappa variable 1-39 (gene/pseudogene), C1orf106  -  chromosome 1 open reading frame 106, IGKV1-27  -  immunoglobulin kappa variable 1-27, IGLV3-25  -  immunoglobulin lambda variable 3-25, IGKC  -  immunoglobulin kappa constant, IGLV4-60  -  immunoglobulin lambda variable 4-60, IGLV4-69  -  immunoglobulin lambda variable 4-69, IGLV5-45  -  immunoglobulin lambda variable 5-45, IGLV3-1  -  immunoglobulin lambda variable 3-1, IGLV3-10  -  immunoglobulin lambda variable 3-10, IGLV3-19  -  immunoglobulin lambda variable 3-19, IGLV3-21  -  immunoglobulin lambda variable 3-21, IGLV7-43  -  immunoglobulin lambda variable 7-43, IGLV6-57  -  immunoglobulin lambda variable 6-57, IGLV10-54  -  immunoglobulin lambda variable 10-54]
GO:0006910	phagocytosis, recognition	7.09E-56	1.05E-52	21.15	13589	62	487	47	[IGHM  -  immunoglobulin heavy constant mu, IGHV3-13  -  immunoglobulin heavy variable 3-13, IGHV6-1  -  immunoglobulin heavy variable 6-1, IGHV3-15  -  immunoglobulin heavy variable 3-15, IGKC  -  immunoglobulin kappa constant, IGHV3-11  -  immunoglobulin heavy variable 3-11 (gene/pseudogene), IGHV3-7  -  immunoglobulin heavy variable 3-7, IGHV4-59  -  immunoglobulin heavy variable 4-59, IGHV2-26  -  immunoglobulin heavy variable 2-26, IGHV4-61  -  immunoglobulin heavy variable 4-61, IGHV2-70  -  immunoglobulin heavy variable 2-70, IGHV4-39  -  immunoglobulin heavy variable 4-39, IGHV2-5  -  immunoglobulin heavy variable 2-5, IGHV5-51  -  immunoglobulin heavy variable 5-51, IGHV1-69  -  immunoglobulin heavy variable 1-69, IGLC3  -  immunoglobulin lambda constant 3 (kern-oz+ marker), IGLC2  -  immunoglobulin lambda constant 2 (kern-oz- marker), IGHV3-33  -  immunoglobulin heavy variable 3-33, IGLC6  -  immunoglobulin lambda constant 6 (kern+oz- marker, gene/pseudogene), IGHV3-30  -  immunoglobulin heavy variable 3-30, IGHV3-23  -  immunoglobulin heavy variable 3-23, IGHV3-21  -  immunoglobulin heavy variable 3-21, IGHV3-20  -  immunoglobulin heavy variable 3-20, IGHV3-64  -  immunoglobulin heavy variable 3-64, IGLL5  -  immunoglobulin lambda-like polypeptide 5, IGHV3-66  -  immunoglobulin heavy variable 3-66, IGHV3-49  -  immunoglobulin heavy variable 3-49, IGHV3-53  -  immunoglobulin heavy variable 3-53, IGHV3-43  -  immunoglobulin heavy variable 3-43, IGHV3-48  -  immunoglobulin heavy variable 3-48, IGHA1  -  immunoglobulin heavy constant alpha 1, IGHV4-34  -  immunoglobulin heavy variable 4-34, IGHV4-31  -  immunoglobulin heavy variable 4-31, IGHV4-4  -  immunoglobulin heavy variable 4-4, IGHV1-3  -  immunoglobulin heavy variable 1-3, IGHA2  -  immunoglobulin heavy constant alpha 2 (a2m marker), IGHV4-28  -  immunoglobulin heavy variable 4-28, IGHG2  -  immunoglobulin heavy constant gamma 2 (g2m marker), IGHG1  -  immunoglobulin heavy constant gamma 1 (g1m marker), IGHV1-18  -  immunoglobulin heavy variable 1-18, IGHV1-24  -  immunoglobulin heavy variable 1-24, IGHV3-72  -  immunoglobulin heavy variable 3-72, IGHG4  -  immunoglobulin heavy constant gamma 4 (g4m marker), IGHV3-74  -  immunoglobulin heavy variable 3-74, IGHG3  -  immunoglobulin heavy constant gamma 3 (g3m marker), IGHV3-73  -  immunoglobulin heavy variable 3-73, IGLC7  -  immunoglobulin lambda constant 7]
GO:0006955	immune response	7.11E-53	9.60E-50	4.79	13589	734	487	126	[IGKV3D-15  -  immunoglobulin kappa variable 3d-15 (gene/pseudogene), IGKV3D-20  -  immunoglobulin kappa variable 3d-20, APOBEC3B  -  apolipoprotein b mrna editing enzyme, catalytic polypeptide-like 3b, IGKV3D-7  -  immunoglobulin kappa variable 3d-7, IGKV3D-11  -  immunoglobulin kappa variable 3d-11, IGKV6D-21  -  immunoglobulin kappa variable 6d-21 (non-functional), IGKV1D-39  -  immunoglobulin kappa variable 1d-39, IGKV2D-29  -  immunoglobulin kappa variable 2d-29, IGKV2D-28  -  immunoglobulin kappa variable 2d-28, IGKV2D-30  -  immunoglobulin kappa variable 2d-30, CD79A  -  cd79a molecule, immunoglobulin-associated alpha, IGLV1-51  -  immunoglobulin lambda variable 1-51, IGKV1-5  -  immunoglobulin kappa variable 1-5, IGLV1-47  -  immunoglobulin lambda variable 1-47, IGLV1-44  -  immunoglobulin lambda variable 1-44, IGLV1-40  -  immunoglobulin lambda variable 1-40, IGLV2-18  -  immunoglobulin lambda variable 2-18, IGLV2-23  -  immunoglobulin lambda variable 2-23, IGLV2-11  -  immunoglobulin lambda variable 2-11, IGLV2-14  -  immunoglobulin lambda variable 2-14, IGLV2-8  -  immunoglobulin lambda variable 2-8, BPIFB2  -  bpi fold containing family b, member 2, CXCL6  -  chemokine (c-x-c motif) ligand 6, IGLC7  -  immunoglobulin lambda constant 7, IGLV3-25  -  immunoglobulin lambda variable 3-25, IL17B  -  interleukin 17b, IGLV4-60  -  immunoglobulin lambda variable 4-60, IGLV4-69  -  immunoglobulin lambda variable 4-69, IGLV5-45  -  immunoglobulin lambda variable 5-45, CCR2  -  chemokine (c-c motif) receptor 2, IGLV3-1  -  immunoglobulin lambda variable 3-1, KRT6A  -  keratin 6a, IGLV3-10  -  immunoglobulin lambda variable 3-10, IGLV3-19  -  immunoglobulin lambda variable 3-19, KRT16  -  keratin 16, IGLV3-21  -  immunoglobulin lambda variable 3-21, TRIM29  -  tripartite motif containing 29, TLR10  -  toll-like receptor 10, IGLL5  -  immunoglobulin lambda-like polypeptide 5, POU2AF1  -  pou class 2 associating factor 1, LCN2  -  lipocalin 2, TCF7  -  transcription factor 7 (t-cell specific, hmg-box), IGLV7-43  -  immunoglobulin lambda variable 7-43, C3  -  complement component 3, C4B  -  complement component 4b (chido blood group), IGLV6-57  -  immunoglobulin lambda variable 6-57, C4A  -  complement component 4a (rodgers blood group), IGHV1-3  -  immunoglobulin heavy variable 1-3, IGLV10-54  -  immunoglobulin lambda variable 10-54, IGHV1-18  -  immunoglobulin heavy variable 1-18, RNASE7  -  ribonuclease, rnase a family, 7, IGHV1-24  -  immunoglobulin heavy variable 1-24, IGKV2-24  -  immunoglobulin kappa variable 2-24, IGHV3-13  -  immunoglobulin heavy variable 3-13, IGKV2-28  -  immunoglobulin kappa variable 2-28, IGHV3-15  -  immunoglobulin heavy variable 3-15, IGHV3-11  -  immunoglobulin heavy variable 3-11 (gene/pseudogene), IGHV3-7  -  immunoglobulin heavy variable 3-7, IGHV2-26  -  immunoglobulin heavy variable 2-26, IGHV2-70  -  immunoglobulin heavy variable 2-70, IGHV2-5  -  immunoglobulin heavy variable 2-5, IGKV3-15  -  immunoglobulin kappa variable 3-15, HMGB3  -  high mobility group box 3, IGKV3-20  -  immunoglobulin kappa variable 3-20, IGKV2-30  -  immunoglobulin kappa variable 2-30, IGHV1-69  -  immunoglobulin heavy variable 1-69, IGKV6-21  -  immunoglobulin kappa variable 6-21 (non-functional), GBP6  -  guanylate binding protein family, member 6, IGKV1D-8  -  immunoglobulin kappa variable 1d-8, IGHV3-33  -  immunoglobulin heavy variable 3-33, IGKV4-1  -  immunoglobulin kappa variable 4-1, IGHV3-30  -  immunoglobulin heavy variable 3-30, IGKV1D-33  -  immunoglobulin kappa variable 1d-33, IGHV3-23  -  immunoglobulin heavy variable 3-23, IGKV1D-13  -  immunoglobulin kappa variable 1d-13, IGKV1D-12  -  immunoglobulin kappa variable 1d-12, IGHV3-21  -  immunoglobulin heavy variable 3-21, IGKV1D-17  -  immunoglobulin kappa variable 1d-17, IGHV3-20  -  immunoglobulin heavy variable 3-20, IGHV3-64  -  immunoglobulin heavy variable 3-64, IGHV3-66  -  immunoglobulin heavy variable 3-66, IGHV3-49  -  immunoglobulin heavy variable 3-49, IGHV3-53  -  immunoglobulin heavy variable 3-53, IGKJ1  -  immunoglobulin kappa joining 1, IGHV3-43  -  immunoglobulin heavy variable 3-43, CARD9  -  caspase recruitment domain family, member 9, IGHV3-48  -  immunoglobulin heavy variable 3-48, IGKV1-17  -  immunoglobulin kappa variable 1-17, IGKV1-16  -  immunoglobulin kappa variable 1-16, IGHV4-34  -  immunoglobulin heavy variable 4-34, IGKV1-13  -  immunoglobulin kappa variable 1-13 (gene/pseudogene), IGHV4-31  -  immunoglobulin heavy variable 4-31, IGKV1-12  -  immunoglobulin kappa variable 1-12, IGHV4-4  -  immunoglobulin heavy variable 4-4, IGKV1-9  -  immunoglobulin kappa variable 1-9, IGKV1-8  -  immunoglobulin kappa variable 1-8, IGKV1-6  -  immunoglobulin kappa variable 1-6, IGHV4-28  -  immunoglobulin heavy variable 4-28, IGKV1-39  -  immunoglobulin kappa variable 1-39 (gene/pseudogene), IGHV3-72  -  immunoglobulin heavy variable 3-72, IGHV3-74  -  immunoglobulin heavy variable 3-74, C1orf106  -  chromosome 1 open reading frame 106, IGKV1-27  -  immunoglobulin kappa variable 1-27, IGHV3-73  -  immunoglobulin heavy variable 3-73, IGHM  -  immunoglobulin heavy constant mu, CCL28  -  chemokine (c-c motif) ligand 28, IGHV6-1  -  immunoglobulin heavy variable 6-1, IGKC  -  immunoglobulin kappa constant, IGHV4-59  -  immunoglobulin heavy variable 4-59, IGHV4-61  -  immunoglobulin heavy variable 4-61, IGHV4-39  -  immunoglobulin heavy variable 4-39, IGHV5-51  -  immunoglobulin heavy variable 5-51, IGLC3  -  immunoglobulin lambda constant 3 (kern-oz+ marker), IGLC2  -  immunoglobulin lambda constant 2 (kern-oz- marker), CD180  -  cd180 molecule, IGLC6  -  immunoglobulin lambda constant 6 (kern+oz- marker, gene/pseudogene), TNFRSF13B  -  tumor necrosis factor receptor superfamily, member 13b, LTF  -  lactotransferrin, TNFRSF17  -  tumor necrosis factor receptor superfamily, member 17, IGHA1  -  immunoglobulin heavy constant alpha 1, IGHA2  -  immunoglobulin heavy constant alpha 2 (a2m marker), SIGLEC10  -  sialic acid binding ig-like lectin 10, IGHG2  -  immunoglobulin heavy constant gamma 2 (g2m marker), IGHG1  -  immunoglobulin heavy constant gamma 1 (g1m marker), IGHG4  -  immunoglobulin heavy constant gamma 4 (g4m marker), IGHG3  -  immunoglobulin heavy constant gamma 3 (g3m marker)]
[truncated: 324,638 more chars]
